# Supplementary material for: Global phosphoproteomic analysis reveals ARMC10 as an AMPK substrate that regulates mitochondrial dynamics
Source: Nat Commun. 2019 Jan 10;10:104. doi: 10.1038/s41467-018-08004-0 (PMC6328551; doi:10.1038/s41467-018-08004-0)
Supplement: Supplementary file 2 — Supplementary Data 1 [file 41467_2018_8004_MOESM2_ESM.xlsx]

## Sheet: Phosphoproteomics list
Proteins	Positions within proteins	Leading proteins	Protein names	Gene names	Sequence window	Peptide	Exp. 01	Exp. 02	Exp. 03	Exp. 04	P_value
A2A2G5;Q9UJ14-5;Q9UJ14	72	A2A2G5	Gamma-glutamyltransferase 7;Gamma-glutamyltransferase 7 heavy chain;Gamma-glutamyltransferase 7 light chain	GGT7	DPDSFLKSARLQRLPSSSSEMGSQDGSPLRE	LPSSSSEMGSQDGSPLR	2.31777	2.2608	2.22074		6.21473e-09
Q8N2F6-6;Q8N2F6-4;Q8N2F6-5;Q8N2F6-2	45	Q8N2F6-6	Armadillo repeat-containing protein 10	ARMC10	GRRRGDRELGIRSSKSAEDLTDGSYDDVLNA	SAEDLTDGSYDDVLNAEQLQK	2.79494	3.1405	3.01969	3.0645	9.64126e-09
E9PKI2;C9J1B1;E9PNW0;E9PJJ2;E9PS34;E9PNJ7;E9PP22;E9PKT8;C9J6D1;C9JZI7;Q99733;Q99733-2	5	E9PKI2	Nucleosome assembly protein 1-like 4	NAP1L4	___________MADHSFSDGVPSDSVEAAKN	ADHSFSDGVPSDSVEAAK	0.664452	0.6925	0.660066	0.67896	2.96465e-08
O75151;E7ET14;A0A087WW48	882	O75151	Lysine-specific demethylase PHF2	PHF2	DACFKDSDYVYPSLESDEDNPIFKSRSKKRK	DSDYVYPSLESDEDNPIFK	2.02873	1.9265	1.9586		4.44231e-08
E9PJ24;F8WEF5;Q9P1Y6-2;Q9P1Y6-3;Q9P1Y6	5	E9PJ24	PHD and RING finger domain-containing protein 1	PHRF1	___________MDDDSLDELVARSPGPDGHP	MDDDSLDELVAR	0.737518	0.70594	0.720513	0.73202	4.81839e-08
E9PQN2;E9PKI6;E9PK91;Q9NYF8-3;Q9NYF8-2;Q9NYF8;E9PK09;Q9NYF8-4;E9PJA7	183	E9PQN2	Bcl-2-associated transcription factor 1	BCLAF1	KAEGEPQEESPLKSKSQEEPKDTFEHDPSES	SQEEPKDTFEHDPSESIDEFNK	0.89815	0.90616	0.902935		7.74818e-08
F8W8M4;A0A0A0MRL6;O14639-3;O14639-5;O14639-2;O14639-6;O14639;J3QSX6;H0Y3K7;O14639-4;H0Y7N6;F6XFR5	435	F8W8M4	Actin-binding LIM protein 1	ABLIM1	RQSLGESPRTLSPTPSAEGYQDVRDRMIHRS	TLSPTPSAEGYQDVR		1.7149	1.83932	1.7524	4.87682e-07
Q96ST2;B8ZZB6	235	Q96ST2	Protein IWS1 homolog	IWS1	QVSDSESEEPPRHQASDSENEELPKPRISDS	HQASDSENEELPKPR	0.6031	0.58414	0.59453	0.64837	6.09135e-07
Q99590-2;A0A0A0MTP7;F8VXG7;Q99590	774	Q99590-2	Protein SCAF11	SCAF11	SSDLADEKVETVSQPSESPKDTIDKTKKPRT	VETVSQPSESPKDTIDKTK	1.34207	1.2984	1.34237		6.99392e-07
O14686;O14686-3	4359	O14686	Histone-lysine N-methyltransferase 2D	KMT2D	PKPQGPTLEPPPGRVSPAAAQLADTLFSKGL	VSPAAAQLADTLFSK	1.39381	1.361	1.41459	1.478	1.05808e-06
H7BZZ6;Q16629-4;Q16629	192	H7BZZ6	Serine/arginine-rich splicing factor 7	SRSF7	RRSRSGSIKGSRYFQSPSRSRSRSRSISRPR	YFQSPSR	0.504185	0.53552	0.49527	0.44908	1.27107e-06
B8QGS9;Q99959-2;Q99959	154	B8QGS9	Plakophilin-2	PKP2	RSLRHPLRRLEISPDSSPERAHYTHSDYQYS	RLEISPDSSPER	1.55666		1.59785	1.6737	1.35101e-06
A0A0B4J1Z0;Q53SF7-4;Q53SF7-3;Q53SF7-2;Q53SF7	294	A0A0B4J1Z0	Cordon-bleu protein-like 1	COBLL1	FSFFQRSKKKRDQTASAPATPLVNKHRPTFT	DQTASAPATPLVNK	1.22471	1.1874	1.21489		2.12606e-06
S4R3V8;Q86X29-6;Q86X29-5;Q86X29-2;Q86X29-3;Q86X29-4;Q86X29	493	S4R3V8	Lipolysis-stimulated lipoprotein receptor	LSR	EQAGGGWRARRPRARSVDALDDLTPPSTAES	SVDALDDLTPPSTAESGSR	2.20449	2.1017	1.933		3.0568e-06
E9PRL8;E9PQ71;E9PIP9;E9PJ54;E9PM00;Q9UBM7	14	E9PRL8	7-dehydrocholesterol reductase	DHCR7	__MAAKSQPNIPKAKSLDGVTNDRTASQGQW	AKSLDGVTNDR		2.1446	2.18446	2.4686	3.53075e-06
Q9HBD4;A0A0A0MT49;P51532-5;P51532-2;P51532-3;P51532-4;P51532;K7EP28	1421	Q9HBD4	Transcription activator BRG1	SMARCA4	QKKSSRKRKRDSDAGSSTPTTSTRSRDKDDE	DSDAGSSTPTTSTR	1.31999	1.3262		1.267	3.6995e-06
E9PHV6;P23497-7;P23497-6;P23497-5;P23497-2;P23497-3;P23497;P23497-4;H7C1G8;H7C4B4	409	E9PHV6	Nuclear autoantigen Sp-100	SP100	SFKKRVIGQDHDFSESSEEEAPAEASSGALR	VIGQDHDFSESSEEEAPAEASSGALR	0.406554	0.47448	0.463328		5.73078e-06
H7BYY2;Q6W2J9-4;Q6W2J9-2;Q6W2J9;Q6W2J9-3	423	H7BYY2	BCL-6 corepressor	BCOR	GHARKTAVQDRKDGSSPPLLEKQTVTKDVTD	DGSSPPLLEK	1.46002	1.3172	1.45144	1.4112	6.69513e-06
Q86W71;E7EVX2;Q13439-3;Q13439-4;Q13439;Q13439-5	71	Q86W71	Golgin subfamily A member 4	GOLGA4	GDTQSFAQKLQLRVPSVESLFRSPIKESLFR	VPSVESLFR		1.8958	2.1582	1.9074	6.74205e-06
E7EMW7;O95071-2;O95071	1549	E7EMW7	E3 ubiquitin-protein ligase UBR5	UBR5	SQSSYIIRNPQQRRISQSQPVRGRDEEQDDI	RISQSQPVR	1.48291	1.3718		1.4168	8.12202e-06
O15173;O15173-2	104	O15173	Membrane-associated progesterone receptor component 2	PGRMC2	ESPATSLPRMKKRDFSLEQLRQYDGSRNPRI	DFSLEQLR	38.0807	30.669		18.354	8.81903e-06
O00567	569	O00567	Nucleolar protein 56	NOP56	SGSKKKRKFSKEEPVSSGPEEAVGKSSSKKK	FSKEEPVSSGPEEAVGK	0.622704		0.559378	0.61689	1.00887e-05
Q9HCD5	9	Q9HCD5	Nuclear receptor coactivator 5	NCOA5	_______MNTAPSRPSPTRRDPYGFGDSRDS	MNTAPSRPSPTR	1.21956		1.17938	1.1746	1.09938e-05
E7EUL7;E9PHV5;P28290-2;P28290-3;P28290	739	E7EUL7	Sperm-specific antigen 2	SSFA2	RYLFAKAGYPLRRSQSLPTTLLSPVRVVSSV	SQSLPTTLLSPVR	1.73232	1.7949	1.4958	1.7408	1.39232e-05
O75151	625	O75151	Lysine-specific demethylase PHF2	PHF2	PDSLLKMEEEQKLEKSPLAGNKDNKFSFSFS	LEKSPLAGNK	2.49682	2.3098	3.10049	3.2267	1.6473e-05
Q6P0Q8-2;Q6P0Q8	74	Q6P0Q8-2	Microtubule-associated serine/threonine-protein kinase 2	MAST2	QDVVTGVSPLLFRKLSNPDIFSSTGKVKLQR	KLSNPDIFSSTGK	1.86438		2.21024	1.942	1.6569e-05
Q8IXT5	638	Q8IXT5	RNA-binding protein 12B	RBM12B	LEEDWRRPLEEDFRRSPTEDFRQLPEEDFRQ	RSPTEDFR		1.3705	1.30409	1.2797	1.67248e-05
F8W8M4;A0A0A0MRL6;O14639-3;O14639-5;O14639-2;O14639-6;O14639;J3QSX6;O14639-4	706	F8W8M4	Actin-binding LIM protein 1	ABLIM1	LPDGHMPAMRMDRGVSMPNMLEPKIFPYEML	GVSMPNMLEPK	1.71618	1.6425	1.88182	2.0426	1.80102e-05
Q15233-2;Q15233	450	Q15233-2	Non-POU domain-containing octamer-binding protein	NONO	FGQAATMEGIGAIGGTPPAFNRAAPGAEFAP	FGQAATMEGIGAIGGTPPAFNR	0.668181	0.59311	0.646621		2.19049e-05
Q8TEV9-2;Q8TEV9	498	Q8TEV9-2	Smith-Magenis syndrome chromosomal region candidate gene 8 protein	SMCR8	VLSKSDSQASLTVPLSPQVVRSKAVSHRTIS	SDSQASLTVPLSPQVVR		3.863	3.21605	2.8039	2.20558e-05
M0R201;M0QY29;Q05469-2;Q05469	855	M0R201	Hormone-sensitive lipase	LIPE	GLSALPLSEPMRRSVSEAALAQPQGPLGTDS	SVSEAALAQPQGPLGTDSLK	1.92127	1.7041	2.23874	1.888	2.38641e-05
Q04656-5;Q04656;Q04656-2;Q04656-3	357	Q04656-5	Copper-transporting ATPase 1	ATP7A	LYRVSITSEVESTSNSPSSSSLQKIPLNVVS	VSITSEVESTSNSPSSSSLQK	0.682501		0.733676	0.74409	2.63461e-05
F8WE91;Q9Y6K1;Q9Y6K1-3	105	F8WE91	DNA (cytosine-5)-methyltransferase 3A	DNMT3A	NGDLEKRSEPQPEEGSPAGGQKGGAPAEGEG	RSEPQPEEGSPAGGQK	1.2458	1.3665	1.34573	1.4071	2.93146e-05
Q09666	5749	Q09666	Neuroblast differentiation-associated protein AHNAK	AHNAK	ASISGSKGDLKSSKASLGSLEGEAEAEASSP	ASLGSLEGEAEAEASSPK	2.68572		2.59632	2.1133	3.00284e-05
Q12873-2;Q12873;Q12873-3	1605	Q12873-2	Chromodomain-helicase-DNA-binding protein 3	CHD3	GEKMETEADAPSPAPSLGERLEPRKIPLEDE	METEADAPSPAPSLGER	1.38093	1.2351	1.27129	1.2966	3.48846e-05
Q9NSK0-5;Q9NSK0;Q9NSK0-3	590	Q9NSK0-5	Kinesin light chain 4	KLC4	GTEPRPSSSNMKRAASLNYLNQPSAAPLQVS	AASLNYLNQPSAAPLQVSR	1.50261		1.7204	1.6991	3.78376e-05
Q9NR30;Q9NR30-2	89	Q9NR30	Nucleolar RNA helicase 2	DDX21	SKKAKKKEEPSQNDISPKTKSLRKKKEPIEK	KKEEPSQNDISPK	0.850847	0.78067	0.793462	0.82553	3.93685e-05
B8ZZJ0;B9A032;B8ZZN6;P63165	2	B8ZZJ0	Small ubiquitin-related modifier 1	SUMO1	______________MSDQEAKPSTEDLGDKK	SDQEAKPSTEDLGDK	0.665115	0.68995	0.58214	0.68592	3.99408e-05
B0QY67;B0QY64;Q9UH99-3;Q9UH99;Q9UH99-2	110	B0QY67	SUN domain-containing protein 2	SUN2	WGEDLRVRRRRGTGGSESSRASGLVGRKATE	RGTGGSESSRASGLVGR	1.79276	2.0308		1.6897	4.20828e-05
B0QY67;B0QY64;Q9UH99-3;Q9UH99;Q9UH99-2	112	B0QY67	SUN domain-containing protein 2	SUN2	EDLRVRRRRGTGGSESSRASGLVGRKATEDF	RGTGGSESSRASGLVGR	1.79276	2.0308		1.6897	4.20828e-05
B0QY67;B0QY64;Q9UH99-3;Q9UH99;Q9UH99-2	116	B0QY67	SUN domain-containing protein 2	SUN2	VRRRRGTGGSESSRASGLVGRKATEDFLGSS	RGTGGSESSRASGLVGR	1.79276	2.0308		1.6897	4.20828e-05
Q96KR1	1054	Q96KR1	Zinc finger RNA-binding protein	ZFR	SQRFNIHNNRKRRRDSDGVDGFEAEGKKDKK	RRDSDGVDGFEAEGK	1.49018	1.3212	1.48938	1.57	4.51726e-05
Q53EU6	68	Q53EU6	Glycerol-3-phosphate acyltransferase 3	AGPAT9	IEKGTPKESILKNSASVGIIQRDESPMEKGL	NSASVGIIQR	15.8153	33.908		14.304	4.6645e-05
H7BXI1;A0A087WXU3;A0FGR8-5;A0FGR8-2;A0FGR8;A0FGR8-6	738	H7BXI1	Extended synaptotagmin-2	ESYT2	PEAGPQGLHDLGRSSSSLLASPGHISVKEPT	SSSSLLASPGHISVK	4.47968	3.1764	3.33045	2.5477	4.83804e-05
Q15149-7;Q15149-8;Q15149-9;Q15149-5;Q15149-4;Q15149-6;Q15149-3;Q15149-2;Q15149	4389	Q15149-7	Plectin	PLEC	SGNAGGFRSRSSSVGSSSSYPISPAVSRTQL	SSSVGSSSSYPISPAVSR	1.71916	2.3945	2.0061	2.1681	4.85034e-05
A0A087WUZ3;Q01082	2341	A0A087WUZ3	Spectrin beta chain, non-erythrocytic 1	SPTBN1	AQTLPTSVVTITSESSPGKREKDKEKDKEKR	AQTLPTSVVTITSESSPGK	0.802439	0.75252	0.717875	0.79797	5.59805e-05
A8MQ02;J3KN01;P55196;P55196-5;P55196-3;H0Y948;H0Y8L4;H0Y8U8	1736;1786;1779;1789;1698;146;268;79	A8MQ02	Afadin	MLLT4	CRDAKEKRSKSQDADSPGSSGAPENLTFKER	SQDADSPGSSGAPENLTFK	0.739536		0.788395	0.71591	6.32293e-05
H7BXI1;A0A087WXU3;A0FGR8-5;A0FGR8-2;A0FGR8;A0FGR8-6	737	H7BXI1	Extended synaptotagmin-2	ESYT2	PPEAGPQGLHDLGRSSSSLLASPGHISVKEP	SSSSLLASPGHISVK	4.75443	3.1764	3.33045		6.38007e-05
A1BQX2;D6RA09;Q8N4S9-2;Q8N4S9-3;Q8N4S9	161	A1BQX2	MARVEL domain-containing protein 2	MARVELD2	SRKEADAVFPRDPYGSLDRHTQTVRTYSEKV	DPYGSLDR	0.862292	0.83096	0.794534	0.85744	7.50332e-05
Q5VT52-2;Q5VT52-3;Q5VT52;Q5VT52-5	758	Q5VT52-2	Regulation of nuclear pre-mRNA domain-containing protein 2	RPRD2	TSSSVDTMSLLSKIISPGSSTPSSTRSPPPG	IISPGSSTPSSTR	1.30274	1.3867	1.21896	1.2668	8.00754e-05
Q96T58	1268	Q96T58	Msx2-interacting protein	SPEN	EDSERTGGSPSVRHGSFHEDEDPIGSPRLLS	HGSFHEDEDPIGSPR	1.43111	1.2856	1.4708	1.3029	8.28997e-05
B8QGS9;Q99959-2;Q99959	151	B8QGS9	Plakophilin-2	PKP2	VEERSLRHPLRRLEISPDSSPERAHYTHSDY	RLEISPDSSPER	1.54543	1.3565	1.69532	1.4994	9.86202e-05
Q9BTX1-4;Q9BTX1-6;Q9BTX1-5;Q9BTX1-2;Q9BTX1	406	Q9BTX1-4	Nucleoporin NDC1	NDC1	GRVSSSYPVEPKKLNSPEETAFQTPKSSQMP	KLNSPEETAFQTPK	1.42984	1.2484	1.26438	1.3561	0.000117944
Q7Z417	572	Q7Z417	Nuclear fragile X mental retardation-interacting protein 2	NUFIP2	EHPVFPKAYELEKRTSPQVLGSILKSGTTSE	RTSPQVLGSILK	0.665868	0.5581	0.689132	0.68237	0.000119634
Q9H8G2-2;Q9H8G2	312	Q9H8G2-2	Caspase activity and apoptosis inhibitor 1	CAAP1	DIEKSVNEILGLAESSPNEPKAATLAVPPPE	SVNEILGLAESSPNEPK	1.54775	1.3188	1.6219	1.6074	0.000129068
B1AMS2;Q14141-2;Q14141-4;Q14141	416	B1AMS2	Septin-6	SEPT9	TAAELLQSQGSQAGGSQTLKRDKEKKNLGFL	TAAELLQSQGSQAGGSQTLK	0.592382	0.39642	0.468626	0.41892	0.0001319
Q99590-2;A0A0A0MTP7;F8VXG7;Q99590	796	Q99590-2	Protein SCAF11	SCAF11	IDKTKKPRTRRSRFHSPSTTWSPNKDTPQEK	FHSPSTTWSPNK	1.38696	1.4551	1.64366	1.347	0.000142359
E9PK52;E9PHY5;O43491-4;E9PMG5;H0Y5B0;O43491;E9PMV8;Q6R5J7	718	E9PK52;O43491	Band 4.1-like protein 2	EPB41L2	RVITEEMNGKEISPGSGPGEIRKVEPVTQKD	EISPGSGPGEIR	0.624181	0.58497	0.699839		0.000143454
Q6KC79-2;Q6KC79;Q6KC79-3	284	Q6KC79-2	Nipped-B-like protein	NIPBL	SFPLRSPQPVCSPAGSEGTPKGSRPPLILQS	SPQPVCSPAGSEGTPK	1.60133	1.5251	2.04207	1.7528	0.000150138
Q99590-2;A0A0A0MTP7;F8VXG7;Q99590	771	Q99590-2	Protein SCAF11	SCAF11	NMPSSDLADEKVETVSQPSESPKDTIDKTKK	VETVSQPSESPKDTIDK	1.34207	1.1747	1.2575	1.277	0.000150528
F8VZY9;P05783	34	F8VZY9	Keratin, type I cytoskeletal 18	KRT18	VQAPSYGARPVSSAASVYAGAGGSGSRISVS	PVSSAASVYAGAGGSGSR	1.9846		2.62226	2.7942	0.000159102
A6NNK5;Q12888;Q12888-2;Q12888-3;C9JXV0	500	A6NNK5	Tumor suppressor p53-binding protein 1	TP53BP1	LTVECSKTSEIEPKNSPEDLGLSLTGDSCKL	NSPEDLGLSLTGDSCK	1.17759	1.2697	1.14536	1.2238	0.00017459
C9JPL0;Q9UK58	352	C9JPL0	Cyclin-L1	CCNL1	ASKPSSPREVKAEEKSPISINVKTVKKEPED	AEEKSPISINVK	0.755629	0.65538	0.618162	0.59652	0.000181325
Q9ULM3	536	Q9ULM3	YEATS domain-containing protein 2	YEATS2	TNKISTASQVSQGTGSPVPKIHGSSFVTSTV	ISTASQVSQGTGSPVPK	1.20945	1.2989	1.27288	1.4125	0.000198175
Q13111;Q13111-3;Q13111-2	206	Q13111	Chromatin assembly factor 1 subunit A	CHAF1A	GGAGRRGDSQECSPRSCPELTSGPRMCPRKE	SCPELTSGPR	1.15231	1.236		1.2353	0.000200711
Q9H4L5-8;Q9H4L5-7;Q9H4L5-6;Q9H4L5-5;Q9H4L5-4;Q9H4L5-3;Q9H4L5-2;Q9H4L5	273;304;273;304;273;304;273;304	Q9H4L5-8	Oxysterol-binding protein-related protein 3	OSBPL3	IQVPKPFSGPVRLHSSNPNLSTLDFGEEKNY	LHSSNPNLSTLDFGEEK	1.61067	1.3765	1.33631	1.3565	0.000201396
Q9UQ35;Q9UQ35-2	1404	Q9UQ35	Serine/arginine repetitive matrix protein 2	SRRM2	DAVEKAGMSSNQSISSPVLDAVPRTPSRERS	AGMSSNQSISSPVLDAVPR	0.910664	0.88953	0.844595	0.86431	0.000206183
A0A087WUT6;O60841	137	A0A087WUT6	Eukaryotic translation initiation factor 5B	EIF5B	KSKKTAKPKVEMYSGSDDDDDFNKLPKKAKG	VEMYSGSDDDDDFNKLPK	0.753693	0.76852	0.767872	0.86031	0.000211715
H7BXI1;A0A087WXU3;A0FGR8-5;A0FGR8-2;A0FGR8;A0FGR8-6	761	H7BXI1	Extended synaptotagmin-2	ESYT2	HISVKEPTPSIASDISLPIATQELRQRLRQL	EPTPSIASDISLPIATQELR	2.18972	1.7476	1.7125		0.000217624
O94880;O94880-2	835	O94880	PHD finger protein 14	PHF14	KKIPIRNTRTRGRKRSFVPEEEKHEERVPRE	SFVPEEEKHEER	1.63956	2.0014	2.1675		0.000228045
Q9UQ35;Q9UQ35-2;I3L4D8;I3L182	424	Q9UQ35	Serine/arginine repetitive matrix protein 2	SRRM2	PEKLPQSSSSESSPPSPQPTKVSRHASSSPE	LPQSSSSESSPPSPQPTK	1.72512		2.06437	2.3569	0.000232888
P62995	97	P62995	Transformer-2 protein homolog beta	TRA2B	RSRSYSRDYRRRHSHSHSPMSTRRRHVGNRA	RHSHSHSPMSTR	0.702988	0.75867	0.833264	0.7347	0.000239981
Q9UKM9-2;Q9UKM9;Q5QPL9;Q5QPM0;Q5QPM1	119;135;119;69;135	Q9UKM9-2	RNA-binding protein Raly	RALY	AASAIYRLFDYRGRLSPVPVPRAVPVKRPRV	LSPVPVPR	1.46312	1.5251	1.30613		0.000254628
P02545-3;P02545;P02545-5;P02545-4;Q3BDU5;P02545-2;P02545-6;Q5TCI8	407	P02545-3	Prelamin-A/C;Lamin-A/C	LMNA	SPTSQRSRGRASSHSSQTQGGGSVTKKRKLE	ASSHSSQTQGGGSVTK	1.77566	2.8523	2.20245	2.8006	0.000256274
J3KQ45;F8W8W7;O43493-2;O43493-5;O43493-3;O43493;O43493-4	70	J3KQ45	Trans-Golgi network integral membrane protein 2	TGOLN2	KSHPEPQTPKDSPSKSSAEAQTPEDTPNKSG	SSAEAQTPEDTPNK	1.64198	1.7778		1.4347	0.000265776
P16403	2	P16403	Histone H1.2	HIST1H1C	______________MSETAPAAPAAAPPAEK	SETAPAAPAAAPPAEK		1.5477	1.86986	1.529	0.00026896
C9JYW2;C9JLB1;C9J1H7;C9JWL1;P19338	69	C9JYW2	Nucleolin	NCL	KKAAATSAKKVVVSPTKKVAVATPAKKAAVT	KVVVSPTKK	0.612557		0.611995	0.72688	0.000274356
Q9HBD4;A0A0A0MT49;P51532-5;P51532-2;P51532-3;P51532-4;P51532	610	Q9HBD4	Transcription activator BRG1	SMARCA4	QTPAIGPDGEPLDETSQMSDLPVKVIHVESG	KAENAEGQTPAIGPDGEPLDETSQMSDLPVK	2.47408	2.0701	1.63217	1.7942	0.000296447
A6PVU7;Q9P2M7-2;Q9P2M7	159	A6PVU7	Cingulin	CGN	SNRSNSMLELAPKVASPGSTIDTAPLSSVDS	VASPGSTIDTAPLSSVDSLINK	1.42615		1.50371	1.2855	0.000318999
Q6ZNB6-2;Q6ZNB6	50	Q6ZNB6-2	NF-X1-type zinc finger protein NFXL1	NFXL1	GGREKGSVGAVPSGTSPGGVATTAAAGSRHS	GSVGAVPSGTSPGGVATTAAAGSR	0.482486	0.52564		0.63821	0.000319912
A0A087WV66;P46013;P46013-2	2344	A0A087WV66	Antigen KI-67	MKI67	DKPTTDEKTTKIACKSPQPDPVDTPASTKQR	IACKSPQPDPVDTPASTK	1.19901	1.4321	1.39408	1.3144	0.000340665
P46100-4;P46100;P46100-2;P46100-5;P46100-3;A0A096LNW1;A0A096LNL9;P46100-6	677	P46100-4	Transcriptional regulator ATRX	ATRX	TPLRRPTETNPVTSNSDEECNETVKEKQKLS	RPTETNPVTSNSDEECNETVK	2.06262	1.5455	1.59076	1.5372	0.000344273
Q8N201	1327	Q8N201	Integrator complex subunit 1	INTS1	LPPRRDSTEAPKPKSSPEQPIGQGRIRVGTQ	SSPEQPIGQGR	1.30902	1.2689		1.1789	0.000345779
P35658-2;P35658-4;P35658;P35658-3;P35658-5;A0A0A0MSW3	657	P35658-2	Nuclear pore complex protein Nup214	NUP214	SVLPSPSGRSAQGSSSPVPSMVQKSPRITPP	SAQGSSSPVPSMVQK	0.619157		0.510595	0.6512	0.000371384
Q9ULD9;B3KPE6	423	Q9ULD9	Zinc finger protein 608	ZNF608	CTKHDWAPPRFCESPTSDLEMRGGRGRGKRA	FCESPTSDLEMR		1.2795	1.39927	1.2339	0.000381161
Q5VT52-2;Q5VT52-3;Q5VT52	1099	Q5VT52-2	Regulation of nuclear pre-mRNA domain-containing protein 2	RPRD2	PIETLGYHSASNRRMSGEPIQTVESIRVPGK	RMSGEPIQTVESIR	1.31089	1.3788	1.54655		0.000397852
Q8NDT2	109	Q8NDT2	Putative RNA-binding protein 15B	RBM15B	GRGGKASGDPGASGMSPRASPLPPPPPPPGA	ASGDPGASGMSPR	1.38381		1.22977	1.2564	0.000405158
H0YA82;Q4G0J3;Q4G0J3-3	300	H0YA82	La-related protein 7	LARP7	SSLPEVRTGKRKRSSSEDAESLAPRSKVKKI	KRSSSEDAESLAPR	1.50623	1.8983	1.68965	1.3889	0.000428917
Q15149-7;Q15149-8;Q15149-9;Q15149-5;Q15149-4;Q15149-6;Q15149-3;Q15149-2;Q15149	4623	Q15149-7	Plectin	PLEC	TKGYYSPYSVSGSGSTAGSRTGSRTGSRAGS	GYYSPYSVSGSGSTAGSR		1.5711	1.76261	2.1089	0.000436894
O75151;E7ET14;A0A087WW48	899	O75151	Lysine-specific demethylase PHF2	PHF2	EDNPIFKSRSKKRKGSDDAPYSPTARVGPSV	KGSDDAPYSPTAR		2.2569	3.97314	3.0618	0.000471737
A2RU67	62	A2RU67	Uncharacterized protein KIAA1467	KIAA1467	VKNGKSPLGEAPEPDSDAEVAEAAKPHLSEV	SPLGEAPEPDSDAEVAEAAK	2.63797		1.81146	2.6391	0.000477309
P20042	2	P20042	Eukaryotic translation initiation factor 2 subunit 2	EIF2S2	______________MSGDEMIFDPTMSKKKK	SGDEMIFDPTMSK	0.856604	0.89107	0.799169	0.86938	0.000497352
H0Y589;H0Y3N9;Q9UPP1-5;Q9UPP1-4;Q9UPP1-3;Q9UPP1-2;Q9UPP1	804	H0Y589	Histone lysine demethylase PHF8	PHF8	RSSGSSSSGLGTVSNSPASQRTPGKRPIKRP	SSGSSSSGLGTVSNSPASQR	0.598767	0.73815	0.602301	0.74197	0.000527516
Q7Z417	212	Q7Z417	Nuclear fragile X mental retardation-interacting protein 2	NUFIP2	YITNGYMGKGADNDGSGSESGYTTPKKRKAR	GADNDGSGSESGYTTPK	0.625821		0.716076	0.75347	0.000551163
C9JJX6;E9PDC3;O00192-2;O00192	642	C9JJX6	Armadillo repeat protein deleted in velo-cardio-facial syndrome	ARVCF	KAKGKKDGEMDRNFDTLDLPKRTEAAKGFEL	NFDTLDLPK	1.34557	1.8967	1.69799	1.8516	0.000558713
B0QY67;B0QY64;Q9UH99-3;Q9UH99;Q9UH99-2	107	B0QY67	SUN domain-containing protein 2	SUN2	DANWGEDLRVRRRRGTGGSESSRASGLVGRK	RGTGGSESSRASGLVGR	1.79276	2.3429		1.6897	0.000566536
E7EVA0;P27816-6;P27816;P27816-2;P27816-5;H7C456	282	E7EVA0	Microtubule-associated protein;Microtubule-associated protein 4	MAP4	ATKTEVALAKDMESPTKLDVTLAKDMQPSME	DMESPTKLDVTLAK	0.664099	0.79064	0.710682		0.000576421
Q9NS91	471	Q9NS91	E3 ubiquitin-protein ligase RAD18	RAD18	AWEASHKNDLQDTEISPRQNRRTRAAESAEI	NDLQDTEISPR	0.67595	0.81488	0.638774	0.64853	0.000593602
P11388;P11388-2;P11388-3;P11388-4	1213	P11388	DNA topoisomerase 2-alpha	TOP2A	GKAKGKKTQMAEVLPSPRGQRVIPRITIEMK	TQMAEVLPSPR	0.737844	0.65243	0.529549	0.57122	0.000593668
O95218-2	305	O95218-2	Zinc finger Ran-binding domain-containing protein 2	ZRANB2	SRSSSSGDRKKRRTRSRSPESQVIGENTKQP	SRSPESQVIGENTK	0.860585	0.84648	0.872144	0.77352	0.000603749
Q9NR30	71	Q9NR30	Nucleolar RNA helicase 2	DDX21	KQVKKKAEPSEVDMNSPKSKKAKKKEEPSQN	AEPSEVDMNSPK	0.740302	0.76499	0.683527	0.59338	0.000630657
Q12802-4;Q12802;Q12802-2;A0A087WTD7;A8MYJ1;A0A087WY36;H0YMW2;H0YLH1	1647	Q12802-4	A-kinase anchor protein 13	AKAP13	HPFSGEERVDSLVSLSEEDLESDQREHRMFD	VDSLVSLSEEDLESDQR	0.653424	0.78464	0.716743		0.000646027
F8W897;E7EUF7;Q9H902-2;Q9H902;Q9H902-3	152	F8W897	Receptor expression-enhancing protein;Receptor expression-enhancing protein 1	REEP1	ASKGQGALSERLRSFSMQDLTTIRGDGAPAP	SFSMQDLTTIR	2.06919	3.4103	1.8843	2.2025	0.00067352
A0A087WV88;B4DE60;Q9BRK0;Q9BRK0-2	150	A0A087WV88	Receptor expression-enhancing protein;Receptor expression-enhancing protein 2	REEP2	AAKGQGVLSEKLRSFSMQDLTLIRDEDALPL	SFSMQDLTLIR	2.20882	2.5334	1.65541	1.6585	0.000678904
C9JYW2;C9JLB1;C9J1H7;C9JWL1;P19338	67	C9JYW2	Nucleolin	NCL	KGKKAAATSAKKVVVSPTKKVAVATPAKKAA	KVVVSPTKK	0.704374	0.77678	0.581125	0.66249	0.000679003
H3BUF6;Q8WWM7-6;Q8WWM7-8;Q8WWM7-5;Q8WWM7-4;Q8WWM7-9;Q8WWM7-2;Q8WWM7;Q8WWM7-3	594	H3BUF6	Ataxin-2-like protein	ATXN2L	KEKEVDGLLTSEPMGSPVSSKTESVSDKEDK	EVDGLLTSEPMGSPVSSK	0.632791	0.4553	0.673718	0.57449	0.000697098
P35251-2;P35251;E0CX09;D6RAD2	69	P35251-2	Replication factor C subunit 1	RFC1	FKQKQPSKKKRIIYDSDSESEETLQVKNAKK	IIYDSDSESEETLQVK	0.851861	0.92364	0.870322	0.90885	0.000730632
A0A087WTQ7;A0A087WV56;A0A087WW71;A0A087X0X5;Q92466-3;Q92466-2;Q92466-5;Q92466-4;Q92466	26	A0A087WTQ7	DNA damage-binding protein 2	DDB2	KTSEIVLRPRNKRSRSPLELEPEAKKLCAKG	SRSPLELEPEAK	2.11829	1.4954	1.92667	1.5066	0.000740475
Q4KWH8-2;Q4KWH8	1307	Q4KWH8-2	1-phosphatidylinositol 4,5-bisphosphate phosphodiesterase eta-1	PLCH1	SSKAKTAALESNLPGSPNTSRGWLPKSPTKG	TAALESNLPGSPNTSR	0.597729	0.72141	0.553986		0.000770764
E9PJ38;E9PND3;E9PN10;O00559;O00559-2	36	E9PJ38	Receptor-binding cancer antigen expressed on SiSo cells	EBAG9	FLKRLICRSGRGRKLSGDQITLPTTVDYSSV	KLSGDQITLPTTVDYSSVPK	1.42725	1.3122	1.20341	1.2097	0.00078801
A0A087WZ51;A0A087WYR3;O43399-2;O43399-4;O43399;O43399-3;O43399-5;O43399-7	12	A0A087WZ51	Tumor protein D54	TPD52L2	____MDSAGQDINLNSPNKGLLSDSMTDVPV	MDSAGQDINLNSPNK	0.719114	0.66451	0.805153	0.80591	0.00079286
P19532	548	P19532	Transcription factor E3	TFE3	VGGLSGGALSPLRAASDPLLSSVSPAVSKAS	AASDPLLSSVSPAVSK	0.790889	0.76641	0.863558		0.000794086
Q96T23-3;Q96T23-2;Q96T23;H0YER1;H0YCN2	622	Q96T23-3	Remodeling and spacing factor 1	RSF1	PEEVPKSTLESEKPGSPEAAETSPPSNIIDH	STLESEKPGSPEAAETSPPSNIIDHCEK	1.58687		1.66406	2.1646	0.000808525
H0YN04;H0YKC9;Q9HA82	254;291;342	H0YN04	Ceramide synthase 4	CERS4	HDSSDYLLEMEKDIRSDVEESDSSEEAAAAQ	DIRSDVEESDSSEEAAAAQEPLQLK	1.15841		1.21344	1.2997	0.000814087
Q9BXB4	181	Q9BXB4	Oxysterol-binding protein-related protein 11	OSBPL11	PPLKSRSFSLASSSNSPISQRRPSQNAISFF	SFSLASSSNSPISQR	0.273868	0.33482	0.471032	0.53277	0.000839691
Q9P2D1;Q9P2D1-4;Q9P2D1-3	2956	Q9P2D1	Chromodomain-helicase-DNA-binding protein 7	CHD7	KAEGGPFKDGETLEGSDAEESLDKTAESSLL	AEGGPFKDGETLEGSDAEESLDK	1.41147	1.5051	1.46953	1.189	0.000842907
Q6KC79-2;Q6KC79;Q6KC79-3	274	Q6KC79-2	Nipped-B-like protein	NIPBL	GDSSTMRNAASFPLRSPQPVCSPAGSEGTPK	NAASFPLRSPQPVCSPAGSEGTPK	2.68579	1.8114	2.94066		0.000843447
A6PVU7;Q9P2M7-2;Q9P2M7;A2A3M4	134	A6PVU7	Cingulin	CGN	GAYWNGKLLRSHSQASLAGPGPVDPSNRSNS	SHSQASLAGPGPVDPSNR	2.42301	2.0782	1.61692		0.000866083
Q92522	31	Q92522	Histone H1x	H1FX	GMAKKVTKAGGSAALSPSKKRKNSKKKNQPG	AGGSAALSPSK	0.934056	0.8761	0.847027	0.86977	0.00088435
Q8TDY2-2;Q8TDY2	237	Q8TDY2-2	RB1-inducible coiled-coil protein 1	RB1CC1	SLPEHEDSEKAEMKRSTELVLSPDMPRTTNE	STELVLSPDMPR	1.28325	1.3348		1.5399	0.000931074
Q8TDY2-2;Q8TDY2	238	Q8TDY2-2	RB1-inducible coiled-coil protein 1	RB1CC1	LPEHEDSEKAEMKRSTELVLSPDMPRTTNES	STELVLSPDMPR	1.28325	1.3348		1.5399	0.000931074
Q9H6F5;H0YG79	58	Q9H6F5	Coiled-coil domain-containing protein 86	CCDC86	REPGSPPSVQRAGLGSPERPPKTSPGSPRLQ	AGLGSPERPPK	0.858369	0.83289	0.774833	0.7247	0.000953126
Q5VZL5-2;Q5VZL5-4;Q5VZL5;A0A0A0MSN3	110	Q5VZL5-2	Zinc finger MYM-type protein 4	ZMYM4	FSSKDNLVSSIHTDDSLEVERRVTQHESDNE	DNLVSSIHTDDSLEVER		1.4749	1.23565	1.4485	0.00099393
E7EPK0;E9PDJ9;H0Y8P3;G5EA03;Q9UPQ0-9;Q9UPQ0-8;Q9UPQ0-6;Q9UPQ0-5;Q9UPQ0-10;Q9UPQ0-2;Q9UPQ0-4;Q9UPQ0;Q9UPQ0-3;D6R8Y0;D6RJ93;Q6NVB9;D6RD46;Q9UPQ0-7	215	E7EPK0	LIM and calponin homology domains-containing protein 1	LIMCH1	DSFDSLDSFGSRSRQTPSPDVVLRGSSDGRG	SRQTPSPDVVLR	1.50761		1.94133	1.4939	0.00101483
E7EPK0;E9PDJ9;H0Y8P3;G5EA03;Q9UPQ0-9;Q9UPQ0-8;Q9UPQ0-6;Q9UPQ0-5;Q9UPQ0-10;Q9UPQ0-2;Q9UPQ0-4;Q9UPQ0;Q9UPQ0-3;D6R8Y0;D6RJ93;Q6NVB9;D6RD46;Q9UPQ0-7	217	E7EPK0	LIM and calponin homology domains-containing protein 1	LIMCH1	FDSLDSFGSRSRQTPSPDVVLRGSSDGRGSD	SRQTPSPDVVLR	1.50761		1.94133	1.4939	0.00101483
Q96ST2;Q96ST2-3	289	Q96ST2	Protein IWS1 homolog	IWS1	SDSESEDPPRNQASDSENEELPKPRVSDSES	NQASDSENEELPKPR	0.72982	0.4583	0.560067	0.52558	0.00101936
Q9ULD9;B3KPE6	421	Q9ULD9	Zinc finger protein 608	ZNF608	LDCTKHDWAPPRFCESPTSDLEMRGGRGRGK	FCESPTSDLEMR	1.56099	1.2795	1.39927	1.2339	0.00105047
P02545-3;P02545;P02545-5;P02545-4;Q3BDU5;P02545-2;P02545-6;Q5TCI8	404	P02545-3	Prelamin-A/C;Lamin-A/C	LMNA	LSPSPTSQRSRGRASSHSSQTQGGGSVTKKR	ASSHSSQTQGGGSVTK	1.64274	1.7711	2.4046	2.8006	0.0010507
D6RIY6;Q06265-3;Q06265-4;Q06265;Q06265-2	306	D6RIY6	Exosome complex component RRP45	EXOSC9	QRITAFKMEKAPIDTSDVEEKAEEIIAEAEP	APIDTSDVEEK	0.777182	0.8635	0.79384	0.70518	0.00107044
P10071	664	P10071	Transcriptional activator GLI3;Transcriptional repressor GLI3R	GLI3	RPPPPRDSGSHSQSRSPGRPTQGALGEQQDL	SPGRPTQGALGEQQDLSNTTSK	1.47953	1.2126	1.3303	1.5588	0.00108379
I3L436;Q8N122-3;Q8N122	863	I3L436	Regulatory-associated protein of mTOR	RPTOR	QRVLDTSSLTQSAPASPTNKGVHIHQAGGSP	VLDTSSLTQSAPASPTNK	0.702839	0.48532	0.654622	0.65229	0.00109572
P18583-6;P18583-2;P18583-10;P18583-3;P18583-4;P18583-7;P18583;P18583-5;P18583-9;H7C1M2;H7C2G8	1952	P18583-6	Protein SON	SON	RRRSRSVGRRRSFSISPSRRSRTPSRRSRTP	SFSISPSR	0.834585	0.62996	0.673129	0.68474	0.00110135
H0YGJ6;A0JP02;B4DJX4;Q9HAU0-5;Q9HAU0-8;Q9HAU0;Q9HAU0-2;Q9HAU0-4;Q9HAU0-6	136;613;810;799;837;855;913;918;1021	H0YGJ6	Pleckstrin homology domain-containing family A member 5	PLEKHA5	IGSHFPVGVVPPRAKSPTPESSTIASYVTLR	AKSPTPESSTIASYVTLR	1.45342	1.2259	1.30107		0.00110906
P17096;P17096-3	36	P17096	High mobility group protein HMG-I/HMG-Y	HMGA1	TEKRGRGRPRKQPPVSPGTALVGSQKEPSEV	KQPPVSPGTALVGSQK	0.716127	0.69729	0.717978	0.53607	0.00111917
Q02880-2;Q02880	1550	Q02880-2	DNA topoisomerase 2-beta	TOP2B	TTPKGKGRGAKKRKASGSENEGDYNPGRKTS	KASGSENEGDYNPGR	1.47962	1.4001	1.49683	1.1758	0.00115125
O14686;O14686-3	654	O14686	Histone-lysine N-methyltransferase 2D	KMT2D	PEESPMSPPPEVSRLSPLPVVSRLSPPPEES	LSPLPVVSR	1.79498	1.382	1.48262		0.0011662
Q7Z417	652	Q7Z417	Nuclear fragile X mental retardation-interacting protein 2	NUFIP2	SAKEQRYQRGLERNDSWGSFDLRAAIVYHTK	NDSWGSFDLR	1.49961	1.3291	1.71783		0.00118636
F8W1K8;F8VWS0;P05388-2;Q8NHW5;P05388	97;271;245;307;307	F8W1K8	60S acidic ribosomal protein P0;60S acidic ribosomal protein P0-like	RPLP0;RPLP0P6	AAAPAKVEAKEESEESDEDMGFGLFD_____	VEAKEESEESDEDMGFGLFD	0.918695	0.85121	0.887863		0.00121074
Q9H2Y7;Q9H2Y7-2	1279	Q9H2Y7	Zinc finger protein 106	ZNF106	LKFSVEQRNTRNRENSPSSQSAGLSSINKEG	ENSPSSQSAGLSSINK	0.711187		0.577634	0.51591	0.00122111
P18583-6;P18583-2;P18583-10;P18583-3;P18583-4;P18583-7;P18583;P18583-5;P18583-9;H7C1M2	1555	P18583-6	Protein SON	SON	LIAKEMEHNTVCAAGTSPVGEIGEEKILPTS	EMEHNTVCAAGTSPVGEIGEEK	1.11025		1.10314	1.1841	0.001243
Q96T23-3;Q96T23-2;Q96T23;H0YER1;H0YCN2	397	Q96T23-3	Remodeling and spacing factor 1	RSF1	IPLKKREIKLSDDFDSPVKGPLCKSVTPTKE	LSDDFDSPVK	0.761789	0.85289	0.777786	0.67924	0.00124325
H3BNG6;H3BU94;H3BNE1;H3BR18;H3BM38;H3BPJ0;O00161-2;O00161	6	H3BNG6	Synaptosomal-associated protein;Synaptosomal-associated protein 23	SNAP23	__________MDNLSSEEIQQRAHQITDESL	MDNLSSEEIQQR	0.443912	0.57661	0.643211		0.00125759
H7BXQ8;C9J5N7;Q8N2F6-3;Q8N2F6	45	H7BXQ8	Armadillo repeat-containing protein 10	ARMC10	GRRRGDRELGIRSSKSAGALEEGTSEGQLCG	SAGALEEGTSEGQLCGR	3.40878	11.069		7.7722	0.00129872
Q13523;H0YDJ3	578	Q13523	Serine/threonine-protein kinase PRP4 homolog	PRPF4B	VPSEPSSPQSSTRTRSPSPDDILERVAADVK	TRSPSPDDILER	0.685918	0.61227	0.831117	0.67794	0.00131832
P25054-2;P25054;B7Z2B6;E9PFT7	744	P25054-2	Adenomatous polyposis coli protein	APC	LMANRPAKYKDANIMSPGSSLPSLHVRKQKA	DANIMSPGSSLPSLHVR	0.913993	0.8563	0.799488	0.81163	0.00139453
A6NNN6;E7ETA6;Q15154-2;Q15154;E9PGW9;E7EV93;Q15154-3;E5RGQ4	65	A6NNN6	Pericentriolar material 1 protein	PCM1	KKFGVESDKRVTNDISPESSPGVGRRRTKTP	VTNDISPESSPGVGR	1.9835	1.2878	1.78734	1.7417	0.00140112
Q92576-2;Q92576	1722	Q92576-2	PHD finger protein 3	PHF3	NSCVQQSDNLKVAQNSPSVENIQTSQAEQAK	VAQNSPSVENIQTSQAEQAK	0.763942	0.79973	0.771605	0.90335	0.00146132
Q9UQ35;Q9UQ35-2	1552	Q9UQ35	Serine/arginine repetitive matrix protein 2	SRRM2	SRSGSSQELDVKPSASPQERSESDSSPDSKA	SGSSQELDVKPSASPQER	0.776518	0.74511	0.872829	0.85844	0.00160056
J3QSV6;O76021-2;O76021	358	J3QSV6	Ribosomal L1 domain-containing protein 1	RSL1D1	HGKKKRGRGKAQVKATNESEDEIPQLVPIGK	ATNESEDEIPQLVPIGK	0.787154	0.83185	0.779788	0.65907	0.00164036
A6NNK5;Q12888;Q12888-2;Q12888-3	1114	A6NNK5	Tumor suppressor p53-binding protein 1	TP53BP1	PVSPASQKMVIQGPSSPQGEAMVTDVLEDQK	MVIQGPSSPQGEAMVTDVLEDQK	1.42645	1.1927	1.30659		0.00164074
A0A075B7F8;A8CG34	81	A0A075B7F8	Nuclear envelope pore membrane protein POM 121C	POM121C	WWGLSREPRGSRPLSSFVQKARHRRTLFASP	PLSSFVQK	5.90319	4.5241		2.3824	0.00165975
Q5QPR4;J3QR29;Q5QPR3;J3QKR5;B7ZVY7;J3QR44;P21127-5;P21127-10;P21127-6;P21127-9;Q9UQ88-4;P21127-8;Q9UQ88-3;Q9UQ88-2;P21127-3;P21127-2;Q9UQ88;P21127;J3KS35;E7ESP2;Q9UQ88-9	271	Q5QPR4	Cyclin-dependent kinase 11B;Cyclin-dependent kinase 11A	CDK11A;CDK11B;CDC2L1	EKMEERDLLSDLQDISDSERKTSSAESSSAE	DLLSDLQDISDSER	0.718133	0.86068	0.656685	0.72973	0.00167148
Q9HBD4;A0A0A0MT49;P51532-5;P51532-2;P51532-3;P51532-4;P51532	613	Q9HBD4	Transcription activator BRG1	SMARCA4	AIGPDGEPLDETSQMSDLPVKVIHVESGKIL	AENAEGQTPAIGPDGEPLDETSQMSDLPVK	2.05698	2.0701	1.44659		0.00169329
E3W994;J3KR49;O75122	596	E3W994	CLIP-associating protein 2	CLASP2	RLSSSVSAMRVLNTGSDVEEAVADALKKPAR	VLNTGSDVEEAVADALK	0.765287		0.691228	0.58943	0.00170056
H0YA82;Q4G0J3;Q4G0J3-3	298	H0YA82	La-related protein 7	LARP7	EASSLPEVRTGKRKRSSSEDAESLAPRSKVK	KRSSSEDAESLAPR	2.96833	1.8983	1.66251	1.7762	0.00173021
K7EN76;Q16512-3;Q16512;Q16512-2	562	K7EN76	Serine/threonine-protein kinase N1	PKN1	DISVEKLNLGTDSDSSPQKSSRDPPSSPSSL	LNLGTDSDSSPQK	0.585446	0.60276	0.767872		0.00177733
F8W8M4;A0A0A0MRL6;O14639-3;O14639-5;O14639-2;O14639-6;O14639;J3QSX6;H0Y3K7;O14639-4;H0Y7N6;F6XFR5	455	F8W8M4	Actin-binding LIM protein 1	ABLIM1	QDVRDRMIHRSTSQGSINSPVYSRHSYTPTT	STSQGSINSPVYSR		1.5505	2.05952	2.4778	0.0017858
B8QGS9;Q99959-2;Q99959	155	B8QGS9	Plakophilin-2	PKP2	SLRHPLRRLEISPDSSPERAHYTHSDYQYSQ	RLEISPDSSPER	1.54543	1.3565	1.79872	1.2893	0.00181016
Q7Z3T8	946	Q7Z3T8	Zinc finger FYVE domain-containing protein 16	ZFYVE16	ITRNEIIQSPISQVPSVEKLSMNTGNEGLPT	NEIIQSPISQVPSVEK		2.831	7.95418	4.2008	0.00181556
Q9Y2F5	1903	Q9Y2F5	Little elongation complex subunit 1	ICE1	SCSSPAVSAVSQLPLSPKETVESHDKAIANA	SCSSPAVSAVSQLPLSPK	1.84362	1.4704	2.54401	2.5757	0.00181693
P17812-2;P17812	575	P17812-2	CTP synthase 1	CTPS1	RLSPRDTYSDRSGSSSPDSEITELKFPSINH	SGSSSPDSEITELK	0.797957	0.72332	0.870853	0.70185	0.00181889
I3L436;Q8N122-3;Q8N122	859	I3L436	Regulatory-associated protein of mTOR	RPTOR	NARPQRVLDTSSLTQSAPASPTNKGVHIHQA	VLDTSSLTQSAPASPTNK	0.537028	0.44533	0.676224		0.001834
Q13523	277	Q13523	Serine/threonine-protein kinase PRP4 homolog	PRPF4B	KVKIEDKSKSKDRKKSPIINESRSRDRGKKS	KKSPIINESR	0.889205	0.82416	0.835352	0.92433	0.00184744
Q5SRN1;O60508	43	Q5SRN1	Pre-mRNA-processing factor 17	CDC40	RCPLPAADSLMHLTKSPSSKPSLAVAVDSAP	SPSSKPSLAVAVDSAPEVAVK	0.840336	0.73404	0.835213		0.00185687
Q7Z3K3-5;Q7Z3K3-7;Q7Z3K3-2;Q7Z3K3-3;Q7Z3K3-6;Q7Z3K3	1366	Q7Z3K3-5	Pogo transposable element with ZNF domain	POGZ	ASLEEQLKLSGEHSESSTPRPRSSPEETIEP	LSGEHSESSTPRPR	1.38945	1.665	1.30293		0.00186218
P49792;Q7Z3J3	2276	P49792	E3 SUMO-protein ligase RanBP2;RanBP2-like and GRIP domain-containing protein 4	RANBP2;RGPD4	GESTTGFNFSFKSALSPSKSPAKLNQSGTSV	SALSPSKSPAK		0.69518	0.487995	0.48001	0.00186548
F5H2U8;F5H2A4;F5H6H0;P52926-3;P52926-6;P52926-4;P52926-5;P52926-2;P52926	44	F5H2U8	High mobility group protein HMGI-C	HMGA2	RGRPRKQQQEPTGEPSPKRPRGRPKGSKNKS	KQQQEPTGEPSPK	1.41727	1.1308	1.40891	1.3609	0.0018972
A6NNK5;Q12888;Q12888-2;Q12888-3;H7BZY0	1673	A6NNK5	Tumor suppressor p53-binding protein 1	TP53BP1	RASMGVLSGKRKLITSEEERSPAKRGRKSAT	LITSEEERSPAKR	0.648256	0.62	0.493681	0.37834	0.00194034
A0A0A0MT60;Q5T1M5-2;Q5T1M5	1164	A0A0A0MT60	Peptidyl-prolyl cis-trans isomerase;FK506-binding protein 15	FKBP15	GAALRPSHHSQRSSLSGDEEDELFKGATLKA	SSLSGDEEDELFK	0.571788	0.675	0.785299	0.75369	0.00200215
Q9Y2I7	1754	Q9Y2I7	1-phosphatidylinositol 3-phosphate 5-kinase	PIKFYVE	KASGMLSFFRGTAGKSPDLSSQKRETLRGAD	GTAGKSPDLSSQK	0.795735	0.81705	0.779606	0.64556	0.0020036
Q9ULF5-2;Q9ULF5	591	Q9ULF5-2	Zinc transporter ZIP10	SLC39A10	RLNETELTDLEGQQESPPKNYLCIEEEKIID	LNETELTDLEGQQESPPK	1.35465	1.1534		1.2984	0.00205707
P18583-6;P18583-2;P18583-10;P18583-3;P18583-4;P18583-7;P18583;P18583-5;P18583-9;H7C1M2;H7C2G8	2011	P18583-6	Protein SON	SON	SRRRRSRSVVRRRSFSISPVRLRRSRTPLRR	SFSISPVR	0.796305	0.64454	0.827335	0.68045	0.00211582
Q8NHV4-2;Q8NHV4;Q8NHV4-3	516	Q8NHV4-2	Protein NEDD1	NEDD1	AKLVTSGAESGNLNTSPSSNQTRNSEKFEKP	LVTSGAESGNLNTSPSSNQTR	0.706364	0.75942	0.527037	0.54528	0.00220893
F5H7R9;F5GXR3;P20962	2	F5H7R9	Parathymosin	PTMS	______________MSEKSVEAAAELSAKDL	SEKSVEAAAELSAK	2.42848	1.5137	1.96017		0.00221882
F5H7R9;F5GXR3;P20962	5	F5H7R9	Parathymosin	PTMS	___________MSEKSVEAAAELSAKDLKEK	SEKSVEAAAELSAK	2.42848	1.5137	1.96017		0.00221882
Q01105-3;Q01105-4;Q01105-2;Q01105	63	Q01105-3	Protein SET	SET	IDEVQNEIDRLNEQASEEILKVEQKYNKLRQ	LNEQASEEILK		0.534	0.744934	0.62725	0.00222428
F5GWX5;Q14839;Q14839-2	1531	F5GWX5	Chromodomain-helicase-DNA-binding protein 4	CHD4	WSMPELAEVEENKKMSQPGSPSPKTPTPSTP	KMSQPGSPSPK	1.39827	1.3472	1.13665	1.4812	0.00229219
Q9GZY8-5	172	Q9GZY8-5	Mitochondrial fission factor	MFF	SENAVRQNGQLVRNDSLPVLRGGSAAATSNP	NDSLPVLR	5.16582	3.4161	1.74657	4.7233	0.00229681
F8W8M4;A0A0A0MRL6;O14639-3;O14639-5;O14639-2;O14639-6;O14639;J3QSX6;H0Y3K7;O14639-4;H0Y7N6;F6XFR5	431	F8W8M4	Actin-binding LIM protein 1	ABLIM1	DKQERQSLGESPRTLSPTPSAEGYQDVRDRM	TLSPTPSAEGYQDVR		1.7149	2.68291	1.7524	0.00230695
Q9NS91;F8WE49	103	Q9NS91	E3 ubiquitin-protein ligase RAD18	RAD18	ARNHLLQFALESPAKSPASSSSKNLAVKVYT	NHLLQFALESPAKSPASSSSK		0.74848	0.531604	0.59421	0.00231547
Q86Y91-2;Q86Y91-3;Q86Y91;Q86Y91-4	674	Q86Y91-2	Kinesin-like protein KIF18B	KIF18B	TKRQRQSFLPCLRRGSLPDTQPSQGPSTPKG	RGSLPDTQPSQGPSTPK	2.06735		4.49256	2.7366	0.0023546
Q5JSH3-2;Q5JSH3	50	Q5JSH3-2	WD repeat-containing protein 44	WDR44	TFKETENTAYKVGNESPVQELKQDVSKKIIE	VGNESPVQELK	0.635647	0.5341	0.746436		0.00239582
Q9UQ35;Q9UQ35-2	1463	Q9UQ35	Serine/arginine repetitive matrix protein 2	SRRM2	RDGSGTPSRHSLSGSSPGMKDIPRTPSRGRS	HSLSGSSPGMK	0.586682		0.784929	0.64463	0.00242686
Q7Z417	629	Q7Z417	Nuclear fragile X mental retardation-interacting protein 2	NUFIP2	FLSKDYEIESQNPLASPTNTLLGSAKEQRYQ	DYEIESQNPLASPTNTLLGSAK		0.65434	0.772201	0.56955	0.00243073
B5MBX0;Q96FF9;H0YCL8	75	B5MBX0	Sororin	CDCA5	LKRIVAHAVEVPAVQSPRRSPRISFFLEKEN	IVAHAVEVPAVQSPR	2.25571	1.3622	1.78731	1.56	0.00246959
Q9P266	1304	Q9P266	Junctional protein associated with coronary artery disease	KIAA1462	KATTRGQAGLPGGLVSPGSGDRAQRLGHSLS	GQAGLPGGLVSPGSGDR	1.23028	1.3064	1.12932		0.00247008
J3KSH8;J3KT51;Q9UK76-3;Q9UK76;Q9UK76-2	41	J3KSH8	Hematological and neurological expressed 1 protein;Hematological and neurological expressed 1 protein, N-terminally processed	HN1	GGREDLESSGLQRRNSSEASSGDFLDLKGEG	RNSSEASSGDFLDLK	0.616219	0.5098		0.73301	0.00254962
Q6PD62	1020	Q6PD62	RNA polymerase-associated protein CTR9 homolog	CTR9	KGKIKSKAIISSSDDSSDEDKLKIADEGHPR	AIISSSDDSSDEDKLK		0.53729	0.513347	0.73788	0.00259167
Q6PD62	1021	Q6PD62	RNA polymerase-associated protein CTR9 homolog	CTR9	GKIKSKAIISSSDDSSDEDKLKIADEGHPRN	AIISSSDDSSDEDKLK		0.53729	0.513347	0.73788	0.00259167
Q7Z417	112	Q7Z417	Nuclear fragile X mental retardation-interacting protein 2	NUFIP2	LNGNAGEREISLKNLSSDEATNPISRVLNGN	NLSSDEATNPISR	0.69541	0.75662	0.808669	0.58319	0.00263397
E7EUL7;E9PHV5;P28290-2;P28290-3;P28290	746	E7EUL7	Sperm-specific antigen 2	SSFA2	GYPLRRSQSLPTTLLSPVRVVSSVNVRLSPG	SQSLPTTLLSPVR	1.29097	1.1835	1.08821	1.2427	0.0026553
Q96DF8	292	Q96DF8	Protein DGCR14	DGCR14	QGKVGPDGKELIPQESPRVGGFGFVATPSPA	ELIPQESPR	1.06752	1.0225	1.07294	1.0712	0.00266384
A6NNK5;Q12888;Q12888-2;Q12888-3;C9JXV0	294	A6NNK5	Tumor suppressor p53-binding protein 1	TP53BP1	LSAQELMESGLQIQKSPEPEVLSTQEDLFDQ	SPEPEVLSTQEDLFDQSNK	1.70648	1.2775	1.49461	1.2587	0.00269852
Q6KC79-2;Q6KC79;Q6KC79-3	280	Q6KC79-2	Nipped-B-like protein	NIPBL	RNAASFPLRSPQPVCSPAGSEGTPKGSRPPL	SPQPVCSPAGSEGTPK	1.60133	1.1968	1.77066	1.7528	0.0027949
P11171-7;P11171-5;P11171-2;P11171	188	P11171-7	Protein 4.1	EPB41	GEGLEECSKIEVKEESPQSKAETELKASQKP	IEVKEESPQSKAETELK	0.56638	0.71888	0.661201	0.82073	0.00282609
Q86TV6;Q86TV6-2;H0YK02;H0YJS2	681	Q86TV6	Tetratricopeptide repeat protein 7B	TTC7B	SRVEQALSEVASSLQSSAPKQGPLHPWMTLA	VEQALSEVASSLQSSAPK	1.11992	1.3852	1.4599	1.3747	0.00282701
P11388;P11388-2;P11388-3;P11388-4	1247	P11388	DNA topoisomerase 2-alpha	TOP2A	EKKNKKKIKNENTEGSPQEDGVELEGLKQRL	NENTEGSPQEDGVELEGLK	0.828295	0.72525	0.623247	0.58378	0.00286016
A6NNK5;Q12888;Q12888-2;Q12888-3;H7BZY0	1678	A6NNK5	Tumor suppressor p53-binding protein 1	TP53BP1	VLSGKRKLITSEEERSPAKRGRKSATVKPGA	LITSEEERSPAKR	0.648256		0.493681	0.37834	0.00291614
Q9Y3T9	56	Q9Y3T9	Nucleolar complex protein 2 homolog	NOC2L	REAREAARSPDKPGGSPSASRRKGRASEHKD	EAARSPDKPGGSPSASR	0.688279	0.7839	0.656168	0.5124	0.00300925
C9JRZ6;F8WAR4;Q9NX63	50	C9JRZ6	MICOS complex subunit MIC19	CHCHD3	RMKESSPSGSKSQRYSGAYGASVSDEELKRR	YSGAYGASVSDEELK		1.6332	1.8032	2.7006	0.00301282
A0A087WTQ7;A0A087WV56;A0A087WW71;A0A087X0X5;Q92466-3;Q92466-2;Q92466-5;Q92466-4;Q92466	24	A0A087WTQ7	DNA damage-binding protein 2	DDB2	TQKTSEIVLRPRNKRSRSPLELEPEAKKLCA	SRSPLELEPEAK	2.25489	1.6538	1.64117	1.3264	0.00302289
P50914	139	P50914	60S ribosomal protein L14	RPL14	KNEVKKLQKAALLKASPKKAPGTKGTAAAAA	AALLKASPK	0.40818	0.65056	0.579744		0.00314455
Q9NV56	191	Q9NV56	MRG/MORF4L-binding protein	MRGBP	KRKRSRVTDKVLTANSNPSSPSAAKRRRT__	VLTANSNPSSPSAAK	1.48697	1.3356	1.39673	1.9909	0.00314594
Q05193-5;Q05193-3;Q05193-2;Q05193	774	Q05193-5	Dynamin-1	DNM1	DDSWLQVQSVPAGRRSPTSSPTPQRRAPAVP	RSPTSSPTPQR	2.77886	1.5555	2.49426		0.00314668
K7ELQ4;P17544-4;P17544-2;P17544-6;K7ESA4;P17544-3;P17544	97;97;97;97;108;108;108	K7ELQ4	Cyclic AMP-dependent transcription factor ATF-7	ATF7	ADEDEKKAAAGPLDMSLPSTPDIKIKEEEPV	AAAGPLDMSLPSTPDIK	1.77721	1.5223	1.34054	1.2376	0.00316072
P05387;H0YDD8;P05386-2;P05386	105;82;79;104	P05387	60S acidic ribosomal protein P2;60S acidic ribosomal protein P1	RPLP2;RPLP1	AAEEKKDEKKEESEESDDDMGFGLFD_____	KEESEESDDDMGFGLFD	0.815062	0.91547	0.855945		0.00318001
P18583-6;P18583-2;P18583-10;P18583-3;P18583-4;P18583-7;P18583;P18583-5;P18583-9;H7C1M2;H7C2G8	2013	P18583-6	Protein SON	SON	RRRSRSVVRRRSFSISPVRLRRSRTPLRRRF	SFSISPVR	0.464037	0.64454		0.68045	0.00318221
P57682	250	P57682	Krueppel-like factor 3	KLF3	PSVIVQPGKRPLPVESPDTQRKRRIHRCDYD	RPLPVESPDTQR	2.31868	1.461	1.75765		0.00320247
Q14160;Q14160-2;Q14160-3;H0YCG0	1475	Q14160	Protein scribble homolog	SCRIB	TAKAERRHQERLRVQSPEPPAPERALSPAEL	VQSPEPPAPER	2.39395	1.4558	1.94526		0.00322757
A0A0A0MR72;A0A0A0MR80;Q96L91-4;Q96L91-3;Q96L91-5;Q96L91-2;Q96L91	722	A0A0A0MR72	E1A-binding protein p400	EP400	APVSGSGPGPSPARSSPVNRPSSATNKALSP	SSPVNRPSSATNK	1.21904	1.5544	1.56301		0.00324808
Q14004-2;Q14004	349	Q14004-2	Cyclin-dependent kinase 13	CDK13	SLRSRKSPSPAGGGSSPYSRRLPRSPSPYSR	KSPSPAGGGSSPYSR	1.26072		1.5095	1.2313	0.00326186
P02545-3;P02545;P02545-5;P02545-4;Q3BDU5;P02545-2;P02545-6;Q5TCI8	403	P02545-3	Prelamin-A/C;Lamin-A/C	LMNA	RLSPSPTSQRSRGRASSHSSQTQGGGSVTKK	GRASSHSSQTQGGGSVTK	1.92411	3.4405	1.60344	2.0569	0.00328713
Q13523;H0YDJ3	580	Q13523	Serine/threonine-protein kinase PRP4 homolog	PRPF4B	SEPSSPQSSTRTRSPSPDDILERVAADVKEY	TRSPSPDDILER	0.63861	0.54763	0.831117	0.67794	0.00331261
J3KTI4;H7BYU6;Q96K83	605	J3KTI4	Zinc finger protein 521	ZNF521	LALNYIHNGKKSRALSPLSPVAIEQTSLKMM	ALSPLSPVAIEQTSLK	1.44636	1.1704	1.70876	1.5032	0.00340909
J3KTI4;H7BYU6;Q96K83	608	J3KTI4	Zinc finger protein 521	ZNF521	NYIHNGKKSRALSPLSPVAIEQTSLKMMQAV	ALSPLSPVAIEQTSLK	1.44636	1.1704	1.70876	1.5032	0.00340909
G3XAC1;Q86YZ4;Q9BXS9-5;Q9BXS9-7;Q9BXS9-4;Q9BXS9-2;Q9BXS9-3;Q9BXS9	754	G3XAC1	Solute carrier family 26 member 6	SLC26A6	TFALQHPRPVPDSPVSVTRL___________	PVPDSPVSVTR	1.38669	1.4285	1.90756		0.00344642
Q9NWH9-3;Q9NWH9;H7C3F4;H0YKH2	1002	Q9NWH9-3	SAFB-like transcription modulator	SLTM	GRAGAGMITQHSSNASPINRIVQISGNSMPR	AGAGMITQHSSNASPINR	0.776277	0.81411	0.588201	0.70958	0.00352508
O95251-2;O95251-4;O95251	88	O95251-2	Histone acetyltransferase KAT7	KAT7	STRRVTRSQQQPTPVTPKKYPLRQTRSSGSE	SQQQPTPVTPK	1.64951	1.2319	1.5199		0.0035616
Q09472;Q92793-2;Q92793	2328	Q09472;Q92793-2	Histone acetyltransferase p300;CREB-binding protein	EP300;CREBBP	VPSPRPQSQPPHSSPSPRMQPQPSPHHVSPQ;VQSPRPQSQPPHSSPSPRIQPQPSPHHVSPQ	PQSQPPHSSPSPR	0.302847	0.58636	0.464641		0.0036543
Q9UQ35;Q9UQ35-2	1124	Q9UQ35	Serine/arginine repetitive matrix protein 2	SRRM2	ASRSPIRQDRGEFSASPMLKSGMSPEQSRFQ	GEFSASPMLK	0.839067	0.82262	0.650153	0.76612	0.00366301
C9JPC9;Q9H9J4-2;Q9H9J4	1181	C9JPC9	Ubiquitin carboxyl-terminal hydrolase 42	USP42	SVENSDSHVEKKARRSEQKDPLEEPKAKKHK	RSEQKDPLEEPK	2.54712	1.5268	1.7972		0.00367002
A0A075B7F8;A8CG34;A0A087WY75;A8CG34-2	325	A0A075B7F8	Nuclear envelope pore membrane protein POM 121C	POM121C	LDGQENKRRRHDSSGSGHSAFEPLVASGVPA	RHDSSGSGHSAFEPLVASGVPASFVPK	1.29646	1.2955	1.11849		0.00371765
H0YA82;Q4G0J3;Q4G0J3-3	299	H0YA82	La-related protein 7	LARP7	ASSLPEVRTGKRKRSSSEDAESLAPRSKVKK	KRSSSEDAESLAPR	2.96833	1.8983	1.6358	1.5707	0.00375389
J3KQ45;F8W8W7;O43493-2;O43493-5;O43493-3;O43493;O43493-4	71	J3KQ45	Trans-Golgi network integral membrane protein 2	TGOLN2	SHPEPQTPKDSPSKSSAEAQTPEDTPNKSGA	SSAEAQTPEDTPNK	1.64198	1.4277	2.525	1.6341	0.00378227
Q92576-2;Q92576	1642	Q92576-2	PHD finger protein 3	PHF3	GNVSCSENLVANTARSPQFINLKRDPRQAAG	SPQFINLK	0.689417	0.90291	0.74638	0.76474	0.00383714
P16403	4	P16403	Histone H1.2	HIST1H1C	____________MSETAPAAPAAAPPAEKAP	SETAPAAPAAAPPAEK	2.3551	1.4282	1.86958		0.00387157
P10071	445	P10071	Transcriptional activator GLI3;Transcriptional repressor GLI3R	GLI3	MHNKRSKIKPDEDLPSPGARGQQEQPEGTTL	IKPDEDLPSPGAR		1.2659	1.72055	1.7584	0.0039588
G3V1D0;B7WPE2;H0Y3M3;Q32P44;Q32P44-2	176	G3V1D0	Echinoderm microtubule-associated protein-like 3	EML3	SPSERPRQKLSRKAISSANLLVRSGSTESRG	AISSANLLVR	2.42101	1.5264	2.83358		0.00396404
Q9NYV4-2;J3QSD7;Q9NYV4-3;Q9NYV4	893	Q9NYV4-2	Cyclin-dependent kinase 12	CDK12	FGLARLYNSEESRPYTNKVITLWYRPPELLL	LYNSEESRPYTNK	1.21184	1.5768		1.5698	0.00400327
P25054-2;P25054	1861	P25054-2	Adenomatous polyposis coli protein	APC	YTPIEGTPYCFSRNDSLSSLDFDDDDVDLSR	NDSLSSLDFDDDDVDLSR	0.569573	0.71756	0.450126		0.00406817
Q7Z460-4	687	Q7Z460-4	CLIP-associating protein 1	CLASP1	TPDNRGRSRAKVVSQSQPGSRSSSPGKLLGS	VVSQSQPGSR	1.08205	1.1709	1.23238	1.3025	0.00409158
Q6KC79-2;Q6KC79	2658	Q6KC79-2	Nipped-B-like protein	NIPBL	TNARNKAITSLLGGGSPKNNTAAETEDDESD	AITSLLGGGSPK	1.30376	1.6334	1.68299	2.3094	0.00413489
H7C0T1;H7C2R9;C9JQV0;Q9BRJ6	175	H7C0T1	Uncharacterized protein C7orf50	C7orf50	VQKAEALMRELDEEGSDPPLPGRAQRIRQVL	ELDEEGSDPPLPGR	1.81584		2.81254	1.6171	0.00413525
A6NNK5;Q12888;Q12888-2;Q12888-3;C9JXV0	301	A6NNK5	Tumor suppressor p53-binding protein 1	TP53BP1	ESGLQIQKSPEPEVLSTQEDLFDQSNKTVSS	SPEPEVLSTQEDLFDQSNK		1.0253	1.01473	1.0115	0.0042034
I3L456;Q15276-2;Q15276	407	I3L456	Rab GTPase-binding effector protein 1	RABEP1	KSDNDMFKDGLRRAQSTDSLGTSGSLQSKAL	AQSTDSLGTSGSLQSK	1.24788	1.5669	1.41643	1.1661	0.00430688
H3BMT0;H3BTV5;H3BU16;A6NGP5;H3BMV3;Q9H910-2;Q9H910;Q9H910-3	53	H3BMT0	Hematological and neurological expressed 1-like protein	HN1L	PQNIPKRTNPPGGKGSGIFDESTPVQTRQHL	GSGIFDESTPVQTR	1.87825		1.97262	3.5986	0.00433454
P46087-2;P46087;P46087-4	786	P46087-2	Probable 28S rRNA (cytosine(4447)-C(5))-methyltransferase	NOP2	QKQNDTPKGPQPPTVSPIRSSRPPPAKRKKS	GPQPPTVSPIR	0.917431	0.7784	0.771129	0.71376	0.00446154
P0CW22;P08708	113;113	P0CW22	40S ribosomal protein S17-like;40S ribosomal protein S17	RPS17L;RPS17	VDPDTKEMLKLLDFGSLSNLQVTQPTVGMNF	LLDFGSLSNLQVTQPTVGMNFK	1.24093	1.1332	1.23	1.4549	0.00448842
H0YAJ5;G5E9Y1;Q92870-2;Q92870;Q92870-4	330	H0YAJ5	Amyloid beta A4 precursor protein-binding family B member 2	APBB2	TQWERPVSIPADLQGSRKGSLSSVTPSPTPE	PVSIPADLQGSR		1.0338	1.07181	1.0886	0.00454402
Q15717;Q15717-2	202	Q15717	ELAV-like protein 1	ELAVL1	PNQNKNVALLSQLYHSPARRFGGPVHHQAQR	NVALLSQLYHSPAR	0.534474	0.72612	0.443341		0.00457028
Q9HCD5	381	Q9HCD5	Nuclear receptor coactivator 5	NCOA5	YLRERKERLMRSSTDSLPGPISRQPLGATSG	SSTDSLPGPISR	1.29995	1.8396	1.2868	1.767	0.00458024
H7BXI1;A0A087WXU3;A0FGR8-5;A0FGR8-2;A0FGR8;A0FGR8-6	691	H7BXI1	Extended synaptotagmin-2	ESYT2	SVSKEGRKTSIKSHMSGSPGPGGSNTAPSTP	SHMSGSPGPGGSNTAPSTPVIGGSDKPGMEEK	1.99621	1.7331	1.31032		0.0045996
U3KQ48;O00566	163	U3KQ48	U3 small nucleolar ribonucleoprotein protein MPP10	MPHOSPH10	MGERAENSSKSDLRKSPVFSDEDSDLDFDIS	KSPVFSDEDSDLDFDISK	0.660677	0.80895	0.510386	0.68909	0.00467966
P10412;P16402;P16403	36;37;36	P10412;P16402;P16403	Histone H1.4;Histone H1.3;Histone H1.2	HIST1H1E;HIST1H1D;HIST1H1C	KKAKKAGATAGKRKASGPPVSELITKAVAAS;KKKAAKKAGGTPRKASGPPVSELITKAVAAS;KKKARKSAGAAKRKASGPPVSELITKAVAAS	KASGPPVSELITK	1.17644	1.3991	1.20093	1.5389	0.00483855
Q8WYP5;Q8WYP5-3;Q8WYP5-2	1541	Q8WYP5	Protein ELYS	AHCTF1	EKLEAQDSGEEARNLSFNELYPSGTLKLQYN	NLSFNELYPSGTLK	0.737137	0.78049		0.5796	0.00488804
Q8NDT2	265	Q8NDT2	Putative RNA-binding protein 15B	RBM15B	LGYLPLHGGYQYKQRSLSPVAAPPLREPRAR	SLSPVAAPPLREPR	1.66911	1.2759	1.23439	1.2816	0.00490187
A6PVU7;Q9P2M7-2;Q9P2M7;A2A3M4	131	A6PVU7	Cingulin	CGN	EEPGAYWNGKLLRSHSQASLAGPGPVDPSNR	SHSQASLAGPGPVDPSNR	2.7983		1.83702	1.5629	0.00496253
B4DGU4;P35222	552	B4DGU4	Catenin beta-1	CTNNB1	VQLLVRAHQDTQRRTSMGGTQQQFVEGVRME	RTSMGGTQQQFVEGVR		1.5458	1.94886	2.8604	0.00496367
C9J0I9;Q86WB0-2;Q86WB0	335	C9J0I9	Nuclear-interacting partner of ALK	ZC3HC1	ESPRRMMTRSQDATFSPGSEQAEKSPGPIVS	SQDATFSPGSEQAEK	0.843739	0.65779	0.75838		0.00496674
H0Y449;P67809;C9J5V9	174	H0Y449	Nuclease-sensitive element-binding protein 1	YBX1	QQNYQNSESGEKNEGSESAPEGQAQQRRPYR	NEGSESAPEGQAQQR		0.57684	0.797067	0.70347	0.00498669
A6NN50;O75147-2;O75147-1;O75147-4;O75147	10	A6NN50	Obscurin-like protein 1	OBSL1	______MKASSGDQGSPPCFLRFPRPVRVVS	ASSGDQGSPPCFLR	0.672179	0.69983	0.858295		0.00498793
A0A087WY61;Q14980-2;Q14980;Q14980-5;H0YFY6	1969	A0A087WY61	Nuclear mitotic apparatus protein 1	NUMA1	EEMKTGDPQETLRRASMQPIQIAEGTGITTR	RASMQPIQIAEGTGITTR	1.66102	2.8988	3.77872		0.0050058
B9EGQ5;M0QXA7;O95785-4;O95785-3;O95785	1017	B9EGQ5	Protein Wiz	WIZ	PEDKSPQLSLSPRPASPKAQWPQSEDEGPLN	SPQLSLSPRPASPK	1.79195	1.3834	1.62676	1.187	0.0050075
Q9H0W5	261	Q9H0W5	Coiled-coil domain-containing protein 8	CCDC8	GDRLGNAGDVCVPQASPRRWRPKINWASFRR	LGNAGDVCVPQASPR	0.767519	0.67613	0.907194	0.74097	0.00516473
Q03188;A0A0A6YYJ3;Q03188-2;H0Y8J2	176	Q03188	Centromere protein C	CENPC	VLLDAKTSVSQNVIPSSAQKRETYTFENSVN	TSVSQNVIPSSAQK	1.21902	1.6919		1.5936	0.0053191
E5RJU9;Q86UE4;H0YB56	298	E5RJU9	Protein LYRIC	MTDH	GGGWNEKSVKLSSQISAGEEKWNSVSPASAG	LSSQISAGEEK		0.34687	0.618353	0.56326	0.00534063
Q86TV6;Q86TV6-2;H0YK02;H0YJS2	677	Q86TV6	Tetratricopeptide repeat protein 7B	TTC7B	SVAASRVEQALSEVASSLQSSAPKQGPLHPW	VEQALSEVASSLQSSAPK	0.903996	0.84418	0.754489	0.88088	0.00536558
Q8WXH0;Q8WXH0-2;G3V5X4;A0A0A0MRE3	2781	Q8WXH0	Nesprin-2	SYNE2	RKCKVTHDGILARQQSVESLAEEVKDKVPSL	QQSVESLAEEVK	1.12349	1.3519		1.3415	0.00537812
A0A0A0MS59;Q6ZRS2-3;Q6ZRS2-2;Q6ZRS2	2787	A0A0A0MS59	Helicase SRCAP	SRCAP	GAASTLVPGVSETSASPGSPSVRSMSGPESS	GAASTLVPGVSETSASPGSPSVR	0.815993		0.802375	0.92046	0.00549938
P06748-3;P06748-2;P06748	70	P06748-3	Nucleophosmin	NPM1	DELHIVEAEAMNYEGSPIKVTLATLKMSVQP	DELHIVEAEAMNYEGSPIK	0.930406	0.9223	0.841822	0.92508	0.00555628
Q9H1E3;Q9H1E3-2	179	Q9H1E3	Nuclear ubiquitous casein and cyclin-dependent kinase substrate 1	NUCKS1	RKEKKMPKPRLKATVTPSPVKGKGKVGRPTA	ATVTPSPVK	0.904977	0.74357	0.708215	0.65219	0.00569291
F5H8D7;P18887;M0QYS5	241	F5H8D7;M0QYS5	DNA repair protein XRCC1	XRCC1	SPVSRAIGSTSKPQESPKGKRKLDLNQEEKK	AIGSTSKPQESPK	0.733514	0.48629	0.780092	0.59624	0.0057841
Q9UQ35;Q9UQ35-2	1462	Q9UQ35	Serine/arginine repetitive matrix protein 2	SRRM2	LRDGSGTPSRHSLSGSSPGMKDIPRTPSRGR	HSLSGSSPGMK	0.850485	0.80019	0.811886	0.64463	0.0058024
Q5STZ8;F5GYK6;Q8NE71-2;Q8NE71	140	Q5STZ8	ATP-binding cassette sub-family F member 1	ABCF1	KTKGGNVFAALIQDQSEEEEEEEKHPPKPAK	GGNVFAALIQDQSEEEEEEEK	0.580619	0.61636	0.801732	0.81312	0.00594397
Q96JN0-2;Q96JN0	42	Q96JN0-2	Ligand-dependent corepressor	LCOR	STKNQSLPKASPVTTSPTAATTQNPVLSKLL	ASPVTTSPTAATTQNPVLSK	2.03075	1.6783	1.40394	1.2415	0.00600039
E7EMC7;Q13501-2;Q13501	269	E7EMC7	Sequestosome-1	SQSTM1	EVDIDVEHGGKRSRLTPVSPESSSTEEKSSS	SRLTPVSPESSSTEEK	1.98555	1.4893	3.91558	2.7907	0.00600574
E9PJ24;F8WEF5;Q9P1Y6-2;Q9P1Y6-3;Q9P1Y6	917	E9PJ24	PHD and RING finger domain-containing protein 1	PHRF1	MSKLRGAVAAEGASDTEREEPTESQGLAARL	GAVAAEGASDTEREEPTESQGLAAR	0.871612	0.94796	0.921999	0.94743	0.0061304
J3KQ96;E7ETY2;Q13428-6;Q13428-7;Q13428-5;Q13428;Q13428-3;Q13428-4;Q13428-2;Q13428-8	375	J3KQ96;Q13428	Treacle protein	TCOF1	LQAKASGKTSQVGAASAPAKESPRKGAAPAP	TSQVGAASAPAKESPRK	1.32963	1.1697	1.13191	1.1104	0.00613622
O14686;O14686-3	1671	O14686	Histone-lysine N-methyltransferase 2D	KMT2D	GVEHMECEIKLEGPVSPDVEPGKEETEESKK	LEGPVSPDVEPGKEETEESK	2.33258	1.4617		1.5559	0.00618007
Q9UQ35;Q9UQ35-2	1329	Q9UQ35	Serine/arginine repetitive matrix protein 2	SRRM2	HKELSNSPLRENSFGSPLEFRNSGPLGTEMN	ENSFGSPLEFR	0.711744	0.83982	0.591891	0.79428	0.00624987
Q9HBD4;A0A0A0MT49;P51532-5;P51532-2;P51532-3;P51532-4;P51532	609	Q9HBD4	Transcription activator BRG1	SMARCA4	GQTPAIGPDGEPLDETSQMSDLPVKVIHVES	KAENAEGQTPAIGPDGEPLDETSQMSDLPVK	3.8298	2.0701	1.63217	1.7942	0.00637166
O14686;O14686-3	4738	O14686	Histone-lysine N-methyltransferase 2D	KMT2D	PHLGSGRWEQEDRALSPVIPLIPRASIPVFP	ALSPVIPLIPR	2.07018	1.2783	2.22861	1.4854	0.00642028
P62995	99	P62995	Transformer-2 protein homolog beta	TRA2B	RSYSRDYRRRHSHSHSPMSTRRRHVGNRANP	HSHSHSPMSTR	0.574119	0.55568	0.771486	0.81372	0.00650191
P49792;Q7Z3J3	2280	P49792	E3 SUMO-protein ligase RanBP2;RanBP2-like and GRIP domain-containing protein 4	RANBP2;RGPD4	TGFNFSFKSALSPSKSPAKLNQSGTSVGTDE	SALSPSKSPAK		0.69518	0.713674	0.48001	0.00661471
Q09666	135	Q09666	Neuroblast differentiation-associated protein AHNAK	AHNAK	EYQRIYTTKIKPRLKSEDGVEGDLGETQSRT	LKSEDGVEGDLGETQSR		2.5899	1.51105	3.2474	0.00661763
Q13112	409	Q13112	Chromatin assembly factor 1 subunit B	CHAF1B	TPDTAKKTKSQTHRGSSPGPRPVEGTPASRT	GSSPGPRPVEGTPASR	1.48366	1.1838	1.23408		0.00674923
Q9H2Y7;Q9H2Y7-2;H3BS99	1026	Q9H2Y7	Zinc finger protein 106	ZNF106	GQSIRKKRRATGDGSSPELPSLERKNKRRKI	ATGDGSSPELPSLER	0.768226		0.57468	0.4733	0.00681455
Q66K74-2;Q66K74	657	Q66K74-2	Microtubule-associated protein 1S;MAP1S heavy chain;MAP1S light chain	MAP1S	ESHRSPAEGSERLSLSPLRGGEAGPDASPTV	SPAEGSERLSLSPLR	0.88098	0.73885	0.848896	0.89515	0.0068737
Q8IX90-3;Q8IX90	155	Q8IX90-3	Spindle and kinetochore-associated protein 3	SKA3	DPPVASSCISEKSPRSPQLSDFGLERYIVSQ	SPQLSDFGLER	0.768285		0.793084	0.59278	0.00701828
J3KP30;Q5QJE6	330	J3KP30	Deoxynucleotidyltransferase terminal-interacting protein 2	DNTTIP2	EKSSQLKNLSELQDTSLQQLVSQRHSTPQNK	NLSELQDTSLQQLVSQR	0.452571	0.7525	0.581734		0.00706025
Q9H2Y7;Q9H2Y7-2;H3BS99	1025	Q9H2Y7	Zinc finger protein 106	ZNF106	DGQSIRKKRRATGDGSSPELPSLERKNKRRK	ATGDGSSPELPSLER	0.768226		0.588166	0.4733	0.0071055
G1UD79;Q7Z309-4;Q7Z309-3;A0A087WV35	63	G1UD79	Protein FAM122B	SPACIA2;FAM122B	RNSTTIMSRHSLLLSSSPNRIPSSRLHQIKR	HSLLLSSSPNR	0.672224	0.46186		0.7154	0.00711475
Q9NS91;F8WE49	99	Q9NS91	E3 ubiquitin-protein ligase RAD18	RAD18	SLNFARNHLLQFALESPAKSPASSSSKNLAV	NHLLQFALESPAK	0.724743	0.84345	0.531604	0.6619	0.00728103
E9PPF9;E9PLD2;Q9H019-3;Q9H019	238	E9PPF9	Mitochondrial fission regulator 1-like	MTFR1L	SSSEEDDCVSLSKASSFADMMGILKDFHRMK	ASSFADMMGILK	2.79501	6.1449	3.34571	19.897	0.00735934
Q9H0D6-2;Q9H0D6	448	Q9H0D6-2	5'-3' exoribonuclease 2	XRN2	TPSGILTPHALGSRNSPGSQVASNPRQAAYE	NSPGSQVASNPR	0.87974	0.70742	0.652529	0.56284	0.00745959
H0Y6I7;H0Y5J3;F5H5V6;F5H6S1;F8W8R6;A0A087X0R0;O15550	769	H0Y6I7	Lysine-specific demethylase 6A	KDM6A	MTADAVCSPSHGDSKSPGLLSSDNPQLSALL	SPGLLSSDNPQLSALLMGK	1.80002	1.2072	1.32559	1.3564	0.00749097
Q29RF7	1195	Q29RF7	Sister chromatid cohesion protein PDS5 homolog A	PDS5A	NRSREQSSEAAETGVSENEENPVRIISVTPV	EQSSEAAETGVSENEENPVR		0.95841	0.881523	0.88875	0.00780024
Q99590-2;A0A0A0MTP7;F8VXG7;Q99590	776	Q99590-2	Protein SCAF11	SCAF11	DLADEKVETVSQPSESPKDTIDKTKKPRTRR	VETVSQPSESPKDTIDKTK	1.63143	1.1747	1.2575	1.277	0.00785885
E7EX40;Q6WKZ4-2;Q6WKZ4-3;Q6WKZ4	435	E7EX40	Rab11 family-interacting protein 1	RAB11FIP1	TKEAKESKKPESRRSSLLSLMTGKKDVAKGS	RSSLLSLMTGK		1.5739	1.95794	3.259	0.00800002
Q9Y2F5	533	Q9Y2F5	Little elongation complex subunit 1	ICE1	AQEKEAAPGKSELCSSPLGKRPLNELMESEG	SELCSSPLGK	1.39591	1.4258	2.26886	2.5696	0.00801107
Q7Z4V5-2;Q7Z4V5;Q7Z4V5-4;Q7Z4V5-3;A0A087WT54	137;137;137;137;89	Q7Z4V5-2	Hepatoma-derived growth factor-related protein 2	HDGFRP2	DRGVMAVTAVTATAASDRMESDSDSDKSSDN	GVMAVTAVTATAASDR	0.565675	0.86566	0.577134	0.73006	0.00812402
C9JME2;Q9Y4F1;Q9Y4F1-2;M0QYB0;Q9Y4F1-3	24	C9JME2	FERM, RhoGEF and pleckstrin domain-containing protein 1	FARP1	TPGSRLGAPENSGISTLERGQKPPPTPSGKL	LGAPENSGISTLER	1.27688	2.0594		1.6527	0.00818743
A0A087WUZ3;Q01082	2320	A0A087WUZ3	Spectrin beta chain, non-erythrocytic 1	SPTBN1	AISSDKHEVSASTQSTPASSRAQTLPTSVVT	HEVSASTQSTPASSR	0.611808	0.7648	0.555926	0.84804	0.00821593
Q5JSD2;Q5JSD1;A0A0A0MR02;P45880-2;P45880;P45880-1	115	Q5JSD2	Voltage-dependent anion-selective channel protein 2	VDAC2	DQICQGLKLTFDTTFSPNTGKKSGKIKSSYK	LTFDTTFSPNTGK	1.16481	1.5374	1.19151	1.5308	0.00822062
O14647-2;O14647;O14647-3	132	O14647-2	Chromodomain-helicase-DNA-binding protein 2	CHD2	QEPSRFNIKEEASSGSESGSPKRRGQRQLKK	FNIKEEASSGSESGSPK	1.47817	2.1355	1.36394		0.00837086
Q09666	5745	Q09666	Neuroblast differentiation-associated protein AHNAK	AHNAK	GSPEASISGSKGDLKSSKASLGSLEGEAEAE	SSKASLGSLEGEAEAEASSPK	1.6484		2.94386	1.6253	0.00845368
Q09666	5746	Q09666	Neuroblast differentiation-associated protein AHNAK	AHNAK	SPEASISGSKGDLKSSKASLGSLEGEAEAEA	SSKASLGSLEGEAEAEASSPK	1.6484		2.94386	1.6253	0.00845368
Q9Y385	266	Q9Y385	Ubiquitin-conjugating enzyme E2 J1	UBE2J1	SPRQRRAQQQSQRRLSTSPDVIQGHQPRDNH	RLSTSPDVIQGHQPR	1.2288	1.4881	1.1098	1.4633	0.00850285
Q6PL18;Q6PL18-2	327	Q6PL18	ATPase family AAA domain-containing protein 2	ATAD2	PRHQRKPNIFYSGPASPARPRYRLSSAGPRS	KPNIFYSGPASPAR	2.15156		1.44565	1.3914	0.00858431
Q9ULL5-3;Q9ULL5-2;Q9ULL5	558	Q9ULL5-3	Proline-rich protein 12	PRR12	KRLDEELKRNLETLPSFSSDEEDSVAKNRDL	NLETLPSFSSDEEDSVAK	1.31647	1.3074	1.35417	1.0512	0.00868212
A0A087WUZ3;Q01082	2169	A0A087WUZ3	Spectrin beta chain, non-erythrocytic 1	SPTBN1	ATEQRTSSKESSPIPSPTSDRKAKTALPAQS	TSSKESSPIPSPTSDR	1.37122	1.1856	1.53306	1.1398	0.00868566
Q6N039;E9PC87;O94876-2;O94876	58;268;203;382	Q6N039	Transmembrane and coiled-coil domains protein 1	DKFZp686H13261;TMCC1	SKPREIASLIRNKFGSADNIPNLKDSLEEGQ	NKFGSADNIPNLK	1.24094	1.3584	1.23469	1.0588	0.00874153
O43933-2;O43933	1211	O43933-2	Peroxisome biogenesis factor 1	PEX1	LRADISIIKGRYRSQSGEDESMNQPGPIKTR	SQSGEDESMNQPGPIK	1.27667		2.1787	1.8176	0.00922753
Q15149-7;Q15149-8;Q15149-9;Q15149-5;Q15149-4;Q15149-6;Q15149-3;Q15149-2;Q15149	4386	Q15149-7	Plectin	PLEC	DMLSGNAGGFRSRSSSVGSSSSYPISPAVSR	SSSVGSSSSYPISPAVSR	1.70277	1.4999	2.23909	3.7816	0.00953416
P35658-2;P35658-4;P35658;P35658-3;P35658-5;A0A0A0MSW3	940	P35658-2	Nuclear pore complex protein Nup214	NUP214	IESHTKSLPKVPAKLSPMKQAQLRNFLAKRK	VPAKLSPMK	0.771426		0.525017	0.72659	0.00957147
A0A0A0MSR2;E7EV99;E7ENY0;P35611-5;P35611-2;P35611-6;P35611-4;P35611;P35611-3;D6RJE2;D6RAH3;D6RF25	12	A0A0A0MSR2	Alpha-adducin	ADD1	____MNGDSRAAVVTSPPPTTAPHKERYFDR	AAVVTSPPPTTAPHK	2.66283	1.3486	2.25337		0.00963906
Q9NTI5-2;Q9NTI5	1358	Q9NTI5-2	Sister chromatid cohesion protein PDS5 homolog B	PDS5B	SKQHRVSRRAQQRAESPESSAIESTQSTPQK	AESPESSAIESTQSTPQK	1.74468	2.4177	1.36145	1.351	0.00966044
Q9UQR1;A0A0A0MTF7	306	Q9UQR1	Zinc finger protein 148	ZNF148	KGGLLTSEEDSGFSTSPKDNSLPKKKRQKTE	GGLLTSEEDSGFSTSPK	1.1337		1.03887	1.1124	0.00975335
Q9H9B1-4;Q9H9B1-3;Q9H9B1	38	Q9H9B1-4	Histone-lysine N-methyltransferase EHMT1	EHMT1	TELLGEETPMAADEGSAEKQAGEAHMAADGE	TELLGEETPMAADEGSAEK		1.6002	1.16413	1.3658	0.00981627
A0A087WY61;Q14980-2;Q14980;Q14980-5;Q14980-4;Q14980-3;F5H6Y5;F5H4J1;F5H0Z7;F5H763	169	A0A087WY61	Nuclear mitotic apparatus protein 1	NUMA1	APVPSTCSSTFPEELSPPSHQAKREIRFLEL	APVPSTCSSTFPEELSPPSHQAK	1.70282	1.2833	2.18909		0.00989786
P49790-2;P49790;P49790-3	516	P49790-2	Nuclear pore complex protein Nup153	NUP153	PINSSQALTNKVQMTSPSSTGSPMFKFSSPI	VQMTSPSSTGSPMFK	1.23988	1.2479	1.07076		0.0100881
J3KPG5;F8VU39;Q9UIF9-2;Q9UIF9-3;Q9UIF9;H0YHL2	1397	J3KPG5	Bromodomain adjacent to zinc finger domain protein 2A	BAZ2A	LAPKRRAGDPGEMPQSPTGLGQPKRRGRPPS	AGDPGEMPQSPTGLGQPK	2.12319		1.84904	1.2531	0.0101093
F8VZY9;P05783	42	F8VZY9	Keratin, type I cytoskeletal 18	KRT18	RPVSSAASVYAGAGGSGSRISVSRSTSFRGG	PVSSAASVYAGAGGSGSR	1.08286	1.3775	1.40724	1.1915	0.0101788
A0A087WV66;P46013;P46013-2	1253	A0A087WV66	Antigen KI-67	MKI67	EELVAAGKTTKIPCDSPQSDPVDTPTSTKQR	IPCDSPQSDPVDTPTSTK		0.89498	0.896218	0.77811	0.0102561
Q9NR30;Q9NR30-2	121	Q9NR30	Nucleolar RNA helicase 2	DDX21	VVSSKTKKVTKNEEPSEEEIDAPKPKKMKKE	NEEPSEEEIDAPKPK	0.934143	0.7883	0.770475	0.68391	0.0102754
J3QSV6;O76021-2;O76021	361	J3QSV6	Ribosomal L1 domain-containing protein 1	RSL1D1	KKRGRGKAQVKATNESEDEIPQLVPIGKKTP	ATNESEDEIPQLVPIGK	0.834376	0.9017	0.783331	0.66705	0.0107412
F8W726;Q14157-4;Q14157-1;Q14157-3;Q14157;Q14157-5	608	F8W726	Ubiquitin-associated protein 2-like	UBAP2L	EQRSTQTRRYPSSISSSPQKDLTQAKNGFSS	YPSSISSSPQK		0.66584	0.867152	0.79836	0.0107986
E9PI52;Q7L4I2	27	E9PI52	Arginine/serine-rich coiled-coil protein 2	RSRC2	APEKTSPDRDKKKEQSEVSVSPRASKHHYSR	EQSEVSVSPR	0.876962	0.79956	0.959417	0.81593	0.0108991
A0A087WTL4;A0A087WX97;Q9BXK5-4;Q9BXK5	426	A0A087WTL4	Bcl-2-like protein 13	BCL2L13	EKEINAREESLVEELSPASEKKPVPPSEGKS	EESLVEELSPASEK	2.02163	1.3685	1.60948	1.1846	0.0110184
P56181-2	98	P56181-2	NADH dehydrogenase [ubiquinone] flavoprotein 3, mitochondrial	NDUFV3	PSSYPPAVNKGRKVASPSPSGSVLFTDEGVP	VASPSPSGSVLFTDEGVPK	1.51405	1.1354	1.32202		0.0110202
K7ENR9;K7ERZ5;P49916-4;P49916-3;P49916-2;P49916	210	K7ENR9	DNA ligase 3	LIG3	KAVVQAKLTTTGQVTSPVKGASFVTSTNPRK	LTTTGQVTSPVK	0.674582	0.90033	0.827883	0.82211	0.0112407
Q6KC79-2;Q6KC79;Q6KC79-3	350	Q6KC79-2	Nipped-B-like protein	NIPBL	EKEQSEKAAMYDIISSPSKDSTKLTLRLSRV	AAMYDIISSPSK	1.08991	1.494	1.4055	1.7189	0.011444
Q9H7N4	719	Q9H7N4	Splicing factor, arginine/serine-rich 19	SCAF1	TITVGRLDKSDPRGPSPAPASSPKREVLYDS	GPSPAPASSPKR	1.71201		1.47575	1.1697	0.0114714
O15014	1055	O15014	Zinc finger protein 609	ZNF609	WKQKPSIPPTLTKAPSLTDLVKSGPGKAKEP	APSLTDLVK	1.77576	1.1835	1.50491		0.0114721
Q14160;Q14160-2;Q14160-3;H0YCG0	1223	Q14160	Protein scribble homolog	SCRIB	ANPFAAGIGHRNSLESISSIDRELSPEGPGK	NSLESISSIDRELSPEGPGK	2.0444	1.2543		1.5522	0.0115029
P82909	61	P82909	28S ribosomal protein S36, mitochondrial	MRPS36	PSHSSVISQHSKGSKSPDLLMYQGPPDTAEI	GSKSPDLLMYQGPPDTAEIIK	1.10058	1.1008		1.2505	0.0115124
Q8IXT5;B9ZVT1	280	Q8IXT5	RNA-binding protein 12B	RBM12B	RKRSHSKSPRRTRSRSPLGFYVHLKNLSLSI	SRSPLGFYVHLK	1.08112	1.3421	1.14728	1.158	0.0118018
C9J0I9;Q86WB0-2;Q86WB0	407	C9J0I9	Nuclear-interacting partner of ALK	ZC3HC1	VPSSPLRKAKRARLCSSSSSDTSSRSFFDPT	LCSSSSSDTSSR	1.06773	1.4754	1.39055	1.2529	0.0119012
Q14004-2;Q14004;Q9BVE2;A0A087X209	871	Q14004-2	Cyclin-dependent kinase 13	CDK13	FGLARLYSSEESRPYTNKVITLWYRPPELLL	LYSSEESRPYTNK	1.22121	1.6271		1.995	0.011946
G3XAC6;Q14498-2;Q14498;Q5QP22;Q5QP23	97	G3XAC6	RNA-binding protein 39	RBM39	SRSRSRDRRFRGRYRSPYSGPKFNSAIRGKI	YRSPYSGPK	0.894374	0.94817	0.83949		0.011985
U3KQ90;P55199	309	U3KQ90	RNA polymerase II elongation factor ELL	ELL	QPQSTGSLLGDPAASSPPGERGRSASPPQKR	LCQPQSTGSLLGDPAASSPPGER	1.76613	1.1038	1.65008	1.3823	0.0120345
Q9BTC0	1456	Q9BTC0	Death-inducer obliterator 1	DIDO1	VDDLPNRMCADVRRNSVERPAEPVAGAATPS	RNSVERPAEPVAGAATPSLVEQQK	2.36989	1.4396	1.61629	1.2571	0.0120584
Q14160;Q14160-2;Q14160-3	504	Q14160	Protein scribble homolog	SCRIB	EGRRSEACPCQPDSGSPLPAEEEKRLSAESG	RSEACPCQPDSGSPLPAEEEK	1.59635	1.1206	1.55671	1.2298	0.012464
P22626-2;P22626	332;344	P22626-2	Heterogeneous nuclear ribonucleoproteins A2/B1	HNRNPA2B1	GPYGGGNYGPGGSGGSGGYGGRSRY______	NMGGPYGGGNYGPGGSGGSGGYGGR	1.0425	1.1868	1.16051	1.2887	0.0124685
A0A087WVE7;A0A096LNX8;Q96GP6-2;Q96GP6	651	A0A087WVE7	Scavenger receptor class F member 2	SCARF2	ARPARARGEIGGLSLSPSPERRKPPPPDPAT	GEIGGLSLSPSPER	1.4476	1.0763	1.45932	1.2216	0.0129846
Q14966-3;Q14966;A0A096LPH6;Q14966-2;Q14966-4;A0A096LPB4;A0A096LNQ0	508	Q14966-3	Zinc finger protein 638	ZNF638	PRRSRRSSSSHRFRRSRSPMHYMYRPRSRSP	SRSPMHYMYRPR	1.58275	1.3812	1.13564		0.0131536
Q07666-3;Q07666-2;Q07666	20	Q07666-3	KH domain-containing, RNA-binding, signal transduction-associated protein 1	KHDRBS1	DDPAARMSRSSGRSGSMDPSGAHPSVRQTPS	SGSMDPSGAHPSVR	1.77054	1.6732	1.38953	1.0954	0.0131967
P78536	791	P78536	Disintegrin and metalloproteinase domain-containing protein 17	ADAM17	GFEKDPFPNSSTAAKSFEDLTDHPVTRSEKA	SFEDLTDHPVTR	0.851861	0.91089	0.676453	0.71379	0.0132655
J3KSR8;J3KTL2;Q07955	205	J3KSR8	Serine/arginine-rich splicing factor 1	SRSF1	IRVKVDGPRSPSYGRSRSRSRSRSRSRSRSN	VDGPRSPSYGRSR	1.2548	1.0931	1.16526	1.0572	0.0132998
P02545-3;P02545;P02545-5;P02545-4;Q3BDU5;P02545-2;P02545-6;Q5TCI8	406	P02545-3	Prelamin-A/C;Lamin-A/C	LMNA	PSPTSQRSRGRASSHSSQTQGGGSVTKKRKL	GRASSHSSQTQGGGSVTK	1.52413	2.9973	1.64088		0.0133365
P26358;K7EJL0;K7ERQ1;K7ENQ6	154	P26358	DNA (cytosine-5)-methyltransferase 1	DNMT1	RRSKSDGEAKPEPSPSPRITRKSTRQTTITS	SDGEAKPEPSPSPR		0.56548	0.603027	0.2748	0.0133765
P55081	116	P55081	Microfibrillar-associated protein 1	MFAP1	LARHRKIVEPEVVGESDSEVEGDAWRMERED	KIVEPEVVGESDSEVEGDAWR	1.15292	1.0549	1.05154	1.1785	0.0134372
P55081	118	P55081	Microfibrillar-associated protein 1	MFAP1	RHRKIVEPEVVGESDSEVEGDAWRMEREDSS	KIVEPEVVGESDSEVEGDAWR	1.15292	1.0549	1.05154	1.1785	0.0134372
P19634	785	P19634	Sodium/hydrogen exchanger 1	SLC9A1	SSPGTDDVFTPAPSDSPSSQRIQRCLSDPGP	ETSSPGTDDVFTPAPSDSPSSQR		1.2757	2.29263	1.6715	0.0135378
Q5T6W2;P61978-3;P61978;P61978-2	216	Q5T6W2	Heterogeneous nuclear ribonucleoprotein K	HNRNPK	RVVECIKIILDLISESPIKGRAQPYDPNFYD	IILDLISESPIK	0.832432	0.73214	0.909835		0.0136423
Q8NDC0	15	Q8NDC0	MAPK-interacting and spindle-stabilizing protein-like	MAPK1IP1L	_MSDEFSLADALPEHSPAKTSAVSNTKPGQP	SDEFSLADALPEHSPAK	0.603136	0.41974	0.820749	0.68514	0.0138478
Q96T58	1278	Q96T58	Msx2-interacting protein	SPEN	SVRHGSFHEDEDPIGSPRLLSVKGSPKVDEK	HGSFHEDEDPIGSPR	1.03553	1.1541	1.27786	1.2226	0.0139074
E9PS47;E9PLE4;Q9BVG9	16	E9PS47	Phosphatidylserine synthase 2	PTDSS2	MRRGERRDAGGPRPESPVPAGRASLEEPPDG	DAGGPRPESPVPAGR	2.08173	1.3621	2.73643	1.3594	0.0139115
Q99567;J3KMX1	517	Q99567	Nuclear pore complex protein Nup88	NUP88	SPPLLCTREDVEVAESPLRVLAETPDSFEKH	EDVEVAESPLR	0.904977	0.82478	0.678979	0.63421	0.0140233
Q96N67-4;Q96N67-3;Q96N67-5;Q96N67-2;Q96N67-6;Q96N67;H0Y7L2	910;910;910;910;910;910;82	Q96N67-4	Dedicator of cytokinesis protein 7	DOCK7	RSLSNSNPDISGTPTSPDDEVRSIIGSKAMD	SLSNSNPDISGTPTSPDDEVR	1.11842	1.1969	1.58233	1.3282	0.0140941
Q8WXH0;Q8WXH0-2;Q8WXH0-10;Q8WXH0-4;Q8WXH0-3;Q8WXH0-13;Q8WXH0-7	6361	Q8WXH0	Nesprin-2	SYNE2	RLTSCTPGLEDEKEASENETDMEDPREIQTD	LTSCTPGLEDEKEASENETDMEDPR	1.33117	1.1312		1.5553	0.0141668
I3L2J8;Q9UPN4-3;Q9UPN4-2;Q9UPN4	78	I3L2J8	Centrosomal protein of 131 kDa	CEP131	GPGGSQAINNLRRSNSTTQVSQPRSGSPRPT	SNSTTQVSQPR	1.28599	1.3509		1.956	0.014261
Q9UK61;Q9UK61-2;Q9UK61-3	927	Q9UK61	Protein FAM208A	FAM208A	EIHWKLIPITGGNARSPEDQLGKHGEKQTPG	LIPITGGNARSPEDQLGK	1.08374	1.1905	1.18662	1.4238	0.0143412
H7C0G8;H7C070;Q2LD37-2;Q2LD37-6;Q2LD37-7;Q2LD37-4;Q2LD37	2601	H7C0G8	Uncharacterized protein KIAA1109	KIAA1109	KATQTDIKLSRYTAGSASPTPTFKTRKHRDF	YTAGSASPTPTFK	1.05552	1.0401	1.01423		0.014363
J3KS14;F5H478;J3KRU5;X6R3T8;J3QLH3;J3QQJ0;Q9UHR5-2;Q9UHR5	113	J3KS14	SAP30-binding protein	SAP30BP	PQELVASFSERVRNMSPDEIKIPPEPPGRCS	NMSPDEIK	0.787774	0.62911	0.825219	0.88838	0.0144183
Q5UIP0-2;Q5UIP0;H7C2B5	2161	Q5UIP0-2	Telomere-associated protein RIF1	RIF1	QKLRELDPSLVSANDSPSGMQTRCVWSPLAS	ELDPSLVSANDSPSGMQTR	0.850051	0.7794	0.612332		0.0145515
Q9BXF6	307	Q9BXF6	Rab11 family-interacting protein 5	RAB11FIP5	DSAQSPKLFTHKRTYSDEANQMRVAPPRALL	TYSDEANQMR	0.48398	0.84123	0.569541	0.76382	0.0149016
H7C0G8;H7C070;Q2LD37-2;Q2LD37-6;Q2LD37-7;Q2LD37-4;Q2LD37	2603	H7C0G8	Uncharacterized protein KIAA1109	KIAA1109	TQTDIKLSRYTAGSASPTPTFKTRKHRDFRS	YTAGSASPTPTFK	1.12793	1.0401	1.16944		0.0149722
Q12802-4;Q12802;Q12802-2;A0A087WTD7;A8MYJ1;A0A087WY36;H0YMW2;H0YLH1	1645	Q12802-4	A-kinase anchor protein 13	AKAP13	LRHPFSGEERVDSLVSLSEEDLESDQREHRM	VDSLVSLSEEDLESDQR	0.653424	0.78464	0.88129		0.0149841
B1ALY4;X6R242;O95758-1;O95758-6;O95758-2;O95758;O95758-5;O95758-4	56	B1ALY4	Polypyrimidine tract-binding protein 3	PTBP3	NGNDSKKFKRDRPPCSPSRVLHLRKIPCDVT	DRPPCSPSR	1.55824		1.42627	1.1167	0.0149884
J3QSV6;O76021-2;O76021	426;207;427	J3QSV6	Ribosomal L1 domain-containing protein 1	RSL1D1	ASETPKAAESETPGKSPEKK___________	AAESETPGKSPEK	0.848392	0.67065	0.737463	0.48656	0.0151409
B9EGQ5;M0QXA7;O95785-4;O95785-3;O95785	1006	B9EGQ5	Protein Wiz	WIZ	LALAGSPTPKNPEDKSPQLSLSPRPASPKAQ	NPEDKSPQLSLSPR	0.942329	0.78951	0.755515	0.65875	0.0151712
Q9H1E3	58	Q9H1E3	Nuclear ubiquitous casein and cyclin-dependent kinase substrate 1	NUCKS1	EAKNKRRSGKNSQEDSEDSEDKDVKTKKDDS	NSQEDSEDSEDKDVK	1.1544	1.343	1.0607	1.171	0.0153456
Q9H1E3	61	Q9H1E3	Nuclear ubiquitous casein and cyclin-dependent kinase substrate 1	NUCKS1	NKRRSGKNSQEDSEDSEDKDVKTKKDDSHSA	NSQEDSEDSEDKDVK	1.1544	1.343	1.0607	1.171	0.0153456
Q09666	5830	Q09666	Neuroblast differentiation-associated protein AHNAK	AHNAK	GKHGKLKFGTFGGLGSKSKGHYEVTGSDDET	FGTFGGLGSK	0.522466	0.54604	0.851861		0.0153811
A6NNK5;Q12888;Q12888-2;Q12888-3;C9JXV0	639	A6NNK5	Tumor suppressor p53-binding protein 1	TP53BP1	GSQAVPSPATRSEALSSVLDQEEAMEIKEHH	SEALSSVLDQEEAMEIK	1.12226	1.3179	1.11031	1.0916	0.0157007
A6NNK5;Q12888;Q12888-2;Q12888-3;C9JXV0	640	A6NNK5	Tumor suppressor p53-binding protein 1	TP53BP1	SQAVPSPATRSEALSSVLDQEEAMEIKEHHP	SEALSSVLDQEEAMEIK	1.12226	1.3179	1.11031	1.0916	0.0157007
Q6UN15-3;Q6UN15-5;Q6UN15	492	Q6UN15-3	Pre-mRNA 3'-end-processing factor FIP1	FIP1L1	RERERTRERERERDHSPTPSVFNSDEERYRY	ERDHSPTPSVFNSDEER	1.50069	1.1816	1.16549	1.1401	0.0157736
O95391	215	O95391	Pre-mRNA-splicing factor SLU7	SLU7	LQEELASGKLVEQANSPKHQWGEEEPNSQME	LVEQANSPK	0.854409	0.75481	0.899766	0.93215	0.0158384
A0A087WVR3;A0A087WTW0;Q96T88;Q96T88-2	287	A0A087WVR3	E3 ubiquitin-protein ligase UHRF1	UHRF1	IFVDEVFKIERPGEGSPMVDNPMRRKSGPSC	IERPGEGSPMVDNPMR	2.22267	1.7923		1.2181	0.0159291
Q7Z5K2;Q7Z5K2-2;Q7Z5K2-3	223	Q7Z5K2	Wings apart-like protein homolog	WAPAL	NDTWNSQFGKRPESPSEISPIKGSVRTGLFE	RPESPSEISPIK	1.28584		1.45826	1.1021	0.0160192
Q6KC79-2;Q6KC79;Q6KC79-3	306	Q6KC79-2	Nipped-B-like protein	NIPBL	SRPPLILQSQSLPCSSPRDVPPDILLDSPER	GSRPPLILQSQSLPCSSPR	1.83722	1.2284	2.28587	1.3233	0.0161111
D6R9K7;J3QRR5;E9PB51;Q9BWF3-3;Q9BWF3-4;Q9BWF3-2;Q9BWF3	86	D6R9K7	RNA-binding protein 4	RBM4	KNKSKTSTKLHVGNISPTCTNKELRAKFEEY	LHVGNISPTCTNK	0.579274	0.78338	0.756487	0.88745	0.0161833
Q9UBB9	210	Q9UBB9	Tuftelin-interacting protein 11	TFIP11	SERTTQSMQDFPVVDSEEEAEEEFQKELSQW	TTQSMQDFPVVDSEEEAEEEFQK		1.0671	1.0985	1.2166	0.0162746
Q86V48-2;Q86V48-3;Q86V48	659	Q86V48-2	Leucine zipper protein 1	LUZP1	LRCRVIKSSGREKPDSDDDLDIASLVTAKLV	EKPDSDDDLDIASLVTAK	0.407266	0.66374	0.733945		0.0165137
G3XAC1;Q86YZ4;Q9BXS9-5;Q9BXS9-7;Q9BXS9-4;Q9BXS9-2;Q9BXS9-3;Q9BXS9	644;746;692;716;730;733;751;752	G3XAC1	Solute carrier family 26 member 6	SLC26A6	DAVTFALQHPRPVPDSPVSVTRL________	PVPDSPVSVTRL	1.38669	1.1392	1.90756	2.0694	0.0166433
E9PMS6;A0A0A0MTE2;E9PMT2;F8WD26;J3KP06;Q8WWI1-3;Q8WWI1-5;Q8WWI1-4;Q8WWI1-2;Q8WWI1	1593	E9PMS6	LIM domain only protein 7	LMO7	TTGVATTQSPTPRSHSPSASQSGSQLRNRSV	SHSPSASQSGSQLR	1.42191	1.5094	1.07439	1.2024	0.0168434
Q9UQ35;Q9UQ35-2	1539	Q9UQ35	Serine/arginine repetitive matrix protein 2	SRRM2	DQKTVARTPLGQRSRSGSSQELDVKPSASPQ	SGSSQELDVKPSASPQER		0.88284	0.802761	0.65849	0.0169947
O95218-2	307	O95218-2	Zinc finger Ran-binding domain-containing protein 2	ZRANB2	SSSSGDRKKRRTRSRSPESQVIGENTKQP__	SRSPESQVIGENTK	0.973994	0.82606	0.853097	0.77394	0.0170533
P56181-2;P56181	470;105	P56181-2	NADH dehydrogenase [ubiquinone] flavoprotein 3, mitochondrial	NDUFV3	ELSKFRMPQPSSGRESPRH____________	MPQPSSGRESPR	2.08242	1.362	1.73539	1.1427	0.0170712
O14497-2;O14497;O14497-3;H0Y488	1755	O14497-2	AT-rich interactive domain-containing protein 1A	ARID1A	GQRTLLDPGRFSKVSSPAPMEGGEEEEELLG	VSSPAPMEGGEEEEELLGPK	1.68104	1.2545	1.32501	1.1113	0.017228
J3KSR8;J3KTL2;Q07955	199	J3KSR8	Serine/arginine-rich splicing factor 1	SRSF1	EGETAYIRVKVDGPRSPSYGRSRSRSRSRSR	VDGPRSPSYGR	0.833889	0.95198	0.757518	0.88627	0.0174551
E7EVA0;P27816-6;P27816;P27816-2;P27816-5;H7C456	280	E7EVA0	Microtubule-associated protein;Microtubule-associated protein 4	MAP4	ALATKTEVALAKDMESPTKLDVTLAKDMQPS	DMESPTKLDVTLAK	0.645536	0.69297	0.805412	0.93938	0.0174877
Q8ND76-3;Q8ND76-2;Q8ND76	277;306;331	Q8ND76-3	Cyclin-Y	CCNY	LRRSARKRSASADNLTLPRWSPAIIS_____	SASADNLTLPR		1.8468	1.14784	1.6584	0.0176818
K7EMU2;K7EMZ6;K7EIE5;K7EID3;K7EJ40;K7EK41;K7EPB2;P10644-2;P10644	83	K7EMU2	cAMP-dependent protein kinase type I-alpha regulatory subunit;cAMP-dependent protein kinase type I-alpha regulatory subunit, N-terminally processed	PRKAR1A	LQKAGTRTDSREDEISPPPPNPVVKGRRRRG	EDEISPPPPNPVVK	1.9072		4.03112	1.5797	0.0177111
O14497-2;O14497;O14497-3;H0Y488	1754	O14497-2	AT-rich interactive domain-containing protein 1A	ARID1A	PGQRTLLDPGRFSKVSSPAPMEGGEEEEELL	VSSPAPMEGGEEEEELLGPK	1.68104	1.2545	1.31287	1.1113	0.0178493
Q92613;F2Z2B6;F2Z3N8	85	Q92613	Protein Jade-3	JADE3	DTWKEEWEKGVQVPASPDTVPQPSLRIIAEK	GVQVPASPDTVPQPSLR	0.659761	0.72185	0.947867	0.58105	0.0180015
F8W8M4;A0A0A0MRL6;O14639-3;O14639-5;O14639-2;O14639-6;O14639;H0Y3K7;H0Y7N6;F6XFR5	367	F8W8M4	Actin-binding LIM protein 1	ABLIM1	SSESIYSRPGSSIPGSPGHTIYAKVDNEILD	PGSSIPGSPGHTIYAK	1.43734	1.1928	1.91004		0.0181895
A0A087WWP4;Q96T37-4;Q96T37-2;Q96T37-3;Q96T37	674	A0A087WWP4	Putative RNA-binding protein 15	RBM15	SDRPRKRHCAPSPDRSPELSSSRDRYNSDND	HCAPSPDRSPELSSSR	1.46645	1.1387	1.18298		0.0183395
Q9NQQ7-2;Q9NQQ7;Q9NQQ7-3	335	Q9NQQ7-2	Solute carrier family 35 member C2	SLC35C2	HSRGDGGPKALKGLGSSPDLELLLRSSQREE	GLGSSPDLELLLR	1.71081	10.867	10.7463		0.018535
Q7Z3K3-5;Q7Z3K3-7;Q7Z3K3-2;Q7Z3K3-3;Q7Z3K3-6;Q7Z3K3	1367	Q7Z3K3-5	Pogo transposable element with ZNF domain	POGZ	SLEEQLKLSGEHSESSTPRPRSSPEETIEPE	LSGEHSESSTPRPR	1.5809	1.8744	1.15218		0.0186072
Q5T200-2;Q5T200	372	Q5T200-2	Zinc finger CCCH domain-containing protein 13	ZC3H13	PSYQRTLTPPLRRSASPYPSHSLSSPQRKQS	SASPYPSHSLSSPQR	1.19921	1.207	1.06506	1.0482	0.0189116
E9PJ24;F8WEF5;Q9P1Y6-2;Q9P1Y6-3;Q9P1Y6	1124	E9PJ24	PHD and RING finger domain-containing protein 1	PHRF1	KKKRRSASRPRGRECSPTSSLERLCRHKHQR	GRECSPTSSLER		0.81329	0.841114	0.60855	0.0192811
Q8IY18	35	Q8IY18	Structural maintenance of chromosomes protein 5	SMC5	LPRDPSSEVPSKRKNSAPQLPLLQSSGPFVE	KNSAPQLPLLQSSGPFVEGSIVR	1.49871	1.2916	2.3238		0.0192885
O75151	474	O75151	Lysine-specific demethylase PHF2	PHF2	SDEVCDGDREKEEPPSPIEATPPQSLLEKVS	EKEEPPSPIEATPPQSLLEK	3.33133	1.4396	2.522	1.3441	0.0193015
Q9P2B4	488	Q9P2B4	CTTNBP2 N-terminal-like protein	CTTNBP2NL	DQQASGLQSPPSRDLSPTLIDNSAAKQLARN	DLSPTLIDNSAAK	0.629485	0.59578		0.89613	0.0193162
A0A087WVE7;A0A096LNX8;Q96GP6-2;Q96GP6	653	A0A087WVE7	Scavenger receptor class F member 2	SCARF2	PARARGEIGGLSLSPSPERRKPPPPDPATKP	GEIGGLSLSPSPER	1.4476	1.0763	1.59589	1.2216	0.019348
Q96JC9-2;Q96JC9	158	Q96JC9-2	ELL-associated factor 1	EAF1	MPFRAPTKPPVGPKTSPLKDNPSPEPQLDDI	TSPLKDNPSPEPQLDDIK	2.18617	1.1386	1.91593	1.3833	0.0194888
G3V4W0;B4DY08;B2R5W2;G3V4C1;P07910-4;P07910-2;G3V2Q1;P07910;G3V2D6;P07910-3;G3V5V7	233	G3V4W0	Heterogeneous nuclear ribonucleoproteins C1/C2	HNRNPC	EKEQSKQAVEMKNDKSEEEQSSSSVKKDETN	NDKSEEEQSSSSVK	0.856971	0.90083	0.82021	0.97888	0.0197561
Q5VZL5-2;Q5VZL5-4;Q5VZL5	118	Q5VZL5-2	Zinc finger MYM-type protein 4	ZMYM4	SSIHTDDSLEVERRVTQHESDNENEIQIQNK	VTQHESDNENEIQIQNK	1.05001	1.4751	1.20798	1.3254	0.0198197
J3QLL0;J3KS65;P52292	61	J3QLL0	Importin subunit alpha-1	KPNA2	QMLKRRNVSSFPDDATSPLQENRNNQGTVNW	NVSSFPDDATSPLQENR	0.501077	0.55094	0.867528		0.0200688
P41208	20	P41208	Centrin-2	CETN2	FKKANMASSSQRKRMSPKPELTEEQKQEIRE	MSPKPELTEEQK	1.6148	1.2024	1.25921	1.1164	0.0201212
Q6PI48	242	Q6PI48	Aspartate--tRNA ligase, mitochondrial	DARS2	LVPSREPGKFYSLPQSPQQFKQLLMVGGLDR	FYSLPQSPQQFK		1.3456	1.81745	1.1867	0.0201795
E9PFQ8;Q9BRS2	22	E9PFQ8	Serine/threonine-protein kinase RIO1	RIOK1	LMSRVVPGQFDDADSSDSENRDLKTVKEKDD	VVPGQFDDADSSDSENR	0.484731	0.83658		0.65357	0.0202588
Q5T200-2;Q5T200	317	Q5T200-2	Zinc finger CCCH domain-containing protein 13	ZC3H13	RDFERQREKRDKPRSTSPAGQHHSPISSRHH	STSPAGQHHSPISSR	1.22956	1.0484	1.26765		0.020938
Q96T58	2481	Q96T58	Msx2-interacting protein	SPEN	SIPIPTLPSVTAAKLSPPVASGGIPHQSPPT	LSPPVASGGIPHQSPPTK	1.46765	1.1691	1.62224	1.1085	0.02105
Q9UQ35;Q9UQ35-2	1233	Q9UQ35	Serine/arginine repetitive matrix protein 2	SRRM2	SSPETKEQNSALPTSSQDEELMEVVEKSEEP	EQNSALPTSSQDEELMEVVEK	0.935541	0.82664	0.635284	0.70358	0.0210912
F8VXC8;Q8TAQ2-2;Q8TAQ2-3;Q8TAQ2	347	F8VXC8	SWI/SNF complex subunit SMARCC2	SMARCC2	REEEQEDLTKDMDEPSPVPNVEEVTLPKTVN	DMDEPSPVPNVEEVTLPK	2.80623	1.3061	1.71996		0.0219565
H3BTX0;Q9BTK6	237	H3BTX0	PAXIP1-associated glutamate-rich protein 1	PAGR1	GRDLFSLDSEDPSPASPPLRSSGSSLFPRQR	DLFSLDSEDPSPASPPLR	1.53501	1.0563	1.60411	1.2548	0.022081
Q9HCD5	29	Q9HCD5	Nuclear receptor coactivator 5	NCOA5	DPYGFGDSRDSRRDRSPIRGSPRREPRDGRN	DRSPIRGSPR	1.05182	1.1933	1.28251		0.0221233
Q9HCD5	34	Q9HCD5	Nuclear receptor coactivator 5	NCOA5	GDSRDSRRDRSPIRGSPRREPRDGRNGRDAR	DRSPIRGSPR	1.05182	1.1933	1.28251		0.0221233
Q9H1B7	658	Q9H1B7	Interferon regulatory factor 2-binding protein-like	IRF2BPL	GSSVHSTTASARRNSSSPVSPASVPGQRRLA	NSSSPVSPASVPGQR	1.70628		2.84965	1.3181	0.0222857
Q9UKJ3-2;Q9UKJ3	1035	Q9UKJ3-2	G patch domain-containing protein 8	GPATCH8	SGRRDFIRSKIYRSQSPHYFRSGRGEGPGKK	SQSPHYFR	0.905223		0.709824	0.85429	0.0224809
H7C446;A8MV53;A0A0A6YYI3;A0A0B4J1V8;Q9NQ55-2;Q9NQ55;Q9NQ55-3	359	H7C446	Suppressor of SWI4 1 homolog	PPAN;PPAN-P2RY11	RKKSLEGMKKARVGGSDEEASGIPSRTASLE	VGGSDEEASGIPSR	0.677782	0.9538	0.50984	0.60069	0.0224841
A6NFI3	10	A6NFI3	Zinc finger protein 316	ZNF316	______MAALHTTPDSPAAQLERAEDGSECD	AALHTTPDSPAAQLER	1.66315	1.0515	1.85398	1.3899	0.0228603
E9PQN2;E9PKI6;E9PK91;Q9NYF8-3;Q9NYF8-2;Q9NYF8;E9PK09;Q9NYF8-4;E9PJA7;H0YF00	290	E9PQN2	Bcl-2-associated transcription factor 1	BCLAF1	GSVGNGSSRYSPSQNSPIHHIPSRRSPAKTI	YSPSQNSPIHHIPSR	0.93668	0.79331	0.629961	0.59313	0.0229766
P49736;F8WDM3;C9J013;C9JZ21	41	P49736	DNA replication licensing factor MCM2	MCM2	SSPGRSSRRTDALTSSPGRDLPPFEDESEGL	RTDALTSSPGR	1.22108	1.1452	1.89394	1.7854	0.0234498
J3KN10;P42356	256	J3KN10	Phosphatidylinositol 4-kinase alpha	PI4KA	NLLTVCQEGTLKRKTSSVSSISQVSPERGMP	KTSSVSSISQVSPER		1.1557	1.27505	1.6863	0.023882
P02545-3;P02545;Q3BDU5;P02545-2;P02545-6	12	P02545-3	Prelamin-A/C;Lamin-A/C	LMNA	____METPSQRRATRSGAQASSTPLSPTRIT	SGAQASSTPLSPTR		2.5978	1.43102	1.3875	0.0239307
Q86TV6;Q86TV6-2;H0YK02;H0YJS2	678	Q86TV6	Tetratricopeptide repeat protein 7B	TTC7B	VAASRVEQALSEVASSLQSSAPKQGPLHPWM	VEQALSEVASSLQSSAPK	0.691706	0.62709	0.880437	0.89858	0.0240016
Q13029-5;Q13029-3;Q13029-2;Q13029	643	Q13029-5	PR domain zinc finger protein 2	PRDM2	PLGSTNSEAKKRRTASPPALPKIKAETDSDP	TASPPALPK	1.7882		1.60138	1.1093	0.0242509
Q9H2P0	709	Q9H2P0	Activity-dependent neuroprotector homeobox protein	ADNP	QNGQDKTNAPSRLNQSPSLAPVKRTYEQMEF	LNQSPSLAPVK	0.841326	0.9566		0.91844	0.0245877
E9PHI6;Q9Y6G9;C9JGM7	207	E9PHI6	Cytoplasmic dynein 1 light intermediate chain 1	DYNC1LI1	RDFQEYVEPGEDFPASPQRRNTASQEDKDDS	DFQEYVEPGEDFPASPQR	0.996612	0.8487	0.891424	0.87225	0.0248977
Q14258	100	Q14258	E3 ubiquitin/ISG15 ligase TRIM25	TRIM25	PPADVWTPPARASAPSPNAQVACDHCLKEAA	ASAPSPNAQVACDHCLK	1.20589		1.56314	1.1433	0.0249114
C9J2Y1;C9JMI6;C9JKS0;P49116;P49116-2	19;19;19;19;19	C9J2Y1	Nuclear receptor subfamily 2 group C member 2	NR2C2	PSPRIQIISTDSAVASPQRIQGSEPASGPLS	IQIISTDSAVASPQR	0.785114	0.87193	0.615536	0.88146	0.025003
Q8NEF9	203	Q8NEF9	Serum response factor-binding protein 1	SRFBP1	IAKMEHGPKAVTIANSPSKPSEKDSVVSLES	AVTIANSPSKPSEK	0.813868		0.623869	0.41334	0.0252076
Q86Y91-2;Q86Y91-3;Q86Y91;Q86Y91-4	413	Q86Y91-2	Kinesin-like protein KIF18B	KIF18B	VYEGGGQPPPQDLPGSPKSGPPPEHLPSSPL	LQVYEGGGQPPPQDLPGSPK	1.74517	1.1974	1.62504	1.1074	0.0252497
C9JRM9;P17029	13	C9JRM9	Zinc finger protein with KRAB and SCAN domains 1	ZKSCAN1	___MMTAESREATGLSPQAAQEKDGIVIVKV	EATGLSPQAAQEK	1.27647	1.0648	1.68081	1.3276	0.0254338
H0YE40;H0YD13;H0Y2P0;P16070-18;P16070-12;P16070-14;P16070-13;P16070-11;P16070-10;P16070-16;P16070-8;P16070-17;P16070-6;P16070-4;P16070-3;P16070-7;P16070-5;P16070	706	H0YE40	CD44 antigen	CD44	VEDRKPSGLNGEASKSQEMVHLVNKESSETP	SQEMVHLVNK	0.640615	0.90006	0.792896		0.0255781
C9JME2;Q9Y4F1;Q9Y4F1-2;M0QXT1	872	C9JME2	FERM, RhoGEF and pleckstrin domain-containing protein 1	FARP1	LAEKSSSPAPEFLASSPPDNKSPDEATAADQ	SSSPAPEFLASSPPDNK	1.42466	1.1168	2.37096	1.7333	0.0256054
Q9UQ35;Q9UQ35-2	1103	Q9UQ35	Serine/arginine repetitive matrix protein 2	SRRM2	SKSQTSPKGGRSRSSSPVTELASRSPIRQDR	SRSSSPVTELASR	0.83696	0.91664	0.631552	0.80776	0.0257413
A0A0A0MS59;Q6ZRS2-3;Q6ZRS2-2;Q6ZRS2;A0A087X0E3	1859	A0A0A0MS59	Helicase SRCAP	SRCAP	SKDEPDTLTLRSGPPSPPSTATSFGGPRPRR	SGPPSPPSTATSFGGPR	2.13584	1.2507	1.61132	1.1662	0.0260652
A0A087WX08;Q9UEY8-2;Q9UEY8	681	A0A087WX08	Gamma-adducin	ADD3	EKIEEVLSPEGSPSKSPSKKKKKFRTPSFLK	IEEVLSPEGSPSKSPSK	1.47219	1.0242	1.88679	1.8171	0.0261732
F5H1N7;Q6ZU35	874	F5H1N7	Uncharacterized protein KIAA1211	KIAA1211	NCDQQAEQKKKKRHSSTGDSADAGPPAAGSA	HSSTGDSADAGPPAAGSAR	1.29814	1.1905	1.63217	1.0914	0.0263893
J3KQ45;F8W8W7;O43493-2;O43493-5;O43493-3;O43493	296	J3KQ45	Trans-Golgi network integral membrane protein 2	TGOLN2	NQLADKGKLSPHAFKTESGEETDLISPPQEE	TESGEETDLISPPQEEVK	1.86787	1.103	1.68316	1.2377	0.0264567
Q02880-2;Q02880	1526	Q02880-2	DNA topoisomerase 2-beta	TOP2B	PKQKKVVEAVNSDSDSEFGIPKKTTTPKGKG	VVEAVNSDSDSEFGIPK	0.883002	0.93039	0.924129	0.76027	0.0265608
P08047;P08047-3;H3BUU5	7	P08047	Transcription factor Sp1	SP1	_________MSDQDHSMDEMTAVVKIEKGVG	SDQDHSMDEMTAVVK	1.25556	1.3914	1.01016	1.2404	0.026613
M0R088	392	M0R088	0	SRRM1	TPQQSNRTRKSRVSVSPGRTSVTKHKGTEKR	VSVSPGRTSVTK	0.713725	0.93785		0.8089	0.0269479
V9GYZ6;P07814	886	V9GYZ6	Bifunctional glutamate/proline--tRNA ligase;Glutamate--tRNA ligase;Proline--tRNA ligase	EPRS	EYIPGQPPLSQSSDSSPTRNSEPAGLETPEA	EYIPGQPPLSQSSDSSPTR	1.17541		1.47669	1.1187	0.0270981
F8VXC8;Q8TAQ2-2;Q8TAQ2-3;Q8TAQ2	302	F8VXC8	SWI/SNF complex subunit SMARCC2	SMARCC2	DRRDKKGGNYKKRKRSPSPSPTPEAKKKNAK	KRSPSPSPTPEAK	2.97018	1.2755	1.94712	1.3254	0.027834
E7EW05;Q9NVU7-2;Q9NVU7	585	E7EW05	Protein SDA1 homolog	SDAD1	AAPGKSQKRKYIEIDSDEEPRGELLSLRDIE	YIEIDSDEEPR	0.971817	0.70518	0.843668	0.80751	0.0279945
P12931;P12931-2	17	P12931	Proto-oncogene tyrosine-protein kinase Src	SRC	GSNKSKPKDASQRRRSLEPAENVHGAGGGAF	SLEPAENVHGAGGGAFPASQTPSK	1.82385	1.1028	1.55123		0.0281861
Q09472;Q92793-2;Q92793	2326;2324;2362	Q09472;Q92793-2	Histone acetyltransferase p300;CREB-binding protein	EP300;CREBBP	APVQSPRPQSQPPHSSPSPRIQPQPSPHHVS;QPVPSPRPQSQPPHSSPSPRMQPQPSPHHVS	PQSQPPHSSPSPR		0.58636	0.464641	0.8801	0.0284832
A0A087WVE7;A0A096LNX8;Q96GP6-2;Q96GP6	649	A0A087WVE7	Scavenger receptor class F member 2	SCARF2	REARPARARGEIGGLSLSPSPERRKPPPPDP	GEIGGLSLSPSPER	1.23721		1.59589	1.1243	0.0287635
E7ESG2;Q9HAW4-2;Q9HAW4-3;Q9HAW4	810	E7ESG2	Claspin	CLSPN	RGTSFFPTAGGFRSPSPGLFRASLVSSASKS	SPSPGLFR	2.1631	1.1213	1.91333		0.0290236
Q7Z3K3-5;Q7Z3K3-7;Q7Z3K3-2;Q7Z3K3-3;Q7Z3K3-6;Q7Z3K3	1368	Q7Z3K3-5	Pogo transposable element with ZNF domain	POGZ	LEEQLKLSGEHSESSTPRPRSSPEETIEPES	LSGEHSESSTPRPR	2.43114	1.8744	1.15218		0.0294478
Q7Z5K2;Q7Z5K2-2;Q7Z5K2-3	221	Q7Z5K2	Wings apart-like protein homolog	WAPAL	ETNDTWNSQFGKRPESPSEISPIKGSVRTGL	RPESPSEISPIK	1.14508	1.169	1.80099	1.3592	0.0295327
A6NNK5;Q12888;Q12888-2;Q12888-3	1113	A6NNK5	Tumor suppressor p53-binding protein 1	TP53BP1	DPVSPASQKMVIQGPSSPQGEAMVTDVLEDQ	MVIQGPSSPQGEAMVTDVLEDQK	1.45649	1.0634	1.29126		0.0296337
C9JXI1;C9JVP0;Q9UPW0-2;Q9UPW0	223	C9JXI1	Forkhead box protein J3	FOXJ3	TNKVTLYNTDQDGSDSPRSSLNNSLSDQSLA	VTLYNTDQDGSDSPR	0.730674	0.8582	0.755687	0.46546	0.029947
F8VPD4;P27708	1859	F8VPD4	CAD protein;Glutamine-dependent carbamoyl-phosphate synthase;Aspartate carbamoyltransferase;Dihydroorotase	CAD	LPDGRFHLPPRIHRASDPGLPAEEPKEKSSR	IHRASDPGLPAEEPK	0.646872	0.43635		0.84109	0.0299548
C9JAW5;C9JNU6;Q9Y241	8	C9JAW5	HIG1 domain family member 1A, mitochondrial	HIGD1A	________MSTDTGVSLPSYEEDQGSKLIRK	STDTGVSLPSYEEDQGSK		0.65184	0.90967	0.54619	0.0299771
A0A087WUZ3;Q01082	2165	A0A087WUZ3	Spectrin beta chain, non-erythrocytic 1	SPTBN1	MVNGATEQRTSSKESSPIPSPTSDRKAKTAL	TSSKESSPIPSPTSDR	1.41784	1.0689	1.53306	1.1398	0.0300096
F8W726;Q14157-4;Q14157-1;Q14157-3;Q14157;Q14157-5	477	F8W726	Ubiquitin-associated protein 2-like	UBAP2L	SAPQMSPGSSDNQSSSPQPAQQKLKQQKKKA	STSAPQMSPGSSDNQSSSPQPAQQK	0.733891	0.43968		0.7841	0.0302627
B4DGU4;P35222	191	B4DGU4	Catenin beta-1	CTNNB1	HQLSKKEASRHAIMRSPQMVSAIVRTMQNTN	SPQMVSAIVR	1.20127		1.46379	2.2251	0.0304152
E7EMC7;Q13501-2;Q13501	272	E7EMC7	Sequestosome-1	SQSTM1	IDVEHGGKRSRLTPVSPESSSTEEKSSSQPS	SRLTPVSPESSSTEEK	1.34606	1.3667	3.91558	2.7907	0.0304725
P35658-2;P35658-4;P35658;P35658-3;P35658-5	430	P35658-2	Nuclear pore complex protein Nup214	NUP214	KTPERLSLEGERQPKSPGSTPTTPTSSQAPQ	SPGSTPTTPTSSQAPQK	1.67997	1.0616	1.21112	1.4086	0.0305828
H0YNE5;H0YLG5;Q96TC7	46	H0YNE5	Regulator of microtubule dynamics protein 3	RMDN3	YSQRWKRTQRHGRSQSLPNSLDYTQTSDPGR	SQSLPNSLDYTQTSDPGR	1.90763	1.8235	1.16016	1.158	0.0311304
O75152	758	O75152	Zinc finger CCCH domain-containing protein 11A	ZC3H11A	SGPSSSQMSMKTRRLSSASTGKPPLSVEDDF	RLSSASTGKPPLSVEDDFEK	1.89179	1.0928	1.9115		0.031356
Q9Y2W1	315	Q9Y2W1	Thyroid hormone receptor-associated protein 3	THRAP3	GQFDHGSGSLSPSKKSPVGKSPPSTGSTYGS	SPVGKSPPSTGSTYGSSQK	1.31742	1.046	1.08066	1.2204	0.0317488
Q9UQ35;Q9UQ35-2	1693	Q9UQ35	Serine/arginine repetitive matrix protein 2	SRRM2	PKTKSRTPPRRRSSRSSPELTRKARLSRRSR	SSRSSPELTR	0.93633		0.856604	0.73253	0.0317673
Q9P266	694	Q9P266	Junctional protein associated with coronary artery disease	KIAA1462	GSWPGHRYRDQQTQTSFSEEPQSSQLLPGAK	DQQTQTSFSEEPQSSQLLPGAK	1.1658		1.74605	1.2426	0.0319295
Q9HBD4;A0A0A0MT49;P51532-5;P51532-2;P51532-3;P51532-4;P51532;K7EP28	1417	Q9HBD4	Transcription activator BRG1	SMARCA4	EEVRQKKSSRKRKRDSDAGSSTPTTSTRSRD	KRDSDAGSSTPTTSTR	1.27737	1.339	1.03922		0.0320904
O95674	21	O95674	Phosphatidate cytidylyltransferase 2	CDS2	QRVAHEPVAPPEDKESESEAKVDGETASDSE	VAHEPVAPPEDKESESEAK	1.67946	1.1386	1.24507		0.0322328
Q5T200-2;Q5T200	381	Q5T200-2	Zinc finger CCCH domain-containing protein 13	ZC3H13	PLRRSASPYPSHSLSSPQRKQSPPRHRSPMR	SASPYPSHSLSSPQR	1.54911	1.387	1.16708	1.0482	0.0323594
Q96JM3	459	Q96JM3	Chromosome alignment-maintaining phosphoprotein 1	CHAMP1	GSPDLWKLSPDQRKTSPASLDFPESQKSSRG	KTSPASLDFPESQK	0.858516	0.95742	0.870928	0.97529	0.0324284
Q99569-2;Q99569	337	Q99569-2	Plakophilin-4	PKP4	QTRVASPSQGQVGSSSPKRSGMTAVPQHLGP	VASPSQGQVGSSSPK	1.53789	1.0373	1.29618	1.1986	0.0326106
A0A087WXL7;B5MEB3;A0A087WWW8;Q9Y6J0-2;Q9Y6J0	2151	A0A087WXL7	Calcineurin-binding protein cabin-1	CABIN1	VIPSAATKFPPEITVTPPTPTLLSPKGSISE	FPPEITVTPPTPTLLSPK	1.31454	1.389	1.65076	1.0136	0.0326399
A0A087WXL7;B5MEB3;A0A087WWW8;Q9Y6J0-2;Q9Y6J0	2154	A0A087WXL7	Calcineurin-binding protein cabin-1	CABIN1	SAATKFPPEITVTPPTPTLLSPKGSISEETK	FPPEITVTPPTPTLLSPK	1.31454	1.389	1.65076	1.0136	0.0326399
Q15910-5;Q15910-3;Q15910-4;Q15910;Q15910-2	487	Q15910-5	Histone-lysine N-methyltransferase EZH2	EZH2	KESSIIAPAPAEDVDTPPRKKKRKHRLWAAH	ESSIIAPAPAEDVDTPPR	1.34521	1.0901	1.65599		0.0326914
E5RGS2;Q9H6H4	152	E5RGS2	Receptor expression-enhancing protein;Receptor expression-enhancing protein 4	REEP4	ATKSQGALAGRLRSFSMQDLRSISDAPAPAY	SFSMQDLR	1.13537	2.1765	1.24136	1.9805	0.0329219
Q96JM2;Q96JM2-3;H3BLX4;Q96JM2-2;H0Y6H9	2172	Q96JM2	Zinc finger protein 462	ZNF462	NHYQSAALARNNSRVSPVPLSGAAAGTEQKT	VSPVPLSGAAAGTEQK	2.58238	1.2546	1.50941		0.0329779
Q9UQ35;Q9UQ35-2	1382	Q9UQ35	Serine/arginine repetitive matrix protein 2	SRRM2	PSLDMKEQSTRSSGHSSSELSPDAVEKAGMS	SSGHSSSELSPDAVEK	0.738389	0.99755	0.593613	0.68354	0.0330502
P16402	4	P16402	Histone H1.3	HIST1H1D	____________MSETAPLAPTIPAPAEKTP	SETAPLAPTIPAPAEK	2.449	1.6582	1.17099		0.0332041
K7ELQ4;P17544-4;P17544-2;P17544-6;K7ESA4;P17544-3;P17544	101;101;101;101;112;112;112	K7ELQ4	Cyclic AMP-dependent transcription factor ATF-7	ATF7	EKKAAAGPLDMSLPSTPDIKIKEEEPVEVDS	AAAGPLDMSLPSTPDIK	2.17742	1.5223	1.32908	1.1025	0.0333876
Q9UPU5	2047	Q9UPU5	Ubiquitin carboxyl-terminal hydrolase 24	USP24	WNAYMLFYQRVSDQNSPVLPKKSRVSVVRQE	VSDQNSPVLPK	1.42464		1.43517	1.0455	0.0338139
O95292	159	O95292	Vesicle-associated membrane protein-associated protein B/C	VAPB	TASKTETPIVSKSLSSSLDDTEVKKVMEECK	SLSSSLDDTEVK	0.723014	0.88414	0.758035	0.97306	0.0338176
I3L4N6;Q9UP95-3;Q9UP95-5;Q9UP95-2;Q9UP95-6;Q9UP95;Q9UP95-7	967	I3L4N6	Solute carrier family 12 member 4	SLC12A4	LVKDRHSALRLESLYSDEEDESAVGADKIQM	LESLYSDEEDESAVGADK	1.01881	1.3774	1.14653	1.3221	0.0339469
Q9UK61;Q9UK61-3	978	Q9UK61	Protein FAM208A	FAM208A	PRVINRQRSSDYQFPSSPFTDTLKGTTEDDV	SSDYQFPSSPFTDTLK	1.43812	1.2072	1.07154		0.0340206
P62995	95	P62995	Transformer-2 protein homolog beta	TRA2B	RSRSRSYSRDYRRRHSHSHSPMSTRRRHVGN	HSHSHSPMSTR	0.574119	0.83984	0.780579	0.90123	0.0345609
Q9P209	237	Q9P209	Centrosomal protein of 72 kDa	CEP72	READSRGSQESRHLLSPQLVQYQCGDSGKQG	HLLSPQLVQYQCGDSGK	1.15405	1.7258		2.4816	0.0346237
A0A087WVA8;Q8IWB9;Q8IWB9-2	196	A0A087WVA8	Testis-expressed sequence 2 protein	TEX2	TLSSAKPFMSLVKSLSTEVEPKESPHPARHR	SLSTEVEPK	0.971817	0.86174	0.720202	0.6797	0.0349292
Q5HY54;Q60FE5;P21333-2;P21333;A0A087WWY3	1084	Q5HY54	Filamin-A	FLNA	KVKAFGPGLQGGSAGSPARFTIDTKGAGTGG	AFGPGLQGGSAGSPAR	0.46436	0.34322	0.870398		0.0349383
Q96QD9;H9KVD1;Q96QD9-4;Q96QD9-2;H9KVD5	61	Q96QD9	UAP56-interacting factor	FYTTD1	KKQNFPRLNRRLLQQSGAQQFRMRVRWGIQQ	LLQQSGAQQFR	1.61436	2.3021	1.14676		0.0349579
F8W726;Q14157-4;Q14157-1;Q14157-3;Q14157;Q14157-5	609	F8W726	Ubiquitin-associated protein 2-like	UBAP2L	QRSTQTRRYPSSISSSPQKDLTQAKNGFSSV	RYPSSISSSPQK	0.566444	0.57822	0.825696	0.93746	0.0353969
Q53F19;Q53F19-2	415	Q53F19	Uncharacterized protein C17orf85	C17orf85	DEMDYDLELKMISTPSPKKSMKMTMYADEVE	MISTPSPK	0.967961	0.7497	0.76693		0.0354305
C9JQV3;Q8N1F8;Q8N1F8-2	387	C9JQV3	Serine/threonine-protein kinase 11-interacting protein	STK11IP	PLLHKVKSRVRVRRASISEPSDTDPEPRTLN	RASISEPSDTDPEPR	1.85805		1.29385	1.1578	0.035572
E9PQN2;E9PKI6;E9PK91;Q9NYF8-3;Q9NYF8-2;Q9NYF8;E9PK09;Q9NYF8-4;E9PJA7	262	E9PQN2	Bcl-2-associated transcription factor 1	BCLAF1	MLSTVHSAKNTPSQHSHSIQHSPERSGSGSV	NTPSQHSHSIQHSPER	0.897908		0.983187	0.86827	0.0356778
O14497-2;O14497	363	O14497-2	AT-rich interactive domain-containing protein 1A	ARID1A	AASGGAQQRSHHAPMSPGSSGGGGQPLARTP	SHHAPMSPGSSGGGGQPLAR	1.4348	1.084	1.28679	1.0702	0.0359004
B9EGQ5;M0QXA7;O95785-4;O95785-3;O95785	1012	B9EGQ5	Protein Wiz	WIZ	PTPKNPEDKSPQLSLSPRPASPKAQWPQSED	SPQLSLSPR	1.1817	1.4568	1.12983	1.0667	0.0362045
Q9UQ35;Q9UQ35-2;I3L4U6	2694	Q9UQ35	Serine/arginine repetitive matrix protein 2	SRRM2	RKPIDSLRDSRSLSYSPVERRRPSPQPSPRD	DSRSLSYSPVER	0.693481	0.96549	0.702149	0.87813	0.0363165
P15924-2;P15924-3;P15924	2209	P15924-2	Desmoplakin	DSP	PHTGLLLLSVQKRSMSFQGIRQPVTVTELVD	SMSFQGIR	1.02289	1.2302	1.44452	1.6339	0.0364152
Q9UIG0-2;Q9UIG0	1468	Q9UIG0-2	Tyrosine-protein kinase BAZ1B	BAZ1B	KRKKFPDRLAEDEGDSEPEAVGQSRGRRQKK	LAEDEGDSEPEAVGQSR	1.02852	1.0705	1.20511	1.2589	0.0364337
E9PNJ4;Q13586;H0YDB2;G0XQ39	618	E9PNJ4	Stromal interaction molecule 1	STIM1	APPGGSPHLDSSRSHSPSSPDPDTPSPVGDS	SHSPSSPDPDTPSPVGDSR	2.15517		1.58887	1.1195	0.0367084
Q9H1A4	377	Q9H1A4	Anaphase-promoting complex subunit 1	ANAPC1	SFSGVQRFNISSHNQSPKRHSISHSPNSNSN	FNISSHNQSPK	0.808669	0.98551	0.645494	0.76552	0.0369177
Q9UQ35;Q9UQ35-2;I3L4D8;I3L182;I3L1I8;Q9UQ35-3;A0A087X1W1	295	Q9UQ35	Serine/arginine repetitive matrix protein 2	SRRM2	RSAAAKTHTTALAGRSPSPASGRRGEGDAPF	THTTALAGRSPSPASGR	1.00491	0.9085	0.909422	0.93499	0.0369193
V9GZ75;F8WEU3;Q9Y383	18;18;18	V9GZ75	Putative RNA-binding protein Luc7-like 2	C7orf55-LUC7L2;LUC7L2	AQAQMRAMLDQLMGTSRDGSMYLCLPTSICK	AMLDQLMGTSR	1.00108	1.6278	1.30654	1.665	0.0370009
Q9UHB7	1058	Q9UHB7	AF4/FMR2 family member 4	AFF4	SPGLGSKAVGMPSPVSPKLSPGNSGNYSSGA	AVGMPSPVSPK	1.76485	1.0658		1.5515	0.0370843
Q9H165-2;Q9H165-4;Q9H165-6;Q9H165	328	Q9H165-2	B-cell lymphoma/leukemia 11A	BCL11A	MDFSRRLRELAGNTSSPPLSPGRPSPMQRLL	ELAGNTSSPPLSPGR	1.34338	1.2182	1.0531	1.0702	0.0374789
A0A087WWP4;Q96T37-4;Q96T37-2;Q96T37-3;Q96T37	656	A0A087WWP4	Putative RNA-binding protein 15	RBM15	KRRLPEESGGRHLDRSPESDRPRKRHCAPSP	HLDRSPESDRPR	1.51704	1.1323	1.43575	1.0499	0.0375828
Q9ULM3	447	Q9ULM3	YEATS domain-containing protein 2	YEATS2	SSCKIVPQSQVPNPESPGKSFQPITMSCKIV	IVPQSQVPNPESPGK	2.11622	1.1609	1.7875	1.1589	0.0377133
O75151	479	O75151	Lysine-specific demethylase PHF2	PHF2	DGDREKEEPPSPIEATPPQSLLEKVSKKKTP	EKEEPPSPIEATPPQSLLEK	3.91435	1.3945	2.02737	1.3059	0.0378886
Q13443	758	Q13443	Disintegrin and metalloproteinase domain-containing protein 9	ADAM9	QANPSRQPGSVPRHVSPVTPPREVPIYANRF	HVSPVTPPR		1.145	2.19703	1.5004	0.0380227
Q13443	761	Q13443	Disintegrin and metalloproteinase domain-containing protein 9	ADAM9	PSRQPGSVPRHVSPVTPPREVPIYANRFAVP	HVSPVTPPR		1.145	2.19703	1.5004	0.0380227
P49006	22	P49006	MARCKS-related protein	MARCKSL1	KAPRGDVTAEEAAGASPAKANGQENGHVKSN	GDVTAEEAAGASPAK	0.523368	0.83011	0.755059	0.88225	0.0380236
O75367-2;O75367-3;O75367	173	O75367-2	Core histone macro-H2A.1	H2AFY	SKKKQGEVSKAASADSTTEGTPADGFTVLST	AASADSTTEGTPADGFTVLSTK	1.04508	1.4093		1.2496	0.0380834
Q13112	458	Q13112	Chromatin assembly factor 1 subunit B	CHAF1B	PTVIRDPPSITPAVKSPLPGPSEEKTLQPSS	DPPSITPAVKSPLPGPSEEK	1.79931	1.0619	1.8159		0.0382185
H0Y3V3;H0Y5C0;B1ALU1;B1ALU3;O95490-2;O95490-5;O95490;O95490-7;O95490-6	1430	H0Y3V3	Latrophilin-2	ADGRL2;LPHN2	AGHQLQMCYQISRGNSDGYIIPINKEGCIPE	GNSDGYIIPINK	0.458926	0.6007		0.90617	0.0382824
P46087-2;P46087;P46087-4;A0A087WV73	732	P46087-2	Probable 28S rRNA (cytosine(4447)-C(5))-methyltransferase	NOP2	NAPPKGTDTQTPAVLSPSKTQATLKPKDHHQ	GTDTQTPAVLSPSK	0.72338	0.98771	0.530026	0.68702	0.0387704
Q9UHB6;Q9UHB6-4;F8VS07;F8VQE1;Q9UHB6-3;Q9UHB6-2;Q9UHB6-5	604	Q9UHB6	LIM domain and actin-binding protein 1	LIMA1	RPFTVAASFQSTSVKSPKTVSPPIRKGWSMS	SRPFTVAASFQSTSVKSPK	0.93423	0.96589		0.98855	0.0391219
F8W726;Q14157-4;Q14157-1;Q14157-3;Q14157;Q14157-5	605	F8W726	Ubiquitin-associated protein 2-like	UBAP2L	PLYEQRSTQTRRYPSSISSSPQKDLTQAKNG	RYPSSISSSPQK	0.428412	0.66584	0.746269	0.89867	0.0391982
P08670;B0YJC4	51	P08670	Vimentin	VIM	RTYSLGSALRPSTSRSLYASSPGGVYATRSS	SLYASSPGGVYATR	0.259632	0.41782	0.849329		0.0398856
Q14160;Q14160-2;Q14160-3	688	Q14160	Protein scribble homolog	SCRIB	EVEEEEENRAEEEEASTEEEDKEGAVVSAPS	AEEEEASTEEEDKEGAVVSAPSVK	1.04222		1.02798	1.1185	0.039946
Q14160;Q14160-2;Q14160-3	689	Q14160	Protein scribble homolog	SCRIB	VEEEEENRAEEEEASTEEEDKEGAVVSAPSV	AEEEEASTEEEDKEGAVVSAPSVK	1.04222		1.02798	1.1185	0.039946
Q9Y4H2	915	Q9Y4H2	Insulin receptor substrate 2	IRS2	SLPSMHEYPLPPEPKSPGEYINIDFGEPGAR	SPGEYINIDFGEPGAR	1.89915	1.4219	1.71798	0.98267	0.0400336
Q3BDU5;P02545-2;P02545-6;P02545-3;P02545;Q5TCI8;P02545-5;P02545-4	301	Q3BDU5	Prelamin-A/C;Lamin-A/C	LMNA	GAAHEELQQSRIRIDSLSAQLSQLQKQLAAK	IDSLSAQLSQLQK		1.9897	1.06554	1.7995	0.040053
O95425-4;O95425-3;O95425;O95425-2	245	O95425-4	Supervillin	SVIL	FSFSGRDSSFTEVPRSPKHAHSSSLQQAASR	DSSFTEVPRSPK	1.26234	1.0446	1.0619	1.3076	0.0400709
Q6SPF0	161	Q6SPF0	Atherin	SAMD1	ARAPRAAAAAATAPPSPGPAQPGPRAQRAAP	AAAAAATAPPSPGPAQPGPR	4.74744	1.5319	1.68353		0.040097
H0YJJ9;H0YJ50;Q99986	305	H0YJJ9	Serine/threonine-protein kinase VRK1	VRK1	FPEKNKPGEIAKYMETVKLLDYTEKPLYENL	YMETVKLLDYTEK	0.973331	0.75165	0.797512		0.0405078
G3XAM7;P35221-3;P35221;P35221-2;A0A0A0MTJ6;A0A0A0MRI5;P26232-4;P26232-6;P26232-3;P26232-2;P26232-5;P26232	654	G3XAM7	Catenin alpha-1;Catenin alpha-2	CTNNA1;CTNNA2	DDSDFETEDFDVRSRTSVQTEDDQLIAGQSA	SRTSVQTEDDQLIAGQSAR	0.977231	1.4037	1.53191	1.7718	0.0409781
P35613-2;P35613;A0A087WUV8;P35613-3;P35613-4	362	P35613-2	Basigin	BSG	KRRKPEDVLDDDDAGSAPLKSSGQHQNDKGK	RKPEDVLDDDDAGSAPLK	1.01748	0.73322	0.697253	0.59063	0.0412087
P11388;P11388-2;P11388-3;P11388-4	1377	P11388	DNA topoisomerase 2-alpha	TOP2A	PKLSNKELKPQKSVVSDLEADDVKGSVPLSS	ELKPQKSVVSDLEADDVK	0.754717	1.0154	0.613196	0.59502	0.0414387
Q9UQ35;Q9UQ35-2;I3L4D8;I3L182	866	Q9UQ35	Serine/arginine repetitive matrix protein 2	SRRM2	RQGSITSPQANEQSVTPQRRSCFESSPDPEL	QGSITSPQANEQSVTPQR	0.931706	0.59878	0.678472	0.88511	0.0416047
Q14684-2;Q14684	245	Q14684-2	Ribosomal RNA processing protein 1 homolog B	RRP1B	ETMEEQKTKVGDGDLSAEEIPENEVSLRRAV	VGDGDLSAEEIPENEVSLR	0.833403	0.91209		0.6423	0.0419289
P06748-3;P06748-2;P06748;E5RI98	125	P06748-3	Nucleophosmin	NPM1	HISGQHLVAVEEDAESEDEEEEDVKLLSISG	CGSGPVHISGQHLVAVEEDAESEDEEEEDVK	0.971723		0.705069	0.73173	0.042001
Q9H1B7	657	Q9H1B7	Interferon regulatory factor 2-binding protein-like	IRF2BPL	DGSSVHSTTASARRNSSSPVSPASVPGQRRL	RNSSSPVSPASVPGQR	2.8551	1.1449	2.77116	1.3181	0.0421615
A0A075B754;Q96QE3-2;Q96QE3	817	A0A075B754	ATPase family AAA domain-containing protein 5	ATAD5	KAQKAADPVPSFDESSQDTSEKSQDCDVQCK	AADPVPSFDESSQDTSEK	2.846		2.86854	1.0883	0.0425433
P40425	330	P40425	Pre-B-cell leukemia transcription factor 2	PBX2	IYAVKTAVSVTQGGHSRTSSPTPPSSAGSGG	TAVSVTQGGHSR	0.754205	0.96071	0.859402		0.0428572
A0A087X2B6;G3V119;H0YB24;Q8N163-2;Q8N163	675	A0A087X2B6	Cell cycle and apoptosis regulator protein 2	CCAR2	EEEFAGAKLEDSEVRSVASNQSEMEFSSLQD	SVASNQSEMEFSSLQDMPK	1.21581	0.97883	1.28327	1.2056	0.0429479
P49756	677	P49756	RNA-binding protein 25	RBM25	HRPKIGLSLKLGASNSPGQPNSVKRKKLPVD	LGASNSPGQPNSVK	1.14128	1.0673	1.29478	1.0416	0.0437269
Q4KMP7;Q4KMP7-2	678	Q4KMP7	TBC1 domain family member 10B	TBC1D10B	PGLKSRGSRAAGGAPSPPPPVRRASAGPAPG	AAGGAPSPPPPVR	1.39663		1.34234	1.0253	0.0437489
Q9UQ35;Q9UQ35-2	1541	Q9UQ35	Serine/arginine repetitive matrix protein 2	SRRM2	KTVARTPLGQRSRSGSSQELDVKPSASPQER	SGSSQELDVKPSASPQER	0.967118	0.88284	0.710026	0.65849	0.0437951
O75396;A0A087X1A9	137	O75396	Vesicle-trafficking protein SEC22b	SEC22B	TKKLYIDSCARRNLGSINTELQDVQRIMVAN	NLGSINTELQDVQR	1.08909	1.6768		2.245	0.0440636
Q9UQ35;Q9UQ35-2;I3L4D8;I3L182	954	Q9UQ35	Serine/arginine repetitive matrix protein 2	SRRM2	SRVTSRTTPRRSRSVSPCSNVESRLLPRYSH	SVSPCSNVESR	0.59004	0.87626	0.495246	0.88774	0.0440663
F8VR77;Q9UQ80	2	F8VR77	Proliferation-associated protein 2G4	PA2G4	______________MSGEDEQQEQTIAEDLV	SGEDEQQEQTIAEDLVVTK	1.02952	1.1202	1.13538	1.3437	0.044519
Q8NB78;H0Y6H0	247	Q8NB78	Lysine-specific histone demethylase 1B	KDM1B	PSCTSTNRAAATGNASPGKLEHSKAALSVHV	AAATGNASPGKLEHSK		1.3161	1.05878	1.1137	0.0446799
Q9UQR0	267	Q9UQR0	Sex comb on midleg-like protein 2	SCML2	KTESSPSEASQHSMQSPQKTTLILPTQQVRR	TESSPSEASQHSMQSPQK	0.818063	1.0036	0.702346	0.83102	0.0455672
Q9UQ35;Q9UQ35-2	1542	Q9UQ35	Serine/arginine repetitive matrix protein 2	SRRM2	TVARTPLGQRSRSGSSQELDVKPSASPQERS	SGSSQELDVKPSASPQER	0.998403	0.82901	0.637999	0.65849	0.0458447
Q7Z2Z1-2;Q7Z2Z1	1430	Q7Z2Z1-2	Treslin	TICRR	AAPTDSRDDQKGLSLSPQSPPERRGYPGPGL	GLSLSPQSPPER	1.77126	1.2684	1.39353	1.0146	0.0462478
Q7Z2Z1-2;Q7Z2Z1	1433	Q7Z2Z1-2	Treslin	TICRR	TDSRDDQKGLSLSPQSPPERRGYPGPGLRSD	GLSLSPQSPPER	1.77126	1.2684	1.39353	1.0146	0.0462478
Q6IQ49-3;Q6IQ49-2;Q6IQ49	278	Q6IQ49-3	Protein SDE2 homolog	SDE2	PSGSQRARVVNTDHGSPEQLQIPVTDSGRHI	VVNTDHGSPEQLQIPVTDSGR	0.79694	0.77788	0.978282	0.9336	0.0467241
P46821	2209	P46821	Microtubule-associated protein 1B;MAP1B heavy chain;MAP1 light chain LC1	MAP1B	TYKHMDPPPAPVQDRSPSPRHPDVSMVDPEA	HMDPPPAPVQDRSPSPR	2.06169	1.0496	2.24004		0.0471235
P46821	2211	P46821	Microtubule-associated protein 1B;MAP1B heavy chain;MAP1 light chain LC1	MAP1B	KHMDPPPAPVQDRSPSPRHPDVSMVDPEALA	HMDPPPAPVQDRSPSPR	2.06169	1.0496	2.24004		0.0471235
A0A087WUZ3;Q01082	2338	A0A087WUZ3	Spectrin beta chain, non-erythrocytic 1	SPTBN1	SSRAQTLPTSVVTITSESSPGKREKDKEKDK	AQTLPTSVVTITSESSPGKR	0.660371	0.75891		0.96442	0.0471604
F5H1R6;Q92934	134	F5H1R6	Bcl2-associated agonist of cell death	BAD	DEFVDSFKKGLPRPKSAGTATQMRQSSSWTR	SAGTATQMR	4.32507		1.10213	5.1744	0.0473826
H7C1L9;G5E9G6;Q14669;Q14669-2;Q14669-3	312	H7C1L9	E3 ubiquitin-protein ligase TRIP12	TRIP12	AKLASLRKSTKKRSESPPAELPSLRRSTRQK	KRSESPPAELPSLR	1.27231	0.98153	1.59324	1.3775	0.0476571
Q92793-2;Q92793	2063	Q92793-2	CREB-binding protein	CREBBP	VAGPRMPSVQPPRSISPSALQDLLRTLKSPS	SISPSALQDLLR	1.86668	1.0223	1.30068	1.3746	0.0478874
P61006	185	P61006	Ras-related protein Rab-8A	RAB8A	KAKMDKKLEGNSPQGSNQGVKITPDQQKRSS	KLEGNSPQGSNQGVK	0.792267	0.84254	0.882457	1.0126	0.0479632
O75683	138	O75683	Surfeit locus protein 6	SURF6	EKIQEARGQGSAKELSPAALEKRRRRKQERD	ELSPAALEK	0.840689	0.98168	0.612482	0.60789	0.048109
H7C072;Q13769	314	H7C072	THO complex subunit 5 homolog	THOC5	ALFKPPEDSQDDESDSDAEEEQTTKRRRPTL	ALFKPPEDSQDDESDSDAEEEQTTK	1.24469	1.0118	1.24397		0.0486136
E9PCT1;A9Z1X7;Q8IYB3;Q8IYB3-2	740	E9PCT1	Serine/arginine repetitive matrix protein 1	SRRM1	SRTPEPKKIKKAASPSPQSVRRVSSSRSVSG	AASPSPQSVR	0.970874	0.93421	0.775254	0.75016	0.0490425
Q9H1B7	659	Q9H1B7	Interferon regulatory factor 2-binding protein-like	IRF2BPL	SSVHSTTASARRNSSSPVSPASVPGQRRLAS	RNSSSPVSPASVPGQR	1.55304	1.1449	2.54349		0.0491163
Q9H6F5;H0YG79	18	Q9H6F5	Coiled-coil domain-containing protein 86	CCDC86	TPLRRSRRLGGLRPESPESLTSVSRTRRALV	LGGLRPESPESLTSVSR	0.86798	0.95997	0.588097	0.67273	0.0492196
H0YDE2;E9PKC0;Q6IQ23-3;Q6IQ23;Q6IQ23-2	612	H0YDE2	Pleckstrin homology domain-containing family A member 7	PLEKHA7	KPPDQRRSVDISLGDSPRRARGHAVKNSSHV	SVDISLGDSPR	0.580215	0.87124	0.846382		0.0492523
Q8TEV9-2;Q8TEV9	489	Q8TEV9-2	Smith-Magenis syndrome chromosomal region candidate gene 8 protein	SMCR8	VLGTEKSTSVLSKSDSQASLTVPLSPQVVRS	SDSQASLTVPLSPQVVR	1.08605	3.863		2.8039	0.0495583
Q7Z4V5-2;Q7Z4V5;Q7Z4V5-4;Q7Z4V5-3;K7ERA4	454;454;454;454;36	Q7Z4V5-2	Hepatoma-derived growth factor-related protein 2	HDGFRP2	KQQAKPVKVERTRKRSEGFSMDRKVEKKKEP	KRSEGFSMDR	1.02122		1.38845	1.2753	0.0496054
Q5VT52-2;Q5VT52-3;Q5VT52;Q5VT52-5	485	Q5VT52-2	Regulation of nuclear pre-mRNA domain-containing protein 2	RPRD2	TGVSPASRPSPGTPTSPSNLTSGLKTPAPAT	PSPGTPTSPSNLTSGLK	1.68694	1.1591		1.154	0.049634
Q9UQ35;Q9UQ35-2	1102	Q9UQ35	Serine/arginine repetitive matrix protein 2	SRRM2	QSKSQTSPKGGRSRSSSPVTELASRSPIRQD	GGRSRSSSPVTELASR	0.804182	1.0074	0.865276	0.8996	0.0497111
Q5T200-2;Q5T200	370	Q5T200-2	Zinc finger CCCH domain-containing protein 13	ZC3H13	PSPSYQRTLTPPLRRSASPYPSHSLSSPQRK	SASPYPSHSLSSPQR	1.4669	1.3203	1.06506	1.0632	0.0503216
O15173;O15173-2;D3DNX8;U3KQM0	211;235;32;79	O15173	Membrane-associated progesterone receptor component 2	PGRMC2	YVGRLLKPGEEPSEYTDEEDTKDHNKQD___	LLKPGEEPSEYTDEEDTK	1.47695	1.1833	1.24824	1.0015	0.0504121
A6NNK5;Q12888;Q12888-2;Q12888-3;C9JXV0	265	A6NNK5	Tumor suppressor p53-binding protein 1	TP53BP1	KEQNPPPARSEDMPFSPKASVAAMEAKEQLS	SEDMPFSPK	1.23186	0.99959	1.09617	1.1277	0.050468
P0CG40	424	P0CG40	Transcription factor Sp9	SP9	KHIKTHNGGGGGKKGSDSDTDASNLETPRSE	KGSDSDTDASNLETPR	1.19959	1.0384	1.40207		0.0505056
P0CG40	426	P0CG40	Transcription factor Sp9	SP9	IKTHNGGGGGKKGSDSDTDASNLETPRSESP	KGSDSDTDASNLETPR	1.19959	1.0384	1.40207		0.0505056
Q96T23-3;Q96T23-2;Q96T23	1345	Q96T23-3	Remodeling and spacing factor 1	RSF1	LPSEQESTKKPYRIESDEEEDFENVGKVGSP	IESDEEEDFENVGK		1.0054	1.1031	1.1215	0.0508908
H0Y5S0;H7C4E4;Q04727-4;Q04727;Q04727-3	292	H0Y5S0	Transducin-like enhancer protein 4	TLE4	NGLDKTRLLKKDAPISPASIASSSSTPSSKS	DAPISPASIASSSSTPSSK	1.43765		1.04849	1.7871	0.0512378
Q15059;Q15059-2	263	Q15059	Bromodomain-containing protein 3	BRD3	TTTPTTSAITASRSESPPPLSDPKQAKVVAR	SESPPPLSDPK	2.92099	1.3535	1.46071	1.2034	0.0514272
Q9Y2W1	320	Q9Y2W1	Thyroid hormone receptor-associated protein 3	THRAP3	GSGSLSPSKKSPVGKSPPSTGSTYGSSQKEE	KSPVGKSPPSTGSTYGSSQK	1.39964	1.4467	1.08548	1.0383	0.052024
E5RJU9;Q86UE4;H0YBJ8	426	E5RJU9	Protein LYRIC	MTDH	SLLKSQEPIPDDQKVSDDDKEKGEGALPTGK	SQEPIPDDQKVSDDDKEK	1.66403	1.1149	1.53245	1.0537	0.0524128
Q9UHB6;Q9UHB6-4;F8VS07;F8VQE1;Q9UHB6-3;Q9UHB6-2;Q9UHB6-5	490	Q9UHB6	LIM domain and actin-binding protein 1	LIMA1	LERPAQLANARETPHSPGVEDAPIAKVGVLA	ETPHSPGVEDAPIAK	1.7515	1.1727	1.38591	1.0416	0.0524587
P48634;P48634-4;P48634-2;P48634-3	808	P48634	Protein PRRC2A	PRRC2A	GDVFTATPAEPRPLTSPLRQAADEDDKGMRS	PLTSPLR	0.715564		0.955384	0.85645	0.0524661
A0A075B7F8;A8CG34;A0A087WY75;A8CG34-2	322	A0A075B7F8	Nuclear envelope pore membrane protein POM 121C	POM121C	QIFLDGQENKRRRHDSSGSGHSAFEPLVASG	RHDSSGSGHSAFEPLVASGVPASFVPK	1.92164	1.2955	1.11849		0.0528472
Q9UQ35;Q9UQ35-2;I3L4D8;I3L182	875	Q9UQ35	Serine/arginine repetitive matrix protein 2	SRRM2	ANEQSVTPQRRSCFESSPDPELKSRTPSRHS	SCFESSPDPELK	0.720825	0.60508	1.01	0.80879	0.053139
P35251-2;P35251	312	P35251-2	Replication factor C subunit 1	RFC1	QQHSKSSADKIGEVSSPKASSKLAIMKRKEE	IGEVSSPK	0.807168	0.66367	0.956755		0.0531742
Q96JC9-2;Q96JC9	165	Q96JC9-2	ELL-associated factor 1	EAF1	KPPVGPKTSPLKDNPSPEPQLDDIKRELRAE	DNPSPEPQLDDIK	1.24125	1.0625	1.91593	1.3133	0.0534773
Q5VSL9;Q5VSL9-3;Q5VSL9-2	335	Q5VSL9	Striatin-interacting protein 1	STRIP1	LPEDSIKVIRNMRAASPPASASDLIEQQQKR	AASPPASASDLIEQQQK	1.16981	0.99225	1.27608	1.1157	0.0536629
Q9UQ35;Q9UQ35-2;I3L4D8;I3L182	778	Q9UQ35	Serine/arginine repetitive matrix protein 2	SRRM2	SSPRSKAKSRLSLRRSLSGSSPCPKQKSQTP	SLSGSSPCPK	1.26926	1.008	1.22728	1.0735	0.0538764
Q15149-7;Q15149-8;Q15149-9;Q15149-5;Q15149-4;Q15149-6;Q15149-3;Q15149-2;Q15149;E9PMV1	720	Q15149-7	Plectin	PLEC	FRAKIERARSDEGQLSPATRGAYRDCLGRLD	SDEGQLSPATR	2.10451	2.4292	1.03303		0.0539706
Q13242	204	Q13242	Serine/arginine-rich splicing factor 9	SRSF9	SYGYSRSRSGSRGRDSPYQSRGSPHYFSPFR	GRDSPYQSR	1.25745	1.0785		1.05	0.0540265
Q9UQ35	2042	Q9UQ35	Serine/arginine repetitive matrix protein 2	SRRM2	RRRSRSRTPLLPRKRSRSRSPLAIRRRSRSR	SRSRSPLAIR	0.868734	1.0207	0.876501	0.90077	0.0542587
P49736;F8WDM3;C9J013;C9JZ21	27	P49736	DNA replication licensing factor MCM2	MCM2	SSPAQRRRGNDPLTSSPGRSSRRTDALTSSP	GNDPLTSSPGR	1.20483	1.0723	2.08982	1.5036	0.0542727
Q6IQ22	21	Q6IQ22	Ras-related protein Rab-12	RAB12	ALQRRAGGGGGLGAGSPALSGGQGRRRKQPP	AGGGGGLGAGSPALSGGQGR	0.486642		0.625743	0.95552	0.0546016
P25054-2;P25054	1360	P25054-2	Adenomatous polyposis coli protein	APC	ESARHKAVEFSSGAKSPSKSGAQTPKSPPEH	AVEFSSGAKSPSK	0.767165	0.99651	0.577567	0.78291	0.0547776
A0A0A0MSA7;O43432;O43432-3;O43432-2	232	A0A0A0MSA7	Eukaryotic translation initiation factor 4 gamma 3	EIF4G3	KQEEKPKPDPVLKSPSPVLRLVLSGEKKEQE	PKPDPVLKSPSPVLR	1.0539		1.60387	1.2659	0.0549315
Q9ULD9;Q9ULD9-2	964	Q9ULD9	Zinc finger protein 608	ZNF608	GGSDSRSEGMRSKASSPSDIISSKDSVVKGH	ASSPSDIISSK	1.10632	1.1559		1.5843	0.0553596
A0A087WV66;P46013;P46013-2	1983	A0A087WV66	Antigen KI-67	MKI67	EESMTDDKITEVSCKSPQPDPVKTPTSSKQR	ITEVSCKSPQPDPVK	1.80054	1.1715	1.69802	1.0286	0.0554573
Q9UQ35;Q9UQ35-2;I3L4D8;I3L182	857	Q9UQ35	Serine/arginine repetitive matrix protein 2	SRRM2	PKVKSGTPPRQGSITSPQANEQSVTPQRRSC	QGSITSPQANEQSVTPQR	0.886446	0.90125	0.654536		0.0555379
V9GYZ6;P07814	882	V9GYZ6	Bifunctional glutamate/proline--tRNA ligase;Glutamate--tRNA ligase;Proline--tRNA ligase	EPRS	KTGKEYIPGQPPLSQSSDSSPTRNSEPAGLE	EYIPGQPPLSQSSDSSPTR	1.30034	0.97111	1.6055	1.316	0.0555403
G3V317;K7ELV5;E5RIU6;A0A087WZZ9;E7ESI2;A0A024QZP7;A0A087WY43;G3V5T9;P06493-2;P24941-2;P06493;P24941;Q00526	15	G3V317	Cyclin-dependent kinase 1;Cyclin-dependent kinase 2;Cyclin-dependent kinase 3	CDK2;CDK3;CDK1;CDC2	_MENFQKVEKIGEGTYGVVYKARNKLTGEVV	IGEGTYGVVYK	0.635243	1.0303	0.763767	0.77727	0.0556219
F8W6I7;P09651-3;P09651-2;P09651;F8VTQ5;F8W646	6	F8W6I7	Heterogeneous nuclear ribonucleoprotein A1;Heterogeneous nuclear ribonucleoprotein A1, N-terminally processed	HNRNPA1	__________MSKSESPKEPEQLRKLFIGGL	SKSESPKEPEQLR	1.09207	1.3815	1.01328	1.3134	0.0559886
Q9P2D1	2559	Q9P2D1	Chromodomain-helicase-DNA-binding protein 7	CHD7	AFEEDIETPPTRNIPSPGQLDPDTRIPVINL	NIPSPGQLDPDTR	1.40042	1.4952	1.1065	1.0226	0.0560706
C9JCN8;P15408-3;P15408-2;P15408	200	C9JCN8	Fos-related antigen 2	FOSL2	VAHGPVCKISPEERRSPPAPGLQPMRSGGGS	RSPPAPGLQPMR	3.63742	1.1187	2.03658		0.0561751
Q86TV6;Q86TV6-2;H0YK02;H0YJS2	673	Q86TV6	Tetratricopeptide repeat protein 7B	TTC7B	VHATSVAASRVEQALSEVASSLQSSAPKQGP	VEQALSEVASSLQSSAPK	0.884877	0.92023		0.67875	0.0564553
Q5VWV2;Q8TEW0-8;Q8TEW0-4;Q8TEW0-11;Q8TEW0-2;Q8TEW0;Q5VWU8;Q8TEW0-9;Q8TEW0-10;Q8TEW0-5;Q8TEW0-3;Q8TEW0-7;Q8TEW0-6;F5GZI3;B1AP52	671;728;728;715;728;728;728;715;728;671;671;715;715;445;166	Q5VWV2	Partitioning defective 3 homolog	PARD3	RISHSLYSGIEGLDESPSRNAALSRIMGKYQ	ISHSLYSGIEGLDESPSR	0.318928	0.71555	0.709522	0.81605	0.0565126
Q9UQ35;Q9UQ35-2	1876	Q9UQ35	Serine/arginine repetitive matrix protein 2	SRRM2	WKRSRSRASPATHRRSRSRTPLISRRRSRSR	SRSRTPLISR	0.853971		0.884486	0.99488	0.0568762
Q9UQ35;Q9UQ35-2	1878	Q9UQ35	Serine/arginine repetitive matrix protein 2	SRRM2	RSRSRASPATHRRSRSRTPLISRRRSRSRTS	SRSRTPLISR	0.853971		0.884486	0.99488	0.0568762
Q9UQ35;Q9UQ35-2	1880	Q9UQ35	Serine/arginine repetitive matrix protein 2	SRRM2	RSRASPATHRRSRSRTPLISRRRSRSRTSPV	SRSRTPLISR	0.853971		0.884486	0.99488	0.0568762
A0A087WUT6;O60841	135	A0A087WUT6	Eukaryotic translation initiation factor 5B	EIF5B	DSKSKKTAKPKVEMYSGSDDDDDFNKLPKKA	VEMYSGSDDDDDFNKLPK	0.718133	0.76852	0.830151	1.0348	0.0569035
Q9Y2X3	514	Q9Y2X3	Nucleolar protein 58	NOP58	EPLSEEEPCTSTAIASPEKKKKKKKKRENED	EEPLSEEEPCTSTAIASPEK	1.54357	1.3396	1.00114	1.1594	0.0571181
F8W1E5;F8VRD2;Q9H0H5	203	F8W1E5	Rac GTPase-activating protein 1	RACGAP1	RQFVDGPPGPVKKTRSIGSAVDQGNESIVAK	SIGSAVDQGNESIVAK	0.318421	0.78076	0.701656		0.0572554
F8W1E5;F8VRD2;Q9H0H5	206	F8W1E5	Rac GTPase-activating protein 1	RACGAP1	VDGPPGPVKKTRSIGSAVDQGNESIVAKTTV	SIGSAVDQGNESIVAK	0.318421	0.78076	0.701656		0.0572554
A0A0A0MR66;P98175-2;P98175	89	A0A0A0MR66	RNA-binding protein 10	RBM10	PGSETQRRRRRRHRHSPTGPPGFPRDGDYRD	HSPTGPPGFPR	1.83688	1.0411	1.44288		0.0573712
E5RHT1;B1AP22;P49810-2;P49810-3;P49810	19	E5RHT1	Presenilin;Presenilin-2;Presenilin-2 NTF subunit;Presenilin-2 CTF subunit	PSEN2	FMASDSEEEVCDERTSLMSAESPTPRSCQEG	TSLMSAESPTPR	1.00027	1.1135	1.38756	1.2711	0.057794
P49736	139	P49736	DNA replication licensing factor MCM2	MCM2	AGRGLGRMRRGLLYDSDEEDEERPARKRRQV	GLLYDSDEEDEERPAR	1.21112	1.054	2.16506	1.6004	0.0583928
F8VVL1;O43583	73	F8VVL1	Density-regulated protein	DENR	EKNFPNEFAKLTVENSPKQEAGISEGQGTAG	LTVENSPKQEAGISEGQGTAGEEEEK	0.456704		0.697788	0.91326	0.058798
X6RJY0;Q9BVJ6-2;Q9BVJ6-3;Q9BVJ6	453	X6RJY0	U3 small nucleolar RNA-associated protein 14 homolog A	UTP14A	QDAEPAGSQETKDSGSQEVLSELRVLSQKLK	DSGSQEVLSELR		0.98639	0.498504	0.56976	0.0595444
H7BZ52;S4R3H3;S4R393;S4R410;A7E2V4-5;A7E2V4;A7E2V4-3;A7E2V4-4;A7E2V4-2	53	H7BZ52	Zinc finger SWIM domain-containing protein 8	ZSWIM8	CQNWRGWRKQSAGPNSPTGGGGGGGSGGTRM	KQSAGPNSPTGGGGGGGSGGTR	1.36773	1.0154		1.5572	0.059547
I3L456;Q15276-2;Q15276	410	I3L456	Rab GTPase-binding effector protein 1	RABEP1	NDMFKDGLRRAQSTDSLGTSGSLQSKALGYN	RAQSTDSLGTSGSLQSK		0.97987	0.81281	0.90369	0.0600511
J3KQ96;E7ETY2;Q13428-6;Q13428-7;Q13428-5;Q13428;Q13428-3;Q13428-4;Q13428-2;Q13428-8	156	J3KQ96;Q13428	Treacle protein	TCOF1	HPATGKTVANLLSGKSPRKSAEPSANTTLVS	TVANLLSGKSPR	0.833264	0.91034	0.593472	0.88841	0.0605377
P62995;H7BXF3;P62995-3;H7C2L4	201	P62995	Transformer-2 protein homolog beta	TRA2B	GRRIRVDFSITKRPHTPTPGIYMGRPTYGSS	RPHTPTPGIYMGR	1.47408	1.2492	1.10198	1.0258	0.0605853
Q13247;Q13247-3;B4DJK0;B4DUA4;Q13243-3;Q13243;Q08170	118	Q13247	Serine/arginine-rich splicing factor 6;Serine/arginine-rich splicing factor 5;Serine/arginine-rich splicing factor 4	SRSF6;SRSF5;SRSF4	GPPVRTEYRLIVENLSSRCSWQDLKDFMRQA	LIVENLSSR		1.5952	1.00298	1.5786	0.0606216
F8WAE5;Q9BY44-2;Q9BY44-4;Q9BY44-3;Q9BY44	506	F8WAE5	Eukaryotic translation initiation factor 2A;Eukaryotic translation initiation factor 2A, N-terminally processed	EIF2A	HEAKKAAKQEARSDKSPDLAPTPAPQSTPRN	SDKSPDLAPTPAPQSTPR	0.988435	0.4698	0.805153	0.58053	0.0608919
Q9UGH3-2;Q9UGH3	81	Q9UGH3-2	Solute carrier family 23 member 2	SLC23A2	IAEKSSLAETLDSTGSLDPQRSDMIYTIEDV	SSLAETLDSTGSLDPQR	1.28143	0.94231	1.42719	1.4547	0.0619871
Q8N3F8;H0Y6J8	578	Q8N3F8	MICAL-like protein 1	MICALL1	SGELVEPRVEQMPQASPGLAPRTRGSSGPQP	VEQMPQASPGLAPR	0.997904	0.69494	0.898473	0.77463	0.0626753
A0A087WWP4;Q96T37-4;Q96T37-2;Q96T37-3;Q96T37	659	A0A087WWP4	Putative RNA-binding protein 15	RBM15	LPEESGGRHLDRSPESDRPRKRHCAPSPDRS	HLDRSPESDRPR	1.51704	1.1323	1.15465	1.0499	0.0628554
Q147X3	55	Q147X3	N-alpha-acetyltransferase 30	NAA30	EDEEDDEEHEGGGSRSPAGGESATVAAKGHP	SPAGGESATVAAK	0.854993	0.69352	0.963577	0.91048	0.0632154
B8ZZQ6;P06454-2;P06454	2	B8ZZQ6	Prothymosin alpha;Prothymosin alpha, N-terminally processed;Thymosin alpha-1	PTMA	______________MSDAAVDTSSEITTKDL	SDAAVDTSSEITTK	0.813339	0.73226	1.05149	0.76358	0.0633952
M0QZS0;A0A087WZG4;M0R150;Q6ZSZ5-2;Q6ZSZ5	1103	M0QZS0	Rho guanine nucleotide exchange factor 18	ARHGEF18	LMGKDESTSRNRRSLSPILPGRHSPAPPPDP	SLSPILPGR	1.07913	1.308	1.89075		0.0634028
P42166	351	P42166	Lamina-associated polypeptide 2, isoform alpha;Thymopoietin;Thymopentin	TMPO	GIQPLCPERSHISDQSPLSSKRKALEESESS	SHISDQSPLSSK	0.629208	0.90872	0.900739	0.87186	0.0636191
Q12802-4;Q12802;Q12802-2;A0A087WTD7;A8MYJ1;A0A087WY36	1929	Q12802-4	A-kinase anchor protein 13	AKAP13	GNDENMSNTWKFLSHSTDSLNKISKVNESTE	FLSHSTDSLNK	0.720825	0.99478	0.648887		0.0638317
P51991;H7C1J8;P51991-2	358	P51991	Heterogeneous nuclear ribonucleoprotein A3	HNRNPA3	YGPMKGGSFGGRSSGSPYGGGYGSGGGSGGY	SSGSPYGGGYGSGGGSGGYGSR	0.615764		0.695507	0.99392	0.0640696
Q9UGH3-2;Q9UGH3	78	Q9UGH3-2	Solute carrier family 23 member 2	SLC23A2	ENGIAEKSSLAETLDSTGSLDPQRSDMIYTI	SSLAETLDSTGSLDPQR	1.28143	0.94231	1.54811	1.4547	0.0641039
A8MQD4;Q7Z3K6-5;Q7Z3K6-3;Q7Z3K6;Q7Z3K6-2	53	A8MQD4	Mesoderm induction early response protein 3	MIER3	TLEEEEMMDEGKNFSSEIEDLEKEGTMPLED	NFSSEIEDLEK	0.956663	0.54425	0.707564	0.87274	0.0641758
P57682;P57682-2	92	P57682	Krueppel-like factor 3	KLF3	NSPSSLKFPSSHRRASPGLSMPSSSPPIKKY	RASPGLSMPSSSPPIKK	1.93319	1.2575	1.96545	0.97895	0.0644206
M0QZ82;B4DTS2;Q9BZL6-2;Q9BZL6	197	M0QZ82	Serine/threonine-protein kinase;Serine/threonine-protein kinase D2	PRKD2	FSIPNNCSGARKRRLSSTSLASGHSVRLGTS	RLSSTSLASGHSVR	0.747552	0.90115	0.956297		0.0646604
Q5VUA4	2192	Q5VUA4	Zinc finger protein 318	ZNF318	TRTSGVQKDKLCSPLSEPGDPSKCSSLELGP	DKLCSPLSEPGDPSK	1.00089	0.74298		0.70625	0.064837
B9EGQ5;M0QXA7;O95785-4;O95785-3;O95785;O95785-2	1129	B9EGQ5	Protein Wiz	WIZ	MGGAGPGSSLEARSPSDLHISPLAKKLPPPP	SPSDLHISPLAK	0.83257	0.53742	0.883861		0.0650198
P49792;F8WBP7	21	P49792	E3 SUMO-protein ligase RanBP2	RANBP2	ADVERYIASVQGSTPSPRQKSMKGFYFAKLY	YIASVQGSTPSPR	0.826378	0.97281	0.433595	0.50696	0.0656295
F8VXC8;Q8TAQ2-2;Q8TAQ2-3;Q8TAQ2	286	F8VXC8	SWI/SNF complex subunit SMARCC2	SMARCC2	KISAKTLTDEVNSPDSDRRDKKGGNYKKRKR	TLTDEVNSPDSDRR	1.02648	1.1215	1.50727	1.7282	0.0661794
D6RA06;O75161-2;O75161	142	D6RA06	Nephrocystin-4	NPHP4	SCGFGILRIFSNQPDSPISASQDKRLRLYHG	IFSNQPDSPISASQDK	1.37988	1.0181		1.1926	0.0662305
H0YBZ4;Q15390-2;Q15390	119	H0YBZ4	Mitochondrial fission regulator 1	MTFR1	QDDLLFFEKAPSRQISLPDLSQEEPQLKTPA	QISLPDLSQEEPQLK	1.91479	1.8222	1.35774	0.93129	0.0665186
J9JID7;Q03252;P20700	405;385;391	J9JID7;P20700	Lamin-B2;Lamin-B1	LMNB2;LMNB1	AYRKLLEGEEERLKLSPSPSSRVTVSRASSS;AYRKLLEGEEERLKLSPSPSSRVTVSRATSS	LKLSPSPSSR	0.766166		0.828363	0.99707	0.0668975
Q29RF7	1305	Q29RF7	Sister chromatid cohesion protein PDS5 homolog A	PDS5A	KPINKGRKRAAVGQESPGGLEAGNAKAPKLQ	AAVGQESPGGLEAGNAK	1.00973	0.84859	0.845737	0.94046	0.067092
A0A087WV66;P46013;P46013-2	1131	A0A087WV66	Antigen KI-67	MKI67	EESMTDEKTTKIACKSPPPESVDTPTSTKQW	IACKSPPPESVDTPTSTK	2.027	1.2085	1.81524	0.99801	0.0674255
Q14160;Q14160-2;Q14160-3;H0YCG0	1448	Q14160	Protein scribble homolog	SCRIB	PPWASPSPTSRQSPASPPPLGGGAPVRTAKA	QSPASPPPLGGGAPVR	2.31589		1.58962	1.0431	0.0674672
H3BS42;Q9H5H4	83	H3BS42	Zinc finger protein 768	ZNF768	QSPEFEPQSPRFEPESPGFESRSPGLVPPSP	FEPESPGFESR	2.0113	0.96267	2.09877	1.2944	0.0675788
Q5T200-2;Q5T200	318	Q5T200-2	Zinc finger CCCH domain-containing protein 13	ZC3H13	DFERQREKRDKPRSTSPAGQHHSPISSRHHS	STSPAGQHHSPISSR	1.22956	1.0484	1.61202		0.0680102
Q5JW53;Q9H410-4;Q9H410	81	Q5JW53	Kinetochore-associated protein DSN1 homolog	DSN1	DLSHQERLQSKSLHLSPQEQSASYQDRRQSW	SLHLSPQEQSASYQDR	0.686295	1.0243	0.712099	0.87235	0.068335
Q58FF8;P08238	177	Q58FF8	Putative heat shock protein HSP 90-beta 2;Heat shock protein HSP 90-beta	HSP90AB2P;HSP90AB1	ENKDDEEKPKIEDVGSDEEDDSGKDKKKKTK	IEDVGSDEEDDSGKDK	0.792205	0.61938		0.96623	0.0687424
A0A087WUZ3;Q01082;Q01082-3;Q01082-2	2102	A0A087WUZ3	Spectrin beta chain, non-erythrocytic 1	SPTBN1	VRRQQEEEERKRRPPSPEPSTKVSEEAESQQ	RPPSPEPSTK	1.53419	0.94462	1.63878	1.2585	0.0688532
Q8NFH5-2;Q8NFH5;C9JIY9;C9IYQ7;F8WCF5;F8WEL4	73	Q8NFH5-2	Nucleoporin NUP53	NUP35	SVGVMEMRSPLLAGGSPPQPVVPAHKDKSGA	SPLLAGGSPPQPVVPAHK	1.48052	0.98214	1.60467	1.1597	0.0691463
Q14160;Q14160-2;Q14160-3;H0YCG0	1309	Q14160	Protein scribble homolog	SCRIB	ESPCSPSGQQPPSPPSPDELPANVKQAYRAF	MAESPCSPSGQQPPSPPSPDELPANVK	4.17362	0.98884	3.0206		0.0693951
Q13112	429	Q13112	Chromatin assembly factor 1 subunit B	CHAF1B	RPVEGTPASRTQDPSSPGTTPPQARQAPAPT	TQDPSSPGTTPPQAR	2.00148	1.2007	1.61337	1.0015	0.0695219
E9PCT1;A9Z1X7;Q8IYB3;Q8IYB3-2	431	E9PCT1	Serine/arginine repetitive matrix protein 1	SRRM1	TPQQSNRTRKSRVSVSPGRTSGKVTKHKGTE	SRVSVSPGR	0.963298	0.93785		0.8089	0.0697393
A2AJT9-3;A2AJT9-2;A2AJT9	15	A2AJT9-3	Uncharacterized protein CXorf23	CXorf23	_MARSRSRSPRWKHRSLSPVPRNAEHYKQRH	SLSPVPR	1.74077	1.1953	1.10143	1.1235	0.0699177
A2AJT9-3;A2AJT9-2;A2AJT9	17;17;17	A2AJT9-3	Uncharacterized protein CXorf23	CXorf23	ARSRSRSPRWKHRSLSPVPRNAEHYKQRHSH	SLSPVPR	1.74077	1.1953	1.10143	1.1235	0.0699177
P11171-7;P11171-5;P11171-2;P11171	191	P11171-7	Protein 4.1	EPB41	LEECSKIEVKEESPQSKAETELKASQKPIRK	IEVKEESPQSKAETELK	1.00628	1.2534	1.31797	1.8785	0.0699453
O15075-3;O15075-4;O15075-2;O15075;Q5VZY9	330	O15075-3	Serine/threonine-protein kinase DCLK1	DCLK1	NGTPGSQLSTPRSGKSPSPSPTSPGSLRKQR	SGKSPSPSPTSPGSLR	1.40772		1.51508	0.99343	0.0699496
Q01130-2;Q01130	206	Q01130-2	Serine/arginine-rich splicing factor 2	SRSF2	SPPPVSKRESKSRSRSKSPPKSPEEEGAVSS	SKSPPKSPEEEGAVSS	0.903751	0.80385	1.02528	0.84453	0.0703391
Q01130-2;Q01130	196;208	Q01130-2	Serine/arginine-rich splicing factor 2	SRSF2	PPVSKRESKSRSRSKSPPKSPEEEGAVSS__	SKSPPKSPEEEGAVSS	0.903751	0.80385	1.02528	0.84453	0.0703391
Q13523	257	Q13523	Serine/threonine-protein kinase PRP4 homolog	PRPF4B	PTLRRRSQEKIGKARSPTDDKVKIEDKSKSK	ARSPTDDKVK		0.46331	0.674172	0.95866	0.0707955
A0A087WTP3;Q92945;M0QXW7;M0QYH3	181	A0A087WTP3	Far upstream element-binding protein 2	KHSRP	QINKIQQDSGCKVQISPDSGGLPERSVSLTG	VQISPDSGGLPER	1.03261	0.87073	0.738825	0.70533	0.0712131
O15014	467	O15014	Zinc finger protein 609	ZNF609	SSSEDSKGSKRVRTNSMGSATGPLPGTKVEP	TNSMGSATGPLPGTK	1.42072	1.1561	2.55395	1.1916	0.0716032
E7EN38;Q92878-3;Q92878;Q92878-2	635	E7EN38	DNA repair protein RAD50	RAD50	EQLSSYEDKLFDVCGSQDFESDLDRLKEEIE	LFDVCGSQDFESDLDR	0.812084	1.0352	0.64792	0.79411	0.071647
Q13370-2;Q13370	442	Q13370-2	cGMP-inhibited 3',5'-cyclic phosphodiesterase B	PDE3B	GLNRNSLPTPQLRRSSGTSGLLPVEQSSRWD	RSSGTSGLLPVEQSSR	1.41597	1.3936		4.3372	0.0718989
J3KTA1;Q96IG2-2;Q96IG2	417	J3KTA1	F-box/LRR-repeat protein 20	FBXL20	THLPNIKVHAYFAPVTPPPSVGGSRQRFCRC	VHAYFAPVTPPPSVGGSR	1.04522	1.0236	1.15421		0.0725253
J3KTA1;Q96IG2-2;Q96IG2	421	J3KTA1	F-box/LRR-repeat protein 20	FBXL20	NIKVHAYFAPVTPPPSVGGSRQRFCRCCIIL	VHAYFAPVTPPPSVGGSR	1.04522	1.0236	1.15421		0.0725253
A0A096LNU0;D6REY2;P23508;P23508-2	294	A0A096LNU0	Colorectal mutant cancer protein	MCC	ELQTRLQSVQATGPSSPGRLTSTNRPINPST	LQSVQATGPSSPGR	0.627471	0.43701	0.974374		0.0726138
C9JPC9;Q9H9J4-2;Q9H9J4	856	C9JPC9	Ubiquitin carboxyl-terminal hydrolase 42	USP42	EGPRDSALAEAPEGLSPAPPARSEEPCEQPL	DSALAEAPEGLSPAPPAR	2.1384	1.079	1.68149	1.1009	0.0730694
Q7L2J0	213	Q7L2J0	7SK snRNA methylphosphate capping enzyme	MEPCE	NSLLDEEVSRTLNAETPKSSPLPAKGRDPVE	TLNAETPKSSPLPAK	2.30808	1.0921	1.77547	1.1055	0.0732473
F8VXC8;Q8TAQ2-2;Q8TAQ2-3;Q8TAQ2	304	F8VXC8	SWI/SNF complex subunit SMARCC2	SMARCC2	RDKKGGNYKKRKRSPSPSPTPEAKKKNAKKG	KRSPSPSPTPEAK	2.40575	1.1279	1.49272	1.1434	0.0736343
Q96CX2	187	Q96CX2	BTB/POZ domain-containing protein KCTD12	KCTD12	AGAPSPTLELASRSPSGGAAGPLLTPSQSLD	SPSGGAAGPLLTPSQSLDGSR	1.10582		1.16538	1.0002	0.0737839
H3BS42;Q9H5H4	160	H3BS42	Zinc finger protein 768	ZNF768	ESSRYESQNTELKTQSPEFEAQSSKFQEGAE	TQSPEFEAQSSK	1.46653	1.0851	1.00503	1.4076	0.0737857
X6R886;Q8NBV4	62;62	X6R886	Probable lipid phosphate phosphatase PPAPDC3	PPAPDC3	AQPPPAGDGARERRQSQQLPEEDCMQLNPSF	RQSQQLPEEDCMQLNPSFK	2.01252	1.284	1.08957		0.0743947
H0YFD2;F8WFC1;Q8N9T8;H0YH26	136	H0YFD2	Protein KRI1 homolog	KRI1	KVILEKAGKYVDEENSDGETSNHRLQETSSQ	YVDEENSDGETSNHR	0.837731	1.0415	0.648004	0.60534	0.0746643
Q9H7S9	252	Q9H7S9	Zinc finger protein 703	ZNF703	VGGGELDKKDQEPKPSPEPAAVSRGGGGEPG	DQEPKPSPEPAAVSR	2.62571	1.0004	4.48612		0.0753663
E7EVA0;P27816-6;P27816;P27816-2;P27816-5;H0Y2V1;H7C4C5;F8W9U4;P27816-4;B5MEG9	787	E7EVA0	Microtubule-associated protein;Microtubule-associated protein 4	MAP4	KPKPIADAKAPEKRASPSKPASAPASRSGSK	RASPSKPASAPASR	0.743826	0.43676	0.960523	0.7652	0.075576
H0YHH6;E7ERY9;P20020-6;P20020-3;P20020-4;P20020	1193	H0YHH6	Calcium-transporting ATPase;Plasma membrane calcium-transporting ATPase 1	ATP2B1	SIHNFMTHPEFRIEDSEPHIPLIDDTDAEDD	IEDSEPHIPLIDDTDAEDDAPTK	1.70346	1.0644	1.21098		0.075811
Q12789-3;Q12789	739	Q12789-3	General transcription factor 3C polypeptide 1	GTF3C1	KTSQPPVPQGEAEEDSQGKEGPSGSGDSQLS	TSQPPVPQGEAEEDSQGK	1.72031	1.0181	1.84788	1.1186	0.0758815
Q96ST2;B8ZZB6	237	Q96ST2	Protein IWS1 homolog	IWS1	SDSESEEPPRHQASDSENEELPKPRISDSES	HQASDSENEELPKPR	0.983961	0.89046	0.906783	0.72841	0.0760238
O94826	91	O94826	Mitochondrial import receptor subunit TOM70	TOMM70A	GLKRNSERKTPEGRASPAPGSGHPEGPGAHL	ASPAPGSGHPEGPGAHLDMNSLDR		1.2022	1.10095	1.0066	0.0761846
B1AMX5;Q3YEC7;Q3YEC7-2	599	B1AMX5	Rab-like protein 6	RABL6	RRADDFPVRDDPSDVTDEDEGPAEPPPPPKL	RADDFPVRDDPSDVTDEDEGPAEPPPPPK	1.78686	1.1844	4.7824		0.0764478
Q96ST3	940	Q96ST3	Paired amphipathic helix protein Sin3a	SIN3A	EWEREVLGIKRDKSDSPAIQLRLKEPMDVDV	DKSDSPAIQLR	0.785053		0.814001	1.0094	0.0764911
Q9UQ35;Q9UQ35-2	1101	Q9UQ35	Serine/arginine repetitive matrix protein 2	SRRM2	LQSKSQTSPKGGRSRSSSPVTELASRSPIRQ	GGRSRSSSPVTELASR	0.981258	0.91664	0.619387	0.72529	0.0768148
P53999;D6RC37;D6R970	19	P53999	Activated RNA polymerase II transcriptional coactivator p15	SUB1	SKELVSSSSSGSDSDSEVDKKLKRKKQVAPE	ELVSSSSSGSDSDSEVDKK	0.356417	0.65169	0.919879		0.0772107
Q9ULM3	465	Q9ULM3	YEATS domain-containing protein 2	YEATS2	KSFQPITMSCKIVSGSPISTPSPSPLPRTPT	IVSGSPISTPSPSPLPR	3.27622	1.3323		1.2723	0.0772812
Q9H3N1	270	Q9H3N1	Thioredoxin-related transmembrane protein 1	TMX1	EGTNKDFPQNAIRQRSLGPSLATDKS_____	SLGPSLATDK	1.47617	1.6268	1.01714	1.086	0.0774275
Q9UQ35;Q9UQ35-2;I3L4U6	2692	Q9UQ35	Serine/arginine repetitive matrix protein 2	SRRM2	SPRKPIDSLRDSRSLSYSPVERRRPSPQPSP	SLSYSPVER	0.693481	1.016	0.702149	0.90368	0.0775958
A0A0A0MTG4;P82094;P82094-2	929	A0A0A0MTG4	TATA element modulatory factor	TMF1	ETIKEKERKPFSVSSTPTMSRSSSISGVDMA	KPFSVSSTPTMSR	0.69185	0.71558	1.01786		0.0779471
Q02952-3;Q02952-2;Q02952	505	Q02952-3	A-kinase anchor protein 12	AKAP12	SKPPEGVVSEVEMLSSQERMKVQGSPLKKLF	PPEGVVSEVEMLSSQER	0.683293	0.60158	1.01522		0.0781161
E7EPK0;E9PDJ9;H0Y8P3;G5EA03;Q9UPQ0-9;Q9UPQ0-8;Q9UPQ0-6;Q9UPQ0-5;Q9UPQ0-10;Q9UPQ0-2;Q9UPQ0-4;Q9UPQ0;Q9UPQ0-3	718	E7EPK0	LIM and calponin homology domains-containing protein 1	LIMCH1	GKVELVLSQKVVKPKSPEPEATLTFPFLDKM	SPEPEATLTFPFLDK	2.71142	1.208	1.57622	1.0911	0.0781894
A0A087WWP4;Q96T37-4;Q96T37-2;Q96T37-3;Q96T37	670	A0A087WWP4	Putative RNA-binding protein 15	RBM15	RSPESDRPRKRHCAPSPDRSPELSSSRDRYN	HCAPSPDRSPELSSSR	1.46645	1.1387	1.21696	0.98742	0.0782372
Q8N8A6	83	Q8N8A6	ATP-dependent RNA helicase DDX51	DDX51	RRPRRRRRVNDAEPGSPEAPQGKRRKADGED	VNDAEPGSPEAPQGK	1.38831	1.0164	1.27634	1.0509	0.0786548
Q9H6F5	80	Q9H6F5	Coiled-coil domain-containing protein 86	CCDC86	TSPGSPRLQQGAGLESPQGQPEPGAASPQRQ	LQQGAGLESPQGQPEPGAASPQR	0.860363	0.75744	1.03103	0.87167	0.078955
A0A0B4J1Z1	134	A0A0B4J1Z1	0	SRSF7	CHRYSRRRRSRFLRLSQSP____________	FLRLSQSP	0.450633	0.83348	0.668628	0.97163	0.0789618
A0A0B4J1Z1	136	A0A0B4J1Z1	0	SRSF7	RYSRRRRSRFLRLSQSP______________	FLRLSQSP	0.450633	0.83348	0.668628	0.97163	0.0789618
Q5JS72;O14936-5;O14936-3;O14936-4	191;191;570;576	Q5JS72	0	CASK	GSITFKIVPSYRTQSSSCEDLPSTTQPKGRQ	TQSSSCEDLPSTTQPK	1.27275	1.0803		1.0328	0.0790036
O60293-2;O60293	1303	O60293-2	Zinc finger C3H1 domain-containing protein	ZFC3H1	WKPKFWRKPISDNSFSSDEEQSTGPIKYAFQ	KPISDNSFSSDEEQSTGPIK		1.0035	1.1861	1.3529	0.0795288
O60293-2;O60293	1304	O60293-2	Zinc finger C3H1 domain-containing protein	ZFC3H1	KPKFWRKPISDNSFSSDEEQSTGPIKYAFQP	KPISDNSFSSDEEQSTGPIK		1.0035	1.1861	1.3529	0.0795288
Q8N1G0;F8WCX2;Q8N1G0-2;H0Y5I5	433	Q8N1G0	Zinc finger protein 687	ZNF687	SVARKAVVLPGGTATSPKMIAKNVLGLVPQA	AVVLPGGTATSPK	1.02464		0.65368	0.61261	0.0796476
Q86YS7;Q86YS7-3;H0YFE9;Q86YS7-2;Q86YS7-4;Q86YS7-5	262	Q86YS7	C2 domain-containing protein 5	C2CD5	KLSSPAAFLPACNSPSKEMKEIPFNEDPNPN	LSSPAAFLPACNSPSK	1.36881	0.98502	1.32406	1.0881	0.0797186
Q13425;Q13425-2	110	Q13425	Beta-2-syntrophin	SNTB2	SPPAPPRGPAGEAGASPPVRRVRVVKQEAGG	GPAGEAGASPPVR	1.30577	0.95841	1.37956	1.1448	0.0802039
Q9C0B5-2;Q9C0B5	694	Q9C0B5-2	Palmitoyltransferase ZDHHC5	ZDHHC5	SLGSASPGPGQPPLSSPTRGGVKKVSGVGGT	SLGSASPGPGQPPLSSPTR	1.9127		1.5936	0.98027	0.0804851
Q9NU22	4538	Q9NU22	Midasin	MDN1	EERKNEKAEENTDQASPQEDYAGFERLQSGH	AEENTDQASPQEDYAGFER	0.95057	0.95191	0.712657	0.87524	0.0806383
F5H1F7;P29375-2;P29375	1331	F5H1F7	Lysine-specific demethylase 5A	KDM5A	FQQSAFNRVVSSVSSSPRQTMDYDDEETDSD	VVSSVSSSPR	0.865726		0.905715	1.0036	0.080755
O00567	570	O00567	Nucleolar protein 56	NOP56	GSKKKRKFSKEEPVSSGPEEAVGKSSSKKKK	FSKEEPVSSGPEEAVGK	0.622704	1.0532	0.570223	0.82802	0.08094
A0A0A0MSR2;E7EV99;E7ENY0;P35611-5;P35611-2;P35611-6;P35611-4;P35611;P35611-3;H0Y9H2	358	A0A0A0MSR2	Alpha-adducin	ADD1	LLNPEKYKAKSRSPGSPVGEGTGSPPKWQIG	SRSPGSPVGEGTGSPPK	2.41598	0.97403	1.8615		0.0811864
Q7Z6E9-2;Q7Z6E9	1179	Q7Z6E9-2	E3 ubiquitin-protein ligase RBBP6	RBBP6	SMKISKLEVTEIVKPSPKRKMEPDTEKMDRT	LEVTEIVKPSPK	0.793273	0.94675	0.805672	1.0076	0.081948
Q14527-2;Q14527	397	Q14527-2	Helicase-like transcription factor	HLTF	SSRPKRRKTAVQYIESSDSEEIETSELPQKM	TAVQYIESSDSEEIETSELPQK	0.985999		0.772738	0.59789	0.0822489
Q14527-2;Q14527	398	Q14527-2	Helicase-like transcription factor	HLTF	SRPKRRKTAVQYIESSDSEEIETSELPQKMK	TAVQYIESSDSEEIETSELPQK	0.985999		0.772738	0.59789	0.0822489
Q14527-2;Q14527	400	Q14527-2	Helicase-like transcription factor	HLTF	PKRRKTAVQYIESSDSEEIETSELPQKMKGK	TAVQYIESSDSEEIETSELPQK	0.985999		0.772738	0.59789	0.0822489
Q7Z3K3-5;Q7Z3K3-7;Q7Z3K3-2;Q7Z3K3-3;Q7Z3K3-6;Q7Z3K3	1364	Q7Z3K3-5	Pogo transposable element with ZNF domain	POGZ	LIASLEEQLKLSGEHSESSTPRPRSSPEETI	LSGEHSESSTPRPR	1.6567	1.9679	0.937998	1.2628	0.0822958
Q6N039;E9PC87;O94876-2;O94876	90;300;235;414	Q6N039	Transmembrane and coiled-coil domains protein 1	DKFZp686H13261;TMCC1	DDAGKALGVISNFQSSPKYGSEEDCSSATSG	ALGVISNFQSSPK	1.40341		0.979048	1.368	0.082408
E9PCT1;A9Z1X7;Q8IYB3;Q8IYB3-2;M0R088	550;560;551;549;524	E9PCT1;M0R088	Serine/arginine repetitive matrix protein 1	SRRM1	RQKETSPRGRRRRSPSPPPTRRRRSPSPAPP;WQSPVTKSGRRRRSPSPPPTRRRRSPSPAPP	RRSPSPPPTR	1.66923	1.1537	1.08098		0.0832787
A6NHN7;A6NHB5;Q14202-2;Q14202	817	A6NHN7	Zinc finger MYM-type protein 3	ZMYM3	LGKIPVKTRSAPTAPTPPPPPPPATPRKNKA	SAPTAPTPPPPPPPATPR	4.40626	0.91713	3.51753		0.0833672
E9PIE3;Q969G5	197;165	E9PIE3	Protein kinase C delta-binding protein	PRKCDBP	QSELGPEQLEAEVGESSDEEPVESRAQRLRR	APEPLGPADQSELGPEQLEAEVGESSDEEPVESR	2.70468	0.97686	5.0997		0.0839619
E9PIE3;Q969G5	198;166	E9PIE3	Protein kinase C delta-binding protein	PRKCDBP	SELGPEQLEAEVGESSDEEPVESRAQRLRRT	APEPLGPADQSELGPEQLEAEVGESSDEEPVESR	2.70468	0.97686	5.0997		0.0839619
O75151;E7ET14;A0A087WW48	879	O75151	Lysine-specific demethylase PHF2	PHF2	DHLDACFKDSDYVYPSLESDEDNPIFKSRSK	DSDYVYPSLESDEDNPIFK	1.01258	1.0969	1.36153	1.6586	0.0843329
Q6KC79-2;Q6KC79;Q6KC79-3	591	Q6KC79-2	Nipped-B-like protein	NIPBL	APVSVLQEDIVGSLKSTPENHPETPKKKSDP	STPENHPETPK	1.64878	0.96961	1.97406		0.0847135
Q6KC79-2;Q6KC79;Q6KC79-3	592	Q6KC79-2	Nipped-B-like protein	NIPBL	PVSVLQEDIVGSLKSTPENHPETPKKKSDPE	STPENHPETPK	1.64878	0.96961	1.97406		0.0847135
Q9NTI5-2;Q9NTI5	1381;1381	Q9NTI5-2	Sister chromatid cohesion protein PDS5 homolog B	PDS5B	STQSTPQKGRGRPSKTPSPSQPKKNV_____	GRPSKTPSPSQPK	2.50019	1.2215	1.59553	1.0219	0.0847348
H0YFS7;E7EW59;Q9Y467	802	H0YFS7	Sal-like protein 2	SALL2	GSESGGEKAISVRGDSEEASGAEEEVGTVAA	GDSEEASGAEEEVGTVAAAATAGK	1.43794	1.194	1.00943		0.0848842
O14617-3;O14617-2;O14617;O14617-5	829	O14617-3	AP-3 complex subunit delta-1	AP3D1	EKLPIQKHRNTETSKSPEKDVPMVEKKSKKP	NTETSKSPEKDVPMVEK	0.862069		1.00237	0.77453	0.0854255
H0YAZ3;H0YB51;E5RHI2;H0YBA2;O60504-2;O60504	529	H0YAZ3	Vinexin	SORBS3	REPRLRLCDDGPQLPTSPRLTAAARSARHPS	LCDDGPQLPTSPR		1.0358	2.53878	1.5287	0.0857896
F5GXQ6;Q6NZY4-2;Q6NZY4	597	F5GXQ6	Zinc finger CCHC domain-containing protein 8	ZCCHC8	EVPEIFTKKSEAGHASSPDSEVTSLCQKEKA	SEAGHASSPDSEVTSLCQK		1.5695	0.970685	1.4652	0.0861412
G3XAM7;P35221-3;P35221;P35221-2	641	G3XAM7	Catenin alpha-1	CTNNA1	RKAVLMIRTPEELDDSDFETEDFDVRSRTSV	TPEELDDSDFETEDFDVR	1.18157	0.95706	1.40136	1.1977	0.0866385
Q69YN4-3;Q69YN4;H0YC41	1579;1579;12	Q69YN4-3	Protein virilizer homolog	KIAA1429	DLHSELERSFLSEPSSPGRTKTTKGFKLGKH	SFLSEPSSPGR		0.98891	1.16488	1.1478	0.0866614
D6W648;Q9P1Y5;Q9P1Y5-2	825;814;841	D6W648	Calmodulin-regulated spectrin-associated protein 3	hCG_2004001;CAMSAP3	TPPHDVDSLPHLRKFSPSQVPVQTRSSILLA	KFSPSQVPVQTR	1.09347		0.254764	0.14733	0.0867451
Q9UQ35;Q9UQ35-2	1112	Q9UQ35	Serine/arginine repetitive matrix protein 2	SRRM2	GRSRSSSPVTELASRSPIRQDRGEFSASPML	SRSSSPVTELASRSPIR	0.868734	0.87177	0.461872	0.81415	0.0869668
E9PJ24;F8WEF5;Q9P1Y6-2;Q9P1Y6-3;Q9P1Y6	915	E9PJ24	PHD and RING finger domain-containing protein 1	PHRF1	SAMSKLRGAVAAEGASDTEREEPTESQGLAA	GAVAAEGASDTEREEPTESQGLAAR	0.74985	1.004	0.759821	0.94743	0.0871151
K7EPZ6;A0A0A0MS90;Q9UIS9-4;Q9UIS9-11;Q9UIS9-7;Q9UIS9-6;Q9UIS9-5;Q9UIS9-10;Q9UIS9;Q9UIS9-9;Q9UIS9-12	297	K7EPZ6	Methyl-CpG-binding domain protein 1	MBD1	RRPGAQPLPPPPPSQSPEPTEPHPRALAPSP	RRPGAQPLPPPPPSQSPEPTEPHPR	4.35369	0.91979	3.05148		0.0874611
Q13370-2;Q13370	296	Q13370-2	cGMP-inhibited 3',5'-cyclic phosphodiesterase B	PDE3B	AAEEKVPVIRPRRRSSCVSLGETAASYYGSC	RRSSCVSLGETAASYYGSCK	0.964878	1.9611		2.8434	0.088091
E9PQN2;E9PKI6;E9PK91;Q9NYF8-3;Q9NYF8-2;Q9NYF8;E9PK09;Q9NYF8-4;E9PJA7	177	E9PQN2	Bcl-2-associated transcription factor 1	BCLAF1	QEKQTKKAEGEPQEESPLKSKSQEEPKDTFE	KAEGEPQEESPLK	1.0288		1.11376	1.0161	0.0888262
Q9NT99	704	Q9NT99	Leucine-rich repeat-containing protein 4B	LRRC4B	PGLNSIHEPLLFKSGSKENVQETQI______	SGSKENVQETQI	1.41575	1.4569	0.980488	2.69	0.0892986
P84103	148	P84103	Serine/arginine-rich splicing factor 3	SRSF3	RRRERSLSRERNHKPSRSFSRSRSRSRSNER	NHKPSRSFSR	1.08402	0.5718	0.74499	0.74923	0.0900659
P84103	150	P84103	Serine/arginine-rich splicing factor 3	SRSF3	RERSLSRERNHKPSRSFSRSRSRSRSNERK_	NHKPSRSFSR	1.08402	0.5718	0.74499	0.74923	0.0900659
Q9H7N4	725	Q9H7N4	Splicing factor, arginine/serine-rich 19	SCAF1	LDKSDPRGPSPAPASSPKREVLYDSEGLSGE	GPSPAPASSPK	2.28071		1.52091	1.0032	0.090275
Q9BTU6	47	Q9BTU6	Phosphatidylinositol 4-kinase type 2-alpha	PI4K2A	PGGAVRVAAAAGSGPSPPGSPGHDRERQPLL	VAAAAGSGPSPPGSPGHDR	1.98016	0.90258	2.05145	1.3017	0.0908624
C9JME2;Q9Y4F1;Q9Y4F1-2	427	C9JME2	FERM, RhoGEF and pleckstrin domain-containing protein 1	FARP1	GKEPKVSAGEPGSHPSPAPRRSPAGNKQADG	VSAGEPGSHPSPAPR	1.68699	0.98083	1.80626	1.1212	0.0909182
A6NNK5;Q12888;Q12888-2;Q12888-3;C9JXV0	552	A6NNK5	Tumor suppressor p53-binding protein 1	TP53BP1	DEDGENTQIEDTEPMSPVLNSKFVPAENDSI	IDEDGENTQIEDTEPMSPVLNSK	1.44936	0.99614	1.43201	1.0633	0.0913115
G3XAM7;P35221-3;P35221;P35221-2;A0A0A0MTJ6;A0A0A0MRI5;P26232-4;P26232-6;P26232-3;P26232-2;P26232-5;P26232	652	G3XAM7	Catenin alpha-1;Catenin alpha-2	CTNNA1;CTNNA2	ELDDSDFETEDFDVRSRTSVQTEDDQLIAGQ	SRTSVQTEDDQLIAGQSAR	0.963484		1.53191	1.7718	0.0914694
A0A0A0MRP6;B7ZLQ5;P28370-2;P28370	119	A0A0A0MRP6	Probable global transcription activator SNF2L1	SMARCA1	LFAHFIQPSAQKSPTSPLNMKLGRPRIKKDE	SPTSPLNMK	1.04232	1.0539		1.2666	0.0918266
E9PMS6;A0A0A0MTE2;E9PMT2;F8WD26;J3KP06;Q8WWI1-3;Q8WWI1-5;Q8WWI1-4;Q8WWI1-2;Q8WWI1;H0YDG6;E9PMP7;H0Y424	988	E9PMS6	LIM domain only protein 7	LMO7	QKEVAATEEDVTRLPSPTSPFSSLSQDQAAT	LPSPTSPFSSLSQDQAATSK	1.89276	1.2945	1.24713	0.97764	0.0918616
A0A087WV66;P46013;P46013-2	2223	A0A087WV66	Antigen KI-67	MKI67	DKPTTHEKTTKIACRSPQPDPVGTPTIFKPQ	IACRSPQPDPVGTPTIFKPQSK	3.02563	0.98883	1.80659		0.0920395
Q8WVM8-2;Q8WVM8-3;Q8WVM8	303	Q8WVM8-2	Sec1 family domain-containing protein 1	SCFD1	HLNRVNLEESSGVENSPAGARPKRKNKKSYD	VNLEESSGVENSPAGAR	0.983091	1.1951	1.19589		0.0923146
O43290	448	O43290	U4/U6.U5 tri-snRNP-associated protein 1	SART1	GDFGSRLRGRGRRRVSEVEEEKEPVPQPLPS	RVSEVEEEKEPVPQPLPSDDTR	3.22581	1.2322	2.01062	1.0073	0.0924192
G3V317;K7ELV5;E5RIU6;A0A087WZZ9;E7ESI2;A0A024QZP7;A0A087WY43;G3V5T9;P06493-2;P24941-2;P06493;P24941;Q00526	14	G3V317	Cyclin-dependent kinase 1;Cyclin-dependent kinase 2;Cyclin-dependent kinase 3	CDK2;CDK3;CDK1;CDC2	__MENFQKVEKIGEGTYGVVYKARNKLTGEV	IGEGTYGVVYK	0.656599	1.0191	0.763767		0.0927674
A0A087WZH7;P29966	150	A0A087WZH7	Myristoylated alanine-rich C-kinase substrate	MARCKS	SPKAEDGATPSPSNETPKKKKKRFSFKKSFK	AEDGATPSPSNETPK	0.649899	0.35528	0.999101	0.758	0.0931194
A8WI62;A8WI61;F6XDC4;E9PSF3;E9PI60;Q9ULD4-3;Q9ULD4-2;Q9ULD4	17	A8WI62	Bromodomain and PHD finger-containing protein 3	BRPF3	RKPRRKSRQNAEGRRSPSPYSLKCSPTRETL	RSPSPYSLK	0.921234	1.2156	1.45599	1.5252	0.0933159
H0Y390;H3BPE1;H3BQK9;Q9UPN3-4;Q9UPN3-3;Q9UPN3-2;Q9UPN3-5;Q9UPN3	4521	H0Y390	Microtubule-actin cross-linking factor 1, isoforms 1/2/3/5	MACF1	QAESNKAFLAELEQNSPKIQKVKEALAGLLV	AFLAELEQNSPK	0.635647	0.72186	0.915583	1.0141	0.0933751
Q9UQ35;Q9UQ35-2;I3L3Q8	2449	Q9UQ35	Serine/arginine repetitive matrix protein 2	SRRM2	APSQSLLPPAQDQPRSPVPSAFSDQSRCLIA	SPVPSAFSDQSR	1.04198	0.90521	0.750356	0.75834	0.0945328
Q9UQ35;Q9UQ35-2	1083	Q9UQ35	Serine/arginine repetitive matrix protein 2	SRRM2	RSDTSSPEVRQSHSESPSLQSKSQTSPKGGR	QSHSESPSLQSK	0.921914	1.0147	0.726744	0.83556	0.0946552
Q9UQ35;Q9UQ35-2;I3L4D8;I3L182	952	Q9UQ35	Serine/arginine repetitive matrix protein 2	SRRM2	SPSRVTSRTTPRRSRSVSPCSNVESRLLPRY	SRSVSPCSNVESR	0.573559	0.72153	1.04056	0.85272	0.0947361
Q9UHB6;Q9UHB6-4;F8VS07;F8VQE1;Q9UHB6-3;Q9UHB6-2;Q9UHB6-5;F8VRN8	374	Q9UHB6	LIM domain and actin-binding protein 1	LIMA1	KPLSPDSRASSLSESSPPKAMKKFQAPARET	ASSLSESSPPK		0.99708	1.10533	1.2079	0.0948317
P19532	556	P19532	Transcription factor E3	TFE3	LSPLRAASDPLLSSVSPAVSKASSRRSSFSM	AASDPLLSSVSPAVSK	1.16914	1.0204	1.56001	1.1123	0.0953942
Q9UKN8	611	Q9UKN8	General transcription factor 3C polypeptide 4	GTF3C4	LWKPTHEDSKILLVDSPGMGNADDEQQEEGT	ILLVDSPGMGNADDEQQEEGTSSK	1.60914	1.0689		1.1266	0.0955013
C9JPL0;Q9UK58;H7C4G1	335	C9JPL0	Cyclin-L1	CCNL1	LNPDGTPALSTLGGFSPASKPSSPREVKAEE	GLNPDGTPALSTLGGFSPASK	1.0382	0.57117		0.3918	0.0956762
Q9UQ35;Q9UQ35-2	1326	Q9UQ35	Serine/arginine repetitive matrix protein 2	SRRM2	SPEHKELSNSPLRENSFGSPLEFRNSGPLGT	ENSFGSPLEFR	0.952109	0.98537	0.608754	0.64746	0.095827
Q13884	389	Q13884	Beta-1-syntrophin	SNTB1	PLLATRLVHSGPGKGSPQAGVDLSFATRTGT	GSPQAGVDLSFATR	1.01424		0.585377	0.74325	0.0958471
Q6GYQ0-3;Q6GYQ0-4;Q6GYQ0;Q6GYQ0-7;Q6GYQ0-5;Q6GYQ0-6;Q6GYQ0-2	860	Q6GYQ0-3	Ral GTPase-activating protein subunit alpha-1	RALGAPA1	ERLRSGNASTMTRRGSSPGSLEIPKDLPDIL	RGSSPGSLEIPK	1.01815	1.0319	1.43993	1.3066	0.0962646
Q6GYQ0-3;Q6GYQ0-4;Q6GYQ0;Q6GYQ0-7;Q6GYQ0-5;Q6GYQ0-6;Q6GYQ0-2	861	Q6GYQ0-3	Ral GTPase-activating protein subunit alpha-1	RALGAPA1	RLRSGNASTMTRRGSSPGSLEIPKDLPDILN	RGSSPGSLEIPK	1.01815	1.0319	1.43993	1.3066	0.0962646
A6NFI3	112	A6NFI3	Zinc finger protein 316	ZNF316	ALGTQERLSRGGDAKSPVLQEKGLQASRAPA	GGDAKSPVLQEK		1.308	7.55458	1.6792	0.0964539
K7EJ05;K7EQ84;K7EPP9;K7ELY2;X6R2W0;K7EIY4;Q5U8S2;O60499-2;O60499	132	K7EJ05	Syntaxin-10	STX10	RNNREILAGKPAAQKSPSDLLDASAVSATSR	SPSDLLDASAVSATSR	0.963113		1.41127	1.4243	0.0966847
Q13112	432	Q13112	Chromatin assembly factor 1 subunit B	CHAF1B	EGTPASRTQDPSSPGTTPPQARQAPAPTVIR	TQDPSSPGTTPPQAR	2.4739	1.2296	1.15157		0.0967323
A2A2D0;P16949;P16949-2	63	A2A2D0	Stathmin	STMN1	EEIQKKLEAAEERRKSHEAEVLKQLAEKREH	RKSHEAEVLK	0.468296	0.35307	1.11329	0.74164	0.0968002
Q09666	5752	Q09666	Neuroblast differentiation-associated protein AHNAK	AHNAK	SGSKGDLKSSKASLGSLEGEAEAEASSPKGK	ASLGSLEGEAEAEASSPK	1.03555	1.0858	1.59132	2.1252	0.0968639
Q14004-2;Q14004	340	Q14004-2	Cyclin-dependent kinase 13	CDK13	SPVSHRASQSLRSRKSPSPAGGGSSPYSRRL	KSPSPAGGGSSPYSR	1.26072	0.93225	1.5095	1.2313	0.0972697
Q14004-2;Q14004	342	Q14004-2	Cyclin-dependent kinase 13	CDK13	VSHRASQSLRSRKSPSPAGGGSSPYSRRLPR	KSPSPAGGGSSPYSR	1.26072	0.93225	1.5095	1.2313	0.0972697
Q9BTC0;Q9BTC0-1	805	Q9BTC0	Death-inducer obliterator 1	DIDO1	KKTAPRQEAIPDLEDSPPVSDSEEQQESARA	QEAIPDLEDSPPVSDSEEQQESAR	1.99868		1.48425	0.97566	0.0974244
Q9Y2X3	502	Q9Y2X3	Nucleolar protein 58	NOP58	KKKRGKKKHIKEEPLSEEEPCTSTAIASPEK	EEPLSEEEPCTSTAIASPEK	1.73717	1.3732	1.0981	1.0004	0.0985013
Q86YS7;Q86YS7-3;Q86YS7-2;Q86YS7-4;Q86YS7-5	661	Q86YS7	C2 domain-containing protein 5	C2CD5	PEPRQRSRLLRSQSESSDEVTELDLSHGKKD	SQSESSDEVTELDLSHGK	0.935716	1.8539		1.7604	0.0989129
Q01831-2;Q01831;E7EUB5;Q01831-3	94	Q01831-2	DNA repair protein complementing XP-C cells	XPC	TVKSENLKVIKDEALSDGDDLRDFPSDLKKA	VIKDEALSDGDDLR	1.18889	1.8002	1.02609	1.1749	0.099351
B1AMX5;Q3YEC7;Q3YEC7-2	596	B1AMX5	Rab-like protein 6	RABL6	DTQRRADDFPVRDDPSDVTDEDEGPAEPPPP	RADDFPVRDDPSDVTDEDEGPAEPPPPPK	9.16086	1.1844	4.7824	1.1167	0.100111
G5E972;P42167;P42167-2;P42167-3;P42166	66	G5E972;P42166	Lamina-associated polypeptide 2, isoforms beta/gamma;Thymopoietin;Thymopentin;Lamina-associated polypeptide 2, isoform alpha;Thymopoietin;Thymopentin	TMPO	PPLPAGTNSKGPPDFSSDEEREPTPVLGSGA	GPPDFSSDEEREPTPVLGSGAAAAGR	1.70663	1.1646	1.05437		0.100891
M0R3C8;M0QYH2;Q96T60-2;Q96T60	118	M0R3C8	Bifunctional polynucleotide phosphatase/kinase;Polynucleotide 3'-phosphatase;Polynucleotide 5'-hydroxyl-kinase	PNKP	TLRWEETRTPESQPDTPPGTPLVSQDEKRDA	TPESQPDTPPGTPLVSQDEK	2.20114	0.96752	1.82232	1.1457	0.101043
E9PG73;Q13427	716	E9PG73	Peptidyl-prolyl cis-trans isomerase G	PPIG	LKSSMLKNKEDEKIRSSVEKENQKSKGQEND	IRSSVEKENQK	0.994233		0.596374	0.80028	0.101241
H0YJP2;B7Z6P3;G3V4Y7;Q86UP2-2;Q86UP2-3;Q86UP2-4;Q86UP2	1313	H0YJP2	Kinectin	KTN1	VKAAGDTTVIENSDVSPETESSEKETMSVSL	AAGDTTVIENSDVSPETESSEK	1.25294	1.2876	1.09265	2.648	0.101709
H0YJK1;H0YG16;Q07866-7;Q07866-6;Q07866-4;G3V5R9;Q07866-9	7	H0YJK1	0	KLC1	_________XMKRASSLNVLNVGGKAAEDRF	ASSLNVLNVGGK	1.00421	1.1131	1.14489	1.4855	0.102109
D6RHZ5;D6REX3;O94979-3;O94979-9;O94979-2;O94979;O94979-8;H0YAB3;H7BXG7;O94979-7;O94979-6;O94979-10;O94979-4	799	D6RHZ5	Protein transport protein Sec31A	SEC31A	DRLCRAQGEPVAGHESPKIPYEKQQLPKGRP	AQGEPVAGHESPK	1.56521	0.90447	1.70454	1.2373	0.102135
Q9H7N4	612	Q9H7N4	Splicing factor, arginine/serine-rich 19	SCAF1	SRRSRSREKRRRRRRSASPPPATSSSSSSRR	SASPPPATSSSSSSR	1.48067	1.0224	1.3231	1.0246	0.102157
Q9H7N4	614	Q9H7N4	Splicing factor, arginine/serine-rich 19	SCAF1	RSRSREKRRRRRRSASPPPATSSSSSSRRER	SASPPPATSSSSSSR	1.48067	1.0224	1.3231	1.0246	0.102157
Q8NFC6	482	Q8NFC6	Biorientation of chromosomes in cell division protein 1-like 1	BOD1L1	RHAYVHKPYLYSKYYSDSDDELTVEQRRQSI	YYSDSDDELTVEQR	0.759359	0.97274	0.931446	0.94193	0.102726
Q8NFC6	484	Q8NFC6	Biorientation of chromosomes in cell division protein 1-like 1	BOD1L1	AYVHKPYLYSKYYSDSDDELTVEQRRQSIAK	YYSDSDDELTVEQR	0.759359	0.97274	0.931446	0.94193	0.102726
H0Y579;P54727-2;P54727	160	H0Y579	UV excision repair protein RAD23 homolog B	RAD23B	QEKPAEKPAETPVATSPTATDSTSGDSSRSN	PAEKPAETPVATSPTATDSTSGDSSR	1.95545	1.0123	1.45014	1.0968	0.103312
Q9UQ35;Q9UQ35-2	1387	Q9UQ35	Serine/arginine repetitive matrix protein 2	SRRM2	KEQSTRSSGHSSSELSPDAVEKAGMSSNQSI	SSGHSSSELSPDAVEK	0.987947	0.74936	0.894454	0.94703	0.103478
O00567;H0Y653;H0YDU4	314	O00567	Nucleolar protein 56	NOP56	LIGEAVGARLIAHAGSLTNLAKYPASTVQIL	LIAHAGSLTNLAK	0.994036	0.86237	0.69633		0.103618
A0A087WYW3;P30414	1077	A0A087WYW3	NK-tumor recognition protein;Putative peptidyl-prolyl cis-trans isomerase	NKTR	SEEDLSGKHDTVTVSSDLDQFTKDDSKLSIS	HDTVTVSSDLDQFTK	0.547825	0.87341	0.620732	1.0557	0.103697
O75925;O75925-2	503	O75925	E3 SUMO-protein ligase PIAS1	PIAS1	SPLNNKGILSLPHQASPVSRTPSLPAVDTSY	GILSLPHQASPVSR	1.02988	0.69339	0.885975	0.84575	0.103878
Q9NSI6-3;Q9NSI6-2;Q9NSI6;H7C409	1475	Q9NSI6-3	Bromodomain and WD repeat-containing protein 1	BRWD1	KRLKSQTKIIPELVGSPTQSTSSRTAYLGTH	IIPELVGSPTQSTSSR	0.968429	0.88028	0.899604	1.0144	0.104307
Q9UQ35;Q9UQ35-2;I3L4D8;I3L182;I3L1I8;Q9UQ35-3;A0A087X1W1	297	Q9UQ35	Serine/arginine repetitive matrix protein 2	SRRM2	AAAKTHTTALAGRSPSPASGRRGEGDAPFSE	THTTALAGRSPSPASGR	1.03765	0.9085	0.910249	0.89422	0.104328
E9PQN2;E9PKI6;E9PK91;Q9NYF8-3;Q9NYF8-2;Q9NYF8;E9PK09;Q9NYF8-4;E9PJA7	264	E9PQN2	Bcl-2-associated transcription factor 1	BCLAF1	STVHSAKNTPSQHSHSIQHSPERSGSGSVGN	NTPSQHSHSIQHSPER		1.0133	1.1435	1.4397	0.104699
F8W126;Q96EZ8-4;Q96EZ8-3;Q96EZ8;Q96EZ8-2	282	F8W126	Microspherule protein 1	MCRS1	QTVQPLPKGDQVLNFSDAEDLIDDSKLKDMR	GDQVLNFSDAEDLIDDSK	0.945269	0.90559	1.00514		0.104711
P18583-6;P18583-2;P18583-10;P18583-3;P18583-4;P18583-7;P18583;P18583-5;P18583-9;H7C1M2;H7C2G8	1948	P18583-6	Protein SON	SON	TPSRRRRSRSVGRRRSFSISPSRRSRTPSRR	SFSISPSR	0.834585	0.65895	1.09443	0.68474	0.104944
P46379-2;P46379;P46379-3;P46379-5;H0Y710	973	P46379-2	Large proline-rich protein BAG6	BAG6	QGAERASPEPQRENASPAPGTTAEEAMSRGP	ENASPAPGTTAEEAMSR	1.38362	0.87688	1.79924	1.4506	0.105091
E9PCT1;A9Z1X7;Q8IYB3;Q8IYB3-2;M0R088	548;558;549;547;522	E9PCT1;M0R088	Serine/arginine repetitive matrix protein 1	SRRM1	KRWQSPVTKSGRRRRSPSPPPTRRRRSPSPA;RKRQKETSPRGRRRRSPSPPPTRRRRSPSPA	RRSPSPPPTR	1.66923	1.1109	1.08098		0.105671
Q5JS72;O14936-5;O14936-3;O14936-4	192;192;571;577	Q5JS72	0	CASK	SITFKIVPSYRTQSSSCEDLPSTTQPKGRQI	TQSSSCEDLPSTTQPK	1.79614	1.0803	1.1024	1.1663	0.105791
A0A087X0R7;Q9H4L4	99;169	A0A087X0R7	Sentrin-specific protease 3	SENP3-EIF4A1;SENP3	HRGRRRGLAHPKNHLSPQQGGATPQVPSPCC	NHLSPQQGGATPQVPSPCCR	1.6372	1.1307	1.34555	0.95965	0.106426
Q96Q42-3;Q96Q42	483	Q96Q42-3	Alsin	ALS2	VDIREEETEGGSRRLSLPGLLSQVSPRLLRK	RLSLPGLLSQVSPR	1.43004		1.49535	0.95089	0.106875
P17812-2;P17812	574	P17812-2	CTP synthase 1	CTPS1	CRLSPRDTYSDRSGSSSPDSEITELKFPSIN	SGSSSPDSEITELK	0.797957	0.72332	1.03067		0.107218
P08651-4;P08651-5;P08651-3;P08651-6;P08651-2;P08651	339	P08651-4	Nuclear factor 1 C-type	NFIC	PVKKTEMDKSPFNSPSPQDSPRLSSFTQHHR	SPFNSPSPQDSPR	2.60051	1.0704	1.12324	4.6502	0.107436
P08670;B0YJC4	56	P08670	Vimentin	VIM	GSALRPSTSRSLYASSPGGVYATRSSAVRLR	SLYASSPGGVYATR	0.346753	0.47747	0.828157	1.0616	0.107492
P18583-6;P18583-2;P18583-10;P18583-3;P18583-4;P18583-7;P18583;P18583-5;P18583-9;H7C1M2	1556	P18583-6	Protein SON	SON	IAKEMEHNTVCAAGTSPVGEIGEEKILPTSE	EMEHNTVCAAGTSPVGEIGEEK	1.06864	1.2824	1.02361	1.051	0.107555
Q9Y2K6	132	Q9Y2K6	Ubiquitin carboxyl-terminal hydrolase 20	USP20	HPLKAVPIAVADEGESESEDDDLKPRGLTGM	AVPIAVADEGESESEDDDLKPR	1.40742	0.94117	1.41545	1.1223	0.107572
Q9Y2K6	134	Q9Y2K6	Ubiquitin carboxyl-terminal hydrolase 20	USP20	LKAVPIAVADEGESESEDDDLKPRGLTGMKN	AVPIAVADEGESESEDDDLKPR	1.40742	0.94117	1.41545	1.1223	0.107572
Q9Y2U8	140	Q9Y2U8	Inner nuclear membrane protein Man1	LEMD3	ASAAPAAGSKVLLGFSSDESDVEASPRDQAG	VLLGFSSDESDVEASPR	1.33547	1.4619	0.922424	1.1816	0.107611
Q9H3T2-2;Q9H3T2;Q9H3T2-3	385	Q9H3T2-2	Semaphorin-6C	SEMA6C	PGSCAGVGGAALFSSSRDLPDDVLTFIKAHP	PGSCAGVGGAALFSSSR	0.952109	1.4469		1.417	0.10766
Q13595;Q13595-3;Q13595-4;Q13595-2	202	Q13595	Transformer-2 protein homolog alpha	TRA2A	GRRIRVDYSITKRAHTPTPGIYMGRPTHSGG	AHTPTPGIYMGR	0.964878	1.2198	1.09706	1.3908	0.108644
Q9H6F5;H0YG79	21	Q9H6F5	Coiled-coil domain-containing protein 86	CCDC86	RRSRRLGGLRPESPESLTSVSRTRRALVEFE	LGGLRPESPESLTSVSR	0.855432	1.0033	0.699888		0.108804
A0A0A0MTG4;P82094;P82094-2;F8WF45	344	A0A0A0MTG4	TATA element modulatory factor	TMF1	FSVQSLDSRSVSEINSDDELSGKGYALVPII	SVSEINSDDELSGK	0.570874	0.72556	0.983284	0.94533	0.108821
A2ABK4;E9PD43;A0A0A0MT02;A0A0A0MSN9;P18615-4;P18615;P18615-3	115	A2ABK4	Negative elongation factor E	NELFE	EKGPVPTFQPFQRSISADDDLQESSRRPQRK	SISADDDLQESSR	0.859107	0.82945	1.0227		0.109143
Q9H3Z4-2;Q9H3Z4	10	Q9H3Z4-2	DnaJ homolog subfamily C member 5	DNAJC5	______MADQRQRSLSTSGESLYHVLGLDKN	SLSTSGESLYHVLGLDK		1.7771	0.975039	1.3467	0.109172
Q9UQ35;Q9UQ35-2	1460	Q9UQ35	Serine/arginine repetitive matrix protein 2	SRRM2	PGLRDGSGTPSRHSLSGSSPGMKDIPRTPSR	DGSGTPSRHSLSGSSPGMK	0.739153	1.0066	0.949127	0.64463	0.109879
Q9BYG5-2;Q9BYG5	11	Q9BYG5-2	Partitioning defective 6 homolog beta	PARD6B	_____MNRSHRHGAGSGCLGTMEVKSKFGAE	HGAGSGCLGTMEVK		0.89524	0.639264	0.95415	0.110061
H7C1L3;A0A0A0MSU2;Q6PJG2	461	H7C1L3	ELM2 and SANT domain-containing protein 1	ELMSAN1	LRGGVIQSTRRRRRASQEANLLTLAQKAVEL	RASQEANLLTLAQK	1.10584	1.271	0.953925	1.1745	0.110524
A2AB15;O60231	107	A2AB15	Putative pre-mRNA-splicing factor ATP-dependent RNA helicase DHX16	DHX16	EKNRSYRLLEDSEESSEETVSRAGSSLQKKR	LLEDSEESSEETVSR	0.687285	0.63544		1.0589	0.11075
Q0JRZ9-3;Q0JRZ9	403	Q0JRZ9-3	F-BAR domain only protein 2	FCHO2	PAISRHSPVQMNRNLSNEELTKSKPSAPPNE	NLSNEELTK	0.987167	1.0507	1.57689	1.5323	0.110763
K7EJ05;K7EQ84;K7EPP9;K7ELY2;X6R2W0;K7EIY4;Q5U8S2;O60499-2;O60499	134	K7EJ05	Syntaxin-10	STX10	NREILAGKPAAQKSPSDLLDASAVSATSRYI	SPSDLLDASAVSATSR	0.963113	1.9161		1.4243	0.111086
H3BS86;Q9UNE7	23	H3BS86	E3 ubiquitin-protein ligase CHIP	STUB1	EGGARLGAGGGSPEKSPSAQELKEQGNRLFV	LGAGGGSPEKSPSAQELK	1.46272	0.86778	1.98232	1.4216	0.111586
A0A0A0MRA8;Q9Y2J2-2;Q9Y2J2-4;Q9Y2J2-3;Q9Y2J2;B2RB02;J3KT37	469	A0A0A0MRA8	Band 4.1-like protein 3;Band 4.1-like protein 3, N-terminally processed	EPB41L3	ATTKGISQTNLITTVTPEKKAEEERDEEEDK	GISQTNLITTVTPEKK	0.472389	0.72146	0.778452	1.0721	0.11169
H0Y3W8;H0Y5M8;A0A087X138;Q8TF71	269	H0Y3W8	Monocarboxylate transporter 10	SLC16A10	LATSTKDKESGGSGSSLFSRKKFSPPKKIFN	DKESGGSGSSLFSR	0.551907	0.93534		0.87172	0.112365
E9PCT1;A9Z1X7;Q8IYB3;Q8IYB3-2	738	E9PCT1	Serine/arginine repetitive matrix protein 1	SRRM1	RVSRTPEPKKIKKAASPSPQSVRRVSSSRSV	AASPSPQSVR	0.885269	0.97822	0.958038	0.99486	0.112389
P26358;K7EJL0;K7ERQ1;K7ENQ6	143	P26358	DNA (cytosine-5)-methyltransferase 1	DNMT1	PPKPLSKPRTPRRSKSDGEAKPEPSPSPRIT	SKSDGEAKPEPSPSPR	2.40541	1.0106	2.76556	1.0639	0.112612
H0YFD2;F8WFC1;Q8N9T8	171	H0YFD2	Protein KRI1 homolog	KRI1	EQKQLKESFRAFVEDSEDEDGAGEGGSSLLQ	AFVEDSEDEDGAGEGGSSLLQK	0.874738	1.072	0.640041	0.71859	0.113093
F5H452;Q5JSB6;Q5JSB5;Q14186	23	F5H452	Transcription factor Dp-1	TFDP1	IEANGELKVFIDQNLSPGKGVVSLVAVHPST	VFIDQNLSPGK	1.15562	1.5957	1.02422	1.097	0.113155
Q9H1B7	547	Q9H1B7	Interferon regulatory factor 2-binding protein-like	IRF2BPL	PSGRGAAASLRKRKASPEPPDSAEGALKLGE	KASPEPPDSAEGALK	2.54059	0.81222	3.26584	1.4693	0.113201
A0A087WY82;Q9Y624-2;Q9Y624	284	A0A087WY82	Junctional adhesion molecule A	F11R	TKKGTSSKKVIYSQPSARSEGEFKQTSSFLV	VIYSQPSAR		2.2842	1.07139	1.2438	0.113585
Q9Y2U8	144	Q9Y2U8	Inner nuclear membrane protein Man1	LEMD3	PAAGSKVLLGFSSDESDVEASPRDQAGGGGR	VLLGFSSDESDVEASPR	0.879121	0.8667	0.769172	1.0543	0.113757
F8WD88;P49450-2;P49450	19	F8WD88	Histone H3-like centromeric protein A	CENPA	RRRSRKPEAPRRRSPSPTPTPGPSRRGPSLG	RSPSPTPTPGPSR	3.97915	1.0439	1.6002		0.114029
Q9H7N4	989	Q9H7N4	Splicing factor, arginine/serine-rich 19	SCAF1	PSTPPPKAAPPPPALTPDSQTVDSSCKTPEV	AAPPPPALTPDSQTVDSSCK	1.88957		1.75448	0.91358	0.114058
A0A087WV66;P46013;P46013-2	2105	A0A087WV66	Antigen KI-67	MKI67	EESTTDDKTTKIACKSPPPESMDTPTSTRRR	IACKSPPPESMDTPTSTR	1.74286	1.0617	1.52767	0.98457	0.114082
A0A0A0MRV0;Q9P2E9-2;Q9P2E9;A0A087WVV2;Q9P2E9-3;A0A087WU26;F8W7S5	1276	A0A0A0MRV0	Ribosome-binding protein 1	RRBP1	MKSHVEDGDIAGAPASSPEAPPAEQDPVQLK	SHVEDGDIAGAPASSPEAPPAEQDPVQLK	1.45033	0.98445	2.38914		0.115115
Q13595;Q13595-3;Q13595-4;Q13595-2	204	Q13595	Transformer-2 protein homolog alpha	TRA2A	RIRVDYSITKRAHTPTPGIYMGRPTHSGGGG	AHTPTPGIYMGR	1.00313	1.2161	1.02959	1.3789	0.115665
P32519-2;P32519	168	P32519-2	ETS-related transcription factor Elf-1	ELF1	TQQVQEKYADSPGASSPEQPKRKKGRKTKPP	YADSPGASSPEQPK	3.24055	1.188	1.23951		0.115827
E9PQN2;E9PKI6;E9PK91;Q9NYF8-3;Q9NYF8-2;Q9NYF8;E9PK09;Q9NYF8-4;E9PJA7;H0YF00	285	E9PQN2	Bcl-2-associated transcription factor 1	BCLAF1	ERSGSGSVGNGSSRYSPSQNSPIHHIPSRRS	YSPSQNSPIHHIPSR	1.5936	1.0461	1.0639	1.1578	0.115854
P05387	17	P05387	60S acidic ribosomal protein P2	RPLP2	RYVASYLLAALGGNSSPSAKDIKKILDSVGI	YVASYLLAALGGNSSPSAK	0.739973	0.59653	0.944198	1.0018	0.116426
Q8WXI9	122	Q8WXI9	Transcriptional repressor p66-beta	GATAD2B	MSARRSEPERGRLTPSPDIIVLSDNEASSPR	GRLTPSPDIIVLSDNEASSPR	1.84213	0.90033	1.64139	1.1974	0.117233
Q96JN0-2;Q96JN0	37	Q96JN0-2	Ligand-dependent corepressor	LCOR	PSQPNSTKNQSLPKASPVTTSPTAATTQNPV	ASPVTTSPTAATTQNPVLSK	2.50094	1.6764	0.930579		0.117499
H7C4H9;E7EX82;Q8NDX5-2;Q8NDX5;Q8NDX5-7	609	H7C4H9	Polyhomeotic-like protein 3	PHC3	EEMPEESDECVRMDRTPPPPTLSPAAITVGR	MDRTPPPPTLSPAAITVGR	1.30091	1.1024	1.6613	0.9745	0.117694
O95251-2;O95251-4;O95251	57	O95251-2	Histone acetyltransferase KAT7	KAT7	VTRSSARLSQSSQDSSPVRNLQSFGTEEPAY	LSQSSQDSSPVR	0.701459	1.0771	0.841538	0.53119	0.11856
Q9ULD9;Q9ULD9-2;B3KPE6	627	Q9ULD9	Zinc finger protein 608	ZNF608	PSTSVSAYDQLKAPASPGAGNPPGTPKGKRE	APASPGAGNPPGTPK	3.36067	0.82068	3.2569		0.118602
P46100-4;P46100;P46100-2;P46100-5;P46100-3	594	P46100-4	Transcriptional regulator ATRX	ATRX	TAKVTKELYVKLTPVSLSNSPIKGADCQEVP	LTPVSLSNSPIK	1.32459	2.1991	1.50035	0.8891	0.118888
Q9BQG0;Q9BQG0-2	11	Q9BQG0	Myb-binding protein 1A	MYBBP1A	_____MESRDPAQPMSPGEATQSGARPADRY	DPAQPMSPGEATQSGAR	1.0953	0.7224	0.841468	0.61244	0.119305
A0A087WVE7;A0A096LNX8;Q96GP6-2;Q96GP6	687	A0A087WVE7	Scavenger receptor class F member 2	SCARF2	WIHGKHSAAAAGRAPSPPPPGSEAAPSPSKR	APSPPPPGSEAAPSPSK	1.8426	0.95138	1.30046	1.1886	0.11961
Q96S66-4;Q96S66-3;Q96S66-2;Q96S66	438	Q96S66-4	Chloride channel CLIC-like protein 1	CLCC1	LRERDVDLRFQTGNKSPEVLRAFDVPDAEAR	FQTGNKSPEVLR	1.29502	1.7605		0.97661	0.119765
P10075	86	P10075	Zinc finger protein GLI4	GLI4	TFWPDSEPKPEQAPRSPGSQAPDEGAGGALR	SPGSQAPDEGAGGALR	1.90309		1.24771	1.0096	0.120487
Q9Y2W1	672	Q9Y2W1	Thyroid hormone receptor-associated protein 3	THRAP3	YLKRGTEQEAAKNKKSPEIHRRIDISPSTFR	NKKSPEIHR	1.22852	1.2688	0.939232	1.1136	0.120609
Q96T58	1222	Q96T58	Msx2-interacting protein	SPEN	LVHEVGKPPQDVTDDSPPSKKKRMDHVDFDI	SLVHEVGKPPQDVTDDSPPSKK	1.3803	0.88555	1.45632	1.2615	0.120777
Q14004-2;Q14004	439	Q14004-2	Cyclin-dependent kinase 13	CDK13	SRHRLSRSRSRHSSISPSTLTLKSSLAAELN	HSSISPSTLTLK	0.86192	0.66764	1.09789	0.62825	0.121164
P16402	10	P16402	Histone H1.3	HIST1H1D	______MSETAPLAPTIPAPAEKTPVKKKAK	SETAPLAPTIPAPAEKTPVKK		0.87483	1.01239	0.74116	0.121706
A6NL93;A6NEL0;P05114	79;105;89	A6NL93	Non-histone chromosomal protein HMG-14	HMGN1	LPAENGETKTEESPASDEAGEKEAKSD____	TEESPASDEAGEK	1.0231	1.0841	1.37406		0.121862
E9PEN0;Q8WYH8-2;Q8WYH8	118;118;118	E9PEN0	Inhibitor of growth protein 5	ING5	DLARFEADLKDKMEGSDFESSGGRGLKSKSV	MEGSDFESSGGR	0.609533	1.1166	0.584351	0.84278	0.121879
B8ZZL8;S4R3N1;P61604	51	B8ZZL8	10 kDa heat shock protein, mitochondrial	HSPE1;HSPE1-MOB4	KSQGKVLQATVVAVGSGSKGKGGEIQPVSVK	VLQATVVAVGSGSK	0.956389	1.2749		1.3234	0.122312
Q9NQW6-2;Q9NQW6	323	Q9NQW6-2	Actin-binding protein anillin	ANLN	SCEGQNPELLPKTPISPLKTGVSKPIVKSTL	TPISPLK	1.01377		1.62193	1.1641	0.12275
A0A087WUK0;Q2M2I8-2;Q2M2I8;E9PG46	623	A0A087WUK0	AP2-associated protein kinase 1	AAK1	PPAVQGQKVGSLTPPSSPKTQRAGHRRILSD	VGSLTPPSSPK	1.24116		1.58657	0.97581	0.12284
P22626-2;P22626	212	P22626-2	Heterogeneous nuclear ribonucleoproteins A2/B1	HNRNPA2B1	QSSRSGRGGNFGFGDSRGGGGNFGPGPGSNF	GGNFGFGDSR	0.95813	1.7971	1.14724	2.7344	0.12343
C9J542;P50479-2;P50479	112	C9J542	PDZ and LIM domain protein 4	PDLIM4	AQAHRIHIDPEIQDGSPTTSRRPSGTGTGPE	IHIDPEIQDGSPTTSR	0.7494	0.96894		0.38598	0.12384
Q13242	216	Q13242	Serine/arginine-rich splicing factor 9	SRSF9	GRDSPYQSRGSPHYFSPFRPY__________	GSPHYFSPFRPY	1.55458	1.6419	0.932401	1.1084	0.124051
O75781-2;O75781	124	O75781-2	Paralemmin-1	PALM	KENAAAPSPVRAPAPSPAKEERKTEVVMNSQ	APAPSPAKEER	1.35177	0.94861	1.33559		0.124142
Q8N655	449	Q8N655	Uncharacterized protein C10orf12	C10orf12	DPLLKESSTFTDENPSETEESEAAGGIGKLE	ESSTFTDENPSETEESEAAGGIGK	1.19673	1.2487	0.966277		0.124362
Q6ZNB6-2;Q6ZNB6	65	Q6ZNB6-2	NF-X1-type zinc finger protein NFXL1	NFXL1	SPGGVATTAAAGSRHSPAGSQALQTTAASEL	HSPAGSQALQTTAASELMSQK		0.79562	0.701459	1.0429	0.12467
J3KMX2;B9EGA3;Q92925-3;Q92925-2;Q92925	217	J3KMX2	SWI/SNF-related matrix-associated actin-dependent regulator of chromatin subfamily D member 2	SMARCD2	FSPSKAEGDSAGTAGTPGGTPAGDKVASWEL	AEGDSAGTAGTPGGTPAGDK		1.0375	0.64834	0.35356	0.125728
Q13370-2;Q13370	295	Q13370-2	cGMP-inhibited 3',5'-cyclic phosphodiesterase B	PDE3B	SAAEEKVPVIRPRRRSSCVSLGETAASYYGS	RRSSCVSLGETAASYYGSCK	0.964878	1.5354		2.8434	0.126704
F8VX12;F8VX04;Q9H2H9	52	F8VX12	Sodium-coupled neutral amino acid transporter 1	SLC38A1	GQINSKFISDRESRRSLTNSHLEKKKCDEYI	SLTNSHLEK	0.902853	2.15	1.30071	1.3977	0.126881
P46100-4;P46100;P46100-2;P46100-5;P46100-3;A0A096LNW1;A0A096LNL9;P46100-6	729	P46100-4	Transcriptional regulator ATRX	ATRX	NKLPKSKQSETVDQNSDSDEMLAILKEVSRM	QSETVDQNSDSDEMLAILK	0.949037	1.6881	1.34617		0.127111
Q9BRD0;H7C462	271	Q9BRD0	BUD13 homolog	BUD13	LGSSDTQQLRRARHDSPDLAPNVTYSLPRTK	HDSPDLAPNVTYSLPR	1.58491	1.1937	1.07912	0.9998	0.127212
Q02880-2;Q02880	1524	Q02880-2	DNA topoisomerase 2-beta	TOP2B	RAPKQKKVVEAVNSDSDSEFGIPKKTTTPKG	VVEAVNSDSDSEFGIPK	1.07752	0.8367	0.869263	0.7846	0.127375
H7C4H9;E7EX82;Q8NDX5-2;Q8NDX5;Q8NDX5-7	616	H7C4H9	Polyhomeotic-like protein 3	PHC3	DECVRMDRTPPPPTLSPAAITVGRGEDLTSE	MDRTPPPPTLSPAAITVGR	2.53081	1.1024	1.71004	0.9745	0.128363
F1T0I1;J3KNL6;O15027-2;O15027-4;O15027-3;O15027;O15027-5	891	F1T0I1	Protein transport protein Sec16A	SEC16A	LERAQQELVPPQQQASPPQLPKAMFSELSNP	AQQELVPPQQQASPPQLPK	2.4667	1.0962	1.8929	0.95211	0.128591
E5RGH4;E7EQJ0;D6RAM1;H0YAQ2;E5RGV0;D6R9T0;D6RFM3;D6RIT2;D6RIU0;D6RDU3;D6RJ04;D6RIH9;D6RBM0;E9PCY7;G8JLB6;P55795;P31943	104	E5RGH4	Heterogeneous nuclear ribonucleoprotein H2;Heterogeneous nuclear ribonucleoprotein H;Heterogeneous nuclear ribonucleoprotein H, N-terminally processed	HNRNPH1;HNRNPH2	NNVEMDWVLKHTGPNSPDTANDGFVRLRGLP	HTGPNSPDTANDGFVR	1.0399	0.93936	0.884564	0.88453	0.128803
Q13085;Q13085-4;A0A087X2F8;A0A087X126;A0A087WYK6	29	Q13085	Acetyl-CoA carboxylase 1;Biotin carboxylase	ACACA	NQHSRFIIGSVSEDNSEDEISNLVKLDLLEE	FIIGSVSEDNSEDEISNLVK	0.551268	0.72702		1.0566	0.129055
A0A087X0K9;G5E9E7;Q07157-2;H0YKB1;G3V1L9;Q07157	294	A0A087X0K9;G3V1L9	Tight junction protein ZO-1	TJP1	HSANASERDDISEIQSLASDHSGRSHDRPPR	DDISEIQSLASDHSGR	0.959785	1.4953	1.07249	1.3018	0.129293
Q9UQ35;Q9UQ35-2;I3L4D8;I3L182	895	Q9UQ35	Serine/arginine repetitive matrix protein 2	SRRM2	ELKSRTPSRHSCSGSSPPRVKSSTPPRQSPS	SRTPSRHSCSGSSPPR	1.31494	1.3512		0.94692	0.129369
Q5JRI1;O75494-5;O75494-4;O75494-6;O75494-3;O75494-2;O75494	136;136;136;136;136;136;136	Q5JRI1	Serine/arginine-rich splicing factor 10	SRSF10	SRSYERRRSRSRSFDYNYRRSYSPRNRPTGR	SRSRSFDYNYR	0.859771		0.973805	0.98217	0.12973
F5GWX5;Q14839;Q14839-2	1553	F5GWX5	Chromodomain-helicase-DNA-binding protein 4	CHD4	PKTPTPSTPGDTQPNTPAPVPPAEDGIKIEE	TPTPSTPGDTQPNTPAPVPPAEDGIK	4.35161	0.8379	2.44057		0.130949
Q9H7N4	498	Q9H7N4	Splicing factor, arginine/serine-rich 19	SCAF1	RRKILTQRRERYRQRSPSPAPAPAPAAAAGP	SPSPAPAPAPAAAAGPPTR	2.33721	0.82019	2.38419	1.3113	0.131011
Q9NQS7-2;Q9NQS7	311	Q9NQS7-2	Inner centromere protein	INCENP	SRTDSQSVRHSPIAPSSPSPQVLAQKYSLVA	HSPIAPSSPSPQVLAQK	1.89782		0.975229	1.2944	0.131022
P11388;P11388-2;P11388-3;P11388-4	1374	P11388	DNA topoisomerase 2-alpha	TOP2A	KTSPKLSNKELKPQKSVVSDLEADDVKGSVP	ELKPQKSVVSDLEADDVK	1.18163	0.7568	0.633112	0.52591	0.13115
O95297-4;O95297-2;O95297	210	O95297-4	Myelin protein zero-like protein 1	MPZL1	NSKRDYTGCSTSESLSPVKQAPRKSPSDTEG	DYTGCSTSESLSPVK	0.61267	0.79126	0.975324	0.97665	0.131302
S4R3H4;E7EQT4;Q9UKV3-5;Q9UKV3	478	S4R3H4	Apoptotic chromatin condensation inducer in the nucleus	ACIN1	ELLVSQHTVQLVGGLSPLSSPSDTKAESPAE	ELLVSQHTVQLVGGLSPLSSPSDTK	1.54576	1.2761	0.926441	1.1485	0.133164
H3BUF6;Q8WWM7-6;Q8WWM7-8;Q8WWM7-5;Q8WWM7-4;Q8WWM7-9;Q8WWM7-2;Q8WWM7;Q8WWM7-3	559	H3BUF6	Ataxin-2-like protein	ATXN2L	ELRKFGAQFKLQPSSSPENSLDPFPPRILKE	LQPSSSPENSLDPFPPR		0.54829		0.54854	0.133975
V9GYF0;V9GYM8;Q92974-3;Q92974-2;Q92974	886	V9GYF0	Rho guanine nucleotide exchange factor 2	ARHGEF2	AEAPWARRPVDPRRRSLPAGDALYLSFNPPQ	SLPAGDALYLSFNPPQPSR	0.601974		0.603064		0.133976
E5RGH4;E7EQJ0;D6RAM1;H0YAQ2;E5RGV0;D6R9T0;D6RFM3;D6RIT2;D6RIU0;D6RDU3;D6RJ04;D6RIH9;D6RBM0;E9PCY7;G8JLB6;P55795;P31943	100	E5RGH4	Heterogeneous nuclear ribonucleoprotein H2;Heterogeneous nuclear ribonucleoprotein H;Heterogeneous nuclear ribonucleoprotein H, N-terminally processed	HNRNPH1;HNRNPH2	VFKSNNVEMDWVLKHTGPNSPDTANDGFVRL	HTGPNSPDTANDGFVR		0.93396	0.934317		0.133977
E7ESD5;E9PLN6;F2Z2Y1;O95677-3;O95677-5;O95677-2;O95677-4;O95677	361	E7ESD5	Eyes absent homolog;Eyes absent homolog 4	EYA4	SSGSKSRGRGRKNNPSPPPDSDLERVFVWDL	KNNPSPPPDSDLER		1.1471		1.148	0.133977
A6NNK5;Q12888;Q12888-2;Q12888-3;C9JXV0	222	A6NNK5	Tumor suppressor p53-binding protein 1	TP53BP1	LSDVDANTAIKHEEQSNEDIPIAEQSSKDIP	HEEQSNEDIPIAEQSSK		1.0633	1.06408		0.133986
A0A0A0MR72;A0A0A0MR80;Q96L91-4;Q96L91-3;Q96L91-5;Q96L91-2;Q96L91	728	A0A0A0MR72	E1A-binding protein p400	EP400	GPGPSPARSSPVNRPSSATNKALSPVTSRTP	SSPVNRPSSATNK		1.5544	1.56301		0.133987
J3KQ96;E7ETY2;Q13428-6;Q13428-7;Q13428;Q13428-3;Q13428-4;Q13428-2;Q13428-8	983	J3KQ96;Q13428	Treacle protein	TCOF1	PAGPAATPAQAQAASTPRKARASESTARSSS	SPAGPAATPAQAQAASTPR	1.43715		1.44484		0.133992
M0QZ79;M0QXD7;M0R025;M0QYG0;M0QYA8;Q8IV63-2;Q8IV63	85	M0QZ79	Inactive serine/threonine-protein kinase VRK3	VRK3	TSPRLSLFSDGDSSESEDTLSSSERSKGSGS	LSLFSDGDSSESEDTLSSSER			0.803019	0.8002	0.133995
H3BNG6;H3BU94;H3BNE1;H3BR18;H3BM38;H3BPJ0;O00161-2;O00161	5	H3BNG6	Synaptosomal-associated protein;Synaptosomal-associated protein 23	SNAP23	___________MDNLSSEEIQQRAHQITDES	MDNLSSEEIQQR	0.454504	0.4467			0.134012
O14686;O14686-3	3130	O14686	Histone-lysine N-methyltransferase 2D	KMT2D	LPEVKPKVEEGGRHPSPCQFTIATPKVEPAP	HPSPCQFTIATPK	1.95764		1.92797		0.134017
Q8WYP5;Q8WYP5-3;Q8WYP5-2	1160	Q8WYP5	Protein ELYS	AHCTF1	YLVSRSLPSSSQLKGSPQAISRASELHLLET	SLPSSSQLKGSPQAISR		1.2686		1.2615	0.13402
Q09472	1038	Q09472	Histone acetyltransferase p300	EP300	IKEEEDQPSTSATQSSPAPGQSKKKIFKPEE	TEIKEEEDQPSTSATQSSPAPGQSK		0.84723		0.84373	0.134023
J9JIE0;A8MXZ4;Q9NQ84;Q9NQ84-2	383	J9JIE0	G-protein coupled receptor family C group 5 member C	GPRC5C	SVYQPTEMALMHKVPSEGAYDIILPRATANS	VPSEGAYDIILPR	2.74612			2.8231	0.134033
H7BZZ6;Q16629-4;Q16629	196	H7BZZ6	Serine/arginine-rich splicing factor 7	SRSF7	SGSIKGSRYFQSPSRSRSRSRSISRPRSSRS	YFQSPSRSR	0.791139		0.796305		0.134038
B3KUF4;A0A087WZ09;P43694;P43694-2	406	B3KUF4	Transcription factor GATA-4	GATA4	GHGPSIHPVLSALKLSPQGYASPVSQSPQTS	LSPQGYASPVSQSPQTSSK			1.25282	1.2443	0.13405
A0A087WX08;Q9UEY8-2;Q9UEY8	683	A0A087WX08	Gamma-adducin	ADD3	IEEVLSPEGSPSKSPSKKKKKFRTPSFLKKN	IEEVLSPEGSPSKSPSKK	1.81452		1.77983		0.134062
X6R3X1;Q6NUK4	210	X6R3X1	Receptor expression-enhancing protein;Receptor expression-enhancing protein 3	REEP3	KDGDEKTDEEAEGPYSDNEMLTHKGLRRSQS	TDEEAEGPYSDNEMLTHK		1.4327		1.4504	0.134065
Q63HK5	333	Q63HK5	Teashirt homolog 3	TSHZ3	PATRKKASLELELPSSPDSTGGTPKATISDT	ASLELELPSSPDSTGGTPK		0.76303	0.770179		0.134073
E9PCT1;A9Z1X7;Q8IYB3;Q8IYB3-2;M0R088	597	E9PCT1;M0R088	Serine/arginine repetitive matrix protein 1	SRRM1	PSPPPRRRSPSPRRYSPPIQRRYSPSPPPKR	RYSPPIQR	0.757232		0.76476		0.13408
O75151	537	O75151	Lysine-specific demethylase PHF2	PHF2	KLKDGGKKKGKKSRESASPTIPNLDLLEAHT	SRESASPTIPNLDLLEAHTK			1.96198	1.9152	0.134081
O75151	539	O75151	Lysine-specific demethylase PHF2	PHF2	KDGGKKKGKKSRESASPTIPNLDLLEAHTKE	SRESASPTIPNLDLLEAHTK			1.96198	1.9152	0.134081
F8W726;Q14157-4;Q14157-1;Q14157-3;Q14157;Q14157-5	471	F8W726	Ubiquitin-associated protein 2-like	UBAP2L	LPSKSTSAPQMSPGSSDNQSSSPQPAQQKLK	STSAPQMSPGSSDNQSSSPQPAQQK	0.740412	0.73171			0.134094
Q8WXF0	223	Q8WXF0	Serine/arginine-rich splicing factor 12	SRSF12	TKSRSHGRHSDSIARSPCKSPKGYTNSETKV	HSDSIARSPCK		1.4624	1.48489		0.134099
Q9BTU6	51	Q9BTU6	Phosphatidylinositol 4-kinase type 2-alpha	PI4K2A	VRVAAAAGSGPSPPGSPGHDRERQPLLDRAR	VAAAAGSGPSPPGSPGHDR	1.7892	0.97365	1.61574	1.0336	0.134115
F1T0I1;J3KNL6;O15027-2;O15027-4;O15027-3;O15027;O15027-5;X6RGP5	1178	F1T0I1	Protein transport protein Sec16A	SEC16A	EEVDRRSVHSEHSARSLHSAHSLASRRSSLS	SLHSAHSLASR	1.36874			1.3878	0.134124
F1T0I1;J3KNL6;O15027-2;O15027-4;O15027-3;O15027;O15027-5;X6RGP5	1181	F1T0I1	Protein transport protein Sec16A	SEC16A	DRRSVHSEHSARSLHSAHSLASRRSSLSSHS	SLHSAHSLASR	1.36874			1.3878	0.134124
F1T0I1;J3KNL6;O15027-2;O15027-4;O15027-3;O15027;O15027-5;X6RGP5	1184	F1T0I1	Protein transport protein Sec16A	SEC16A	SVHSEHSARSLHSAHSLASRRSSLSSHSHQS	SLHSAHSLASR	1.36874			1.3878	0.134124
O00567	467	O00567	Nucleolar protein 56	NOP56	KRLAALALASSENSSSTPEECEEMSEKPKKK	LAALALASSENSSSTPEECEEMSEKPK	0.754318			0.74472	0.134133
P40818-2;P40818	718	P40818-2	Ubiquitin carboxyl-terminal hydrolase 8	USP8	PAERDREPSKLKRSYSSPDITQAIQEEEKRK	SYSSPDITQAIQEEEK		0.91911	0.922594		0.134143
Q02952-3;Q02952-2;Q02952	283	Q02952-3	A-kinase anchor protein 12	AKAP12	EGEEKQEKEPSKSAESPTSPVTSETGSTFKK	SAESPTSPVTSETGSTFK		0.78656		0.77749	0.134153
E9PK52;E9PHY5;O43491-4;I6L9B1;E9PMG5;H0Y5B0	616;616;616;616;138;229	E9PK52	Band 4.1-like protein 2	EPB41L2	KAPHLQLIEGKSSHETLNIVEEKKRAEVGKD	SSHETLNIVEEK	0.435958	0.41869			0.134156
D6RB01;Q9Y6X4	526	D6RB01	Soluble lamin-associated protein of 75 kDa	FAM169A	EEKLSLLPRKKAHLGSSDNVATMSNEERSDG	AHLGSSDNVATMSNEER		0.72375		0.7349	0.134163
A0A087WXW6;Q9BXA9-3;Q9BXA9-4;Q9BXA9-2;Q9BXA9	1267	A0A087WXW6	Sal-like protein 3	SALL3	PLGSMASGMDKARTGSSPPIVSLDKASSETA	TGSSPPIVSLDK	2.37079	2.4812			0.134186
A0A0A0MRA8;Q9Y2J2-2;Q9Y2J2-4;Q9Y2J2;Q9Y2J2-3;B2RB02	513;513;513;495;513;404	A0A0A0MRA8	Band 4.1-like protein 3;Band 4.1-like protein 3, N-terminally processed	EPB41L3	EEEDKRRKGEEVTPISAIRHEGKTDSERTDT	KGEEVTPISAIR		1.4489		1.4783	0.134198
A0A0A0MRA8;Q9Y2J2-2;Q9Y2J2-4;Q9Y2J2;Q9Y2J2-3;B2RB02	510;510;510;492;510;401	A0A0A0MRA8	Band 4.1-like protein 3;Band 4.1-like protein 3, N-terminally processed	EPB41L3	ERDEEEDKRRKGEEVTPISAIRHEGKTDSER	KGEEVTPISAIR		1.4489		1.4783	0.134198
Q5M775-4;Q5M775;J3KSG2	810	Q5M775-4	Cytospin-B	SPECC1	VDAAGRWPGVCVSRTSPTPPESATTVKSLIK	TSPTPPESATTVK	1.61572		1.57637		0.134198
Q06210-2;Q06210	243;261	Q06210-2	Glutamine--fructose-6-phosphate aminotransferase [isomerizing] 1	GFPT1	TGKDKKGSCNLSRVDSTTCLFPVEEKAVEYY	VDSTTCLFPVEEK	1.43926		1.46798		0.134198
B7ZL31;A0A087WX74;Q9HAZ1	138	B7ZL31	Dual specificity protein kinase CLK4	CLK4	SHQSRSKSHRRKRSRSIEDDEEGHLICQSGD	SIEDDEEGHLICQSGDVLR	0.824606		0.832986		0.134207
Q9H4L5-8;Q9H4L5-7;Q9H4L5-6;Q9H4L5-5;Q9H4L5-4;Q9H4L5-3;Q9H4L5-2;Q9H4L5	272;303;272;303;272;303;272;303	Q9H4L5-8	Oxysterol-binding protein-related protein 3	OSBPL3	AIQVPKPFSGPVRLHSSNPNLSTLDFGEEKN	LHSSNPNLSTLDFGEEK			1.33631	1.3593	0.134237
Q13112	428	Q13112	Chromatin assembly factor 1 subunit B	CHAF1B	PRPVEGTPASRTQDPSSPGTTPPQARQAPAP	TQDPSSPGTTPPQAR	1.53516		1.49896		0.134237
Q5T200-2;Q5T200;A0A087WX14	238	Q5T200-2	Zinc finger CCCH domain-containing protein 13	ZC3H13	SSPKSSSASKKDRKTSAVSSPLLDQQRNSKT	KTSAVSSPLLDQQR			1.6171	1.5744	0.134238
Q5T200-2;Q5T200	643	Q5T200-2	Zinc finger CCCH domain-containing protein 13	ZC3H13	ERDRRDNRERDQRPSSPIRHQGRNDELERDE	DQRPSSPIR	1.14411	1.1355			0.134242
Q9NY61	203	Q9NY61	Protein AATF	AATF	DSQGESEEDRAGDRNSEDDGVVMTFSSVKVS	AGDRNSEDDGVVMTFSSVK	0.426276		0.448451		0.134276
Q9Y4B5-4;Q9Y4B5-2;Q9Y4B5-3;Q9Y4B5	1812	Q9Y4B5-4	Microtubule cross-linking factor 1	MTCL1	ELGPGQETGTNSRGRSPSPIGVGSEMCREEG	GRSPSPIGVGSEMCR	1.53407	1.493			0.134318
Q9Y4B5-4;Q9Y4B5-2;Q9Y4B5-3;Q9Y4B5	1814	Q9Y4B5-4	Microtubule cross-linking factor 1	MTCL1	GPGQETGTNSRGRSPSPIGVGSEMCREEGGE	GRSPSPIGVGSEMCR	1.53407	1.493			0.134318
A6NNK5;Q12888;Q12888-2;Q12888-3;C9JXV0	635	A6NNK5	Tumor suppressor p53-binding protein 1	TP53BP1	TCDSGSQAVPSPATRSEALSSVLDQEEAMEI	SEALSSVLDQEEAMEIK	1.19584		1.18202		0.134337
Q5T200-2;Q5T200;Q5T9K0	77	Q5T200-2	Zinc finger CCCH domain-containing protein 13	ZC3H13	GPSPRGKGYSSNYRRSPERPTGDLRERMKNK	RSPERPTGDLR	1.23003	1.2132			0.134354
Q6KC79-2;Q6KC79;Q6KC79-3	305	Q6KC79-2	Nipped-B-like protein	NIPBL	GSRPPLILQSQSLPCSSPRDVPPDILLDSPE	GSRPPLILQSQSLPCSSPR	2.16614		2.28901		0.134355
Q8WXF1	473	Q8WXF1	Paraspeckle component 1	PSPC1	DNGAVHNDRFPQGPPSQMGSPMGSRTGSETP	FPQGPPSQMGSPMGSR	1.38074		1.35018		0.134388
P31323	114	P31323	cAMP-dependent protein kinase type II-beta regulatory subunit	PRKAR2B	GAFNAPVINRFTRRASVCAEAYNPDEEEDDA	RASVCAEAYNPDEEEDDAESR		1.5318		1.5819	0.134399
H7BXI1;A0A087WXU3;A0FGR8-5;A0FGR8-2;A0FGR8;A0FGR8-6	758	H7BXI1	Extended synaptotagmin-2	ESYT2	SPGHISVKEPTPSIASDISLPIATQELRQRL	EPTPSIASDISLPIATQELR	1.8047		1.02402	1.166	0.134401
H7C2K6;Q9H4G0-4;Q9H4G0-3;Q9H4G0-2;Q9H4G0;X6RC15	784	H7C2K6	Band 4.1-like protein 1	EPB41L1	MIPGPQTVATEIRSLSPIIGKDVLTSTYGAT	SLSPIIGK	1.16801		1.15505		0.134419
P10412	187	P10412	Histone H1.4	HIST1H1E	SPKKAKAAKPKKAPKSPAKAKAVKPKAAKPK	KAPKSPAK	0.833194			0.82097	0.13446
A0A0A0MRN5;Q9NZT2-2;Q9NZT2	378	A0A0A0MRN5	Opioid growth factor receptor	OGFR	GDEAGGHGEDRPEPLSPKESKKRKLELSRRE	SQGDEAGGHGEDRPEPLSPK	1.38326		1.34964		0.134473
K7EMR0;K7EQN8;K7EP59;Q15831-2;Q15831	31	K7EMR0	Serine/threonine-protein kinase STK11	STK11	ELMSVGMDTFIHRIDSTEVIYQPRRKRAKLI	IDSTEVIYQPR	1.4332		1.47726		0.134497
K7EMR0;K7EQN8;K7EP59;Q15831-2;Q15831	32	K7EMR0	Serine/threonine-protein kinase STK11	STK11	LMSVGMDTFIHRIDSTEVIYQPRRKRAKLIG	IDSTEVIYQPR	1.4332		1.47726		0.134497
B0QY67;B0QY64;Q9UH99-3;Q9UH99;Q9UH99-2;B0QY68;B0QY66;B0QY69;B0QY65;B0QY63	38	B0QY67	SUN domain-containing protein 2	SUN2	GGSSVAGSQSTLFKDSPLRTLKRKSSNMKRL	YSQGDDDGSSSSGGSSVAGSQSTLFKDSPLR	0.824063		0.83654		0.134498
Q8WW12	119	Q8WW12	PEST proteolytic signal-containing nuclear protein	PCNP	PKTLSVAAAFNEDEDSEPEEMPPEAKMRMKN	TLSVAAAFNEDEDSEPEEMPPEAK	1.64913		1.5827		0.134563
O00567	466	O00567	Nucleolar protein 56	NOP56	KKRLAALALASSENSSSTPEECEEMSEKPKK	LAALALASSENSSSTPEECEEMSEKPK			0.616637	0.64176	0.134569
E9PNJ4;Q13586;H0YDB2;G0XQ39	519	E9PNJ4	Stromal interaction molecule 1	STIM1	TEPQHGLGSQRDLTHSDSESSLHMSDRQRVA	DLTHSDSESSLHMSDR	2.77346		2.54797		0.134577
H7BXI1;A0A087WXU3;A0FGR8-5;A0FGR8-2;A0FGR8;A0FGR8-6	755	H7BXI1	Extended synaptotagmin-2	ESYT2	LLASPGHISVKEPTPSIASDISLPIATQELR	EPTPSIASDISLPIATQELR	1.80281		1.7125		0.134641
Q14573	1832	Q14573	Inositol 1,4,5-trisphosphate receptor type 3	ITPR3	EDREPVDPTTKGRVASFSIPGSSSRYSLGPS	VASFSIPGSSSR			1.18676	1.2064	0.134645
O75151	459	O75151	Lysine-specific demethylase PHF2	PHF2	NASKAVRPEVNTVASSDEVCDGDREKEEPPS	AVRPEVNTVASSDEVCDGDR		1.4149		1.3721	0.134662
O15446;O15446-2	285	O15446	DNA-directed RNA polymerase I subunit RPA34	CD3EAP	KQEQINTEPLEDTVLSPTKKRKRQKGTEGME	QEQINTEPLEDTVLSPTK		0.80263	0.819336		0.134749
Q12959-5;Q12959-3;Q12959;Q12959-8;Q12959-4;Q12959-2	687	Q12959-5	Disks large homolog 1	DLG1	DDMGSKGLKHVTSNASDSESSYRGQEEYVLS	HVTSNASDSESSYR	0.713419		0.736811		0.134781
Q8IXT5	710	Q8IXT5	RNA-binding protein 12B	RBM12B	PEDDFRRPPEEDFRHSPEEDFRQSPQEHFRR	RPPEEDFRHSPEEDFR	2.03479		1.89984		0.1348
C9JPC9;Q9H9J4-2;Q9H9J4	1007	C9JPC9	Ubiquitin carboxyl-terminal hydrolase 42	USP42	DRHAPEHHPGHGDRLSPGERRSLGRCSHHHS	HAPEHHPGHGDRLSPGER	1.81242		1.93151		0.134801
J3KPS2;Q6ZRV2	892	J3KPS2	Protein FAM83H	FAM83H	ERKGSPTPGFSTRRGSPTTGFIEQKGSPTSA	RGSPTTGFIEQK	1.56934	1.6469			0.134802
O95425-4;O95425-3;O95425;O95425-2	261	O95425-4	Supervillin	SVIL	PKHAHSSSLQQAASRSPSFGDPQLSPEARPS	SPSFGDPQLSPEAR	1.56561	1.499			0.134807
Q7L4I2;H0YGP9;E1B6W4;Q7L4I2-2	218	Q7L4I2	Arginine/serine-rich coiled-coil protein 2	RSRC2	RKKRIEKPRRFSRSLSRTPSPPPFRGRNTAM	SLSRTPSPPPFR		0.70025	0.673582		0.13483
Q8ND56-2;Q8ND56;Q8ND56-3	182	Q8ND56-2	Protein LSM14 homolog A	LSM14A	TQDTRSLKTQLSQGRSSPQLDPLRKSPTMEQ	TQLSQGRSSPQLDPLR	0.752162	0.77378			0.134853
Q8ND56-2;Q8ND56;Q8ND56-3	183	Q8ND56-2	Protein LSM14 homolog A	LSM14A	QDTRSLKTQLSQGRSSPQLDPLRKSPTMEQA	SSPQLDPLRK	0.752162	0.77378			0.134853
Q5T200-2;Q5T200;A0A087WX14	242	Q5T200-2	Zinc finger CCCH domain-containing protein 13	ZC3H13	SSSASKKDRKTSAVSSPLLDQQRNSKTNQSK	TSAVSSPLLDQQR	0.830841	1.0483	0.767519	0.93402	0.134889
A0A0A0MSL1;Q8TDM6-5;Q8TDM6-2;Q8TDM6-4;Q8TDM6	1263	A0A0A0MSL1	Disks large homolog 5	DLG5	ATHGSNSLPSSARLGSSSNLQFKAERIKIPS	LGSSSNLQFK	1.05969	1.0667			0.134902
Q9H7L9	244	Q9H7L9	Sin3 histone deacetylase corepressor complex component SDS3	SUDS3	PKRPASPSSPEHLPATPAESPAQRFEARIED	RPASPSSPEHLPATPAESPAQR	2.21175		2.03878		0.134911
E5RK35;F5H0B0;H0YC42;P55327-2;P55327-4;P55327;P55327-7;P55327-5;P55327-6;P55327-3	12	E5RK35	Tumor protein D52	TPD52	____MPAMRNSPTFKSFEEKVENLKSKVGGT	NSPTFKSFEEK	1.53435		1.46839		0.134913
Q02078-3;Q02078-5;Q02078	98	Q02078-3	Myocyte-specific enhancer factor 2A	MEF2A	DIVEALNKKEHRGCDSPDPDTSYVLTPHTEE	GCDSPDPDTSYVLTPHTEEK	1.47925		1.5484		0.134948
Q92610;H0YM74	368	Q92610	Zinc finger protein 592	ZNF592	CSDSSSKGSPSVAASSPPAIPKVRIKTIKTS	GSPSVAASSPPAIPK	1.30825	1.3505			0.134974
Q14676-2;Q14676;Q14676-3;Q14676-4	299	Q14676-2	Mediator of DNA damage checkpoint protein 1	MDC1	PAGVILERSQPPGEDSDTDVDDDSRPPGRPA	SQPPGEDSDTDVDDDSRPPGRPAEVHLER	2.5672		2.32148		0.134992
Q14676-2;Q14676;Q14676-3;Q14676-4	301	Q14676-2	Mediator of DNA damage checkpoint protein 1	MDC1	GVILERSQPPGEDSDTDVDDDSRPPGRPAEV	SQPPGEDSDTDVDDDSRPPGRPAEVHLER	2.5672		2.32148		0.134992
P52948-6;P52948-2;P52948-5;P52948;H7C3P6	1022	P52948-6	Nuclear pore complex protein Nup98-Nup96;Nuclear pore complex protein Nup98;Nuclear pore complex protein Nup96	NUP98	MALDQRFSRLPSKADTSQEICSPRLPISASH	ADTSQEICSPR	0.761789		0.784929		0.135059
Q6P6C2-3;Q6P6C2;K7ER58	371	Q6P6C2-3	RNA demethylase ALKBH5	ALKBH5	HRRRGSFSSENYWRKSYESSEDCSEAAGSPA	KSYESSEDCSEAAGSPAR			0.492805	0.44978	0.135152
F5H7T0;F6RJM5;Q96S38-2;Q96S38	423	F5H7T0	Ribosomal protein S6 kinase delta-1	RPS6KC1	EGGKLWSYISKFLNRSPEESFDIKEVKKPTL	FLNRSPEESFDIK	0.944822		0.951022		0.135172
F5H7T0;F6RJM5;Q96S38-2;Q96S38	427	F5H7T0	Ribosomal protein S6 kinase delta-1	RPS6KC1	LWSYISKFLNRSPEESFDIKEVKKPTLAKVH	FLNRSPEESFDIK	0.944822		0.951022		0.135172
Q8N201	1326	Q8N201	Integrator complex subunit 1	INTS1	SLPPRRDSTEAPKPKSSPEQPIGQGRIRVGT	SSPEQPIGQGR	1.30902	1.2689			0.13518
Q9NYF3	236	Q9NYF3	Protein FAM53C	FAM53C	SLSPCPPQRRFSLSPSLGPQASRFLPSARSS	RFSLSPSLGPQASR	1.34153		1.29668		0.135183
Q5VUA4;Q5VUA4-2	39	Q5VUA4	Zinc finger protein 318	ZNF318	RSGRSSGSSSGPARRSSPPPPPSGSSSRTPA	RSSPPPPPSGSSSR	1.74544		1.87772		0.135188
G1UD79;Q7Z309-4;Q7Z309-3;A0A087WV35	64;64;64;59	G1UD79	Protein FAM122B	SPACIA2;FAM122B	NSTTIMSRHSLLLSSSPNRIPSSRLHQIKRE	HSLLLSSSPNR	0.635566		1.04431	0.79313	0.135228
A0A0A6YYF6;Q9ULW0;Q9ULW0-2	774;738;774	A0A0A6YYF6	Targeting protein for Xklp2	TPX2	GLEIKSSDQPLTVPVSPKFSTRFHC______	SSDQPLTVPVSPK	2.18003	1.1563	1.56897	0.92056	0.135234
Q8WXF0	219	Q8WXF0	Serine/arginine-rich splicing factor 12	SRSF12	TSSGTKSRSHGRHSDSIARSPCKSPKGYTNS	HSDSIARSPCK		1.4624	1.53931		0.135253
Q96N67-4;Q96N67-3;Q96N67-5;Q96N67-2;Q96N67-6;Q96N67;Q96N67-7	180	Q96N67-4	Dedicator of cytokinesis protein 7	DOCK7	DGNSYQDDQDDLKRRSMSIDDTPRGSWACSI	SMSIDDTPR		0.90955		0.92017	0.135337
A4D1Z4;P85037-2;P85037;U3KQ26	49;60;223;30	A4D1Z4	Forkhead box protein K1	KIAA0415;FOXK1	EEAPASPLRPLYPQISPLKIHIPEPDLRSMG	EEAPASPLRPLYPQISPLK	1.4993		1.42535		0.135395
H7BYD9;P19021-2;P19021-4;P19021-3;P19021;P19021-5	918	H7BYD9	Peptidyl-glycine alpha-amidating monooxygenase;Peptidylglycine alpha-hydroxylating monooxygenase;Peptidyl-alpha-hydroxyglycine alpha-amidating lyase	PAM	ETSSGRVLGRFRGKGSGGLNLGNFFASRKGY	GKGSGGLNLGNFFASR	4.62492		5.76004		0.135407
M0R2H7;M0R0F9;W4VSQ9;Q15642-5;Q15642-4;Q15642-2;Q15642-3;Q15642	296	M0R2H7	Cdc42-interacting protein 4	TRIP10	DVEFEDFSQPMNRAPSDSSLGTPSDGRPELR	APSDSSLGTPSDGRPELR	1.62904		1.53095		0.135453
P11388;P11388-2;P11388-3;P11388-4	4	P11388	DNA topoisomerase 2-alpha	TOP2A	____________MEVSPLQPVNENMQVNKIK	MEVSPLQPVNENMQVNK	0.681106	0.64347			0.135495
A0A0A6YYI4;E7EX17;P23588-2;P23588	497	A0A0A6YYI4	Eukaryotic translation initiation factor 4B	EIF4B	NAWVKRSSNPPARSQSSDTEQQSPTSGGGKV	SQSSDTEQQSPTSGGGK	1.1079			1.1249	0.135507
A0A0A0MS59;Q6ZRS2-3;Q6ZRS2-2;Q6ZRS2;A0A087X0E3	562	A0A0A0MS59	Helicase SRCAP	SRCAP	DDFGVEYLLARDEEQSEADAGSGPPTPGPTT	DEEQSEADAGSGPPTPGPTTLGPK	2.57985		2.28097		0.13552
G5E972;P42167;H0YJH7	266;306;141	G5E972	Lamina-associated polypeptide 2, isoforms beta/gamma;Thymopoietin;Thymopentin	TMPO	ESLVVNRVTGNFKHASPILPITEFSDIPRRA	HASPILPITEFSDIPR	0.927472		0.936768		0.135586
H0Y4T7;E7ESY4;Q13330-3;Q13330;F8W9Y9	522	H0Y4T7	Metastasis-associated protein MTA1	MTA1	AIKAECTARLPEASQSPLVLKQAVRKPLEAV	LPEASQSPLVLK	1.24936	1.2128			0.13561
H0YHZ9;Q8TDD1;Q8TDD1-2	71;74;74	H0YHZ9	ATP-dependent RNA helicase DDX54	DDX54	LGPGRPLPTFPTSECTSDVEPDTREMA____	PLPTFPTSECTSDVEPDTR	1.74575	1.6206			0.135613
A6NL93;A6NEL0;P05114	76;102;86	A6NL93	Non-histone chromosomal protein HMG-14	HMGN1	KEDLPAENGETKTEESPASDEAGEKEAKSD_	TEESPASDEAGEK	1.74383		1.6182		0.135638
Q8TC07-2;Q8TC07-3;Q8TC07	675	Q8TC07-2	TBC1 domain family member 15	TBC1D15	SNALPTLSASGARNDSPTQIPVSSDVCRLTP	NDSPTQIPVSSDVCR	0.92098		1.0067	0.79924	0.135706
P35658-2;P35658-4;P35658;P35658-3;P35658-5	436	P35658-2	Nuclear pore complex protein Nup214	NUP214	SLEGERQPKSPGSTPTTPTSSQAPQKLDASA	SPGSTPTTPTSSQAPQK			0.692665	0.65313	0.135732
Q8TDY2-2;Q8TDY2	647	Q8TDY2-2	RB1-inducible coiled-coil protein 1	RB1CC1	ITDLLSEQKASVSQTSPQSASSPRMESTAGI	ASVSQTSPQSASSPR	2.32169	2.0666			0.135738
P05412	62	P05412	Transcription factor AP-1	JUN	GSLKPHLRAKNSDLLTSPDVGLLKLASPELE	NSDLLTSPDVGLLK			0.461404	0.40674	0.135793
E9PHV6;P23497-7;P23497-6;P23497-5;P23497-2;P23497-3;P23497;P23497-4;H7C1G8;H7C4B4	410	E9PHV6	Nuclear autoantigen Sp-100	SP100	FKKRVIGQDHDFSESSEEEAPAEASSGALRS	VIGQDHDFSESSEEEAPAEASSGALR	0.406554		0.463328		0.135937
Q9BQG0;Q9BQG0-2;I3L1L3	1239	Q9BQG0	Myb-binding protein 1A	MYBBP1A	ANGTPTTKSPAPGAPTRSPSTPAKSPKLQKK	SPAPGAPTRSPSTPAK		0.62329		0.57468	0.135977
B4DGW0;A0A087WUY7;O75928-2;O75928	476	B4DGW0	E3 SUMO-protein ligase PIAS2	PIAS2	EASKKKVDVIDLTIESSSDEEEDPPAKRKCI	KVDVIDLTIESSSDEEEDPPAK	1.5361		1.44169		0.136012
B4DGW0;A0A087WUY7;O75928-2;O75928	477	B4DGW0	E3 SUMO-protein ligase PIAS2	PIAS2	ASKKKVDVIDLTIESSSDEEEDPPAKRKCIF	KVDVIDLTIESSSDEEEDPPAK	1.5361		1.44169		0.136012
B4DGW0;A0A087WUY7;O75928-2;O75928	478	B4DGW0	E3 SUMO-protein ligase PIAS2	PIAS2	SKKKVDVIDLTIESSSDEEEDPPAKRKCIFM	KVDVIDLTIESSSDEEEDPPAK	1.5361		1.44169		0.136012
H3BUW4;H3BMU4;C9K0J8;Q8IWY8-4;Q8IWY8-3;Q8IWY8-2;Q8IWY8	153	H3BUW4	Zinc finger and SCAN domain-containing protein 29	ZSCAN29	VEPQPRGVPKKERARSPDLGPQEQMNPKEKL	ARSPDLGPQEQMNPK		1.3964		1.3289	0.13603
E9PIJ1;H0YCL9;H0Y360;Q01433-3;Q01433-5;Q01433-2;Q01433-4;Q01433	190	E9PIJ1	AMP deaminase 2	AMPD2	PDILLRAKQDFLKTDSDSDLQLYKEQGEGQG	TDSDSDLQLYK	4.54504		3.61821		0.136098
E9PMQ6;Q00613-2;Q00613	303	E9PMQ6	Heat shock factor protein 1	HSF1	PLSSSPLVRVKEEPPSPPQSPRVEEASPGRP	VKEEPPSPPQSPR			0.727855	0.6879	0.136106
Q14980-2;Q14980;H0YFY6;A0A087WY61;Q14980-5	1852	Q14980-2	Nuclear mitotic apparatus protein 1	NUMA1	STRSAPASQASLRATSSTQSLARLGSPDYGN	ATSSTQSLAR		10.755	16.6003		0.136217
E7EUL7;E9PHV5;P28290-2;P28290-3;P28290	668	E7EUL7	Sperm-specific antigen 2	SSFA2	EFTQYTTHHILKSLASIEAKCSDMSSENTTG	SLASIEAK	1.14449	1.52	0.998004		0.136222
A0A0A0MS59;Q6ZRS2-3;Q6ZRS2-2;Q6ZRS2;A0A087X0E3	572	A0A0A0MS59	Helicase SRCAP	SRCAP	RDEEQSEADAGSGPPTPGPTTLGPKKEITDI	DEEQSEADAGSGPPTPGPTTLGPK	1.17301	1.208			0.136251
J3KSZ6;U3KQ35;H3BR06;Q15554	365	J3KSZ6	Telomeric repeat-binding factor 2	TERF2	LDQKDLVLPTQALPASPALKNKRPRKDENES	DLVLPTQALPASPALK		0.84826	0.972763	0.98185	0.136259
Q9NQC3-5;Q9NQC3;Q9NQC3-2;Q9NQC3-4	15	Q9NQC3-5	Reticulon-4	RTN4	_MEDLDQSPLVSSSDSPPRPQPAFKYQFVRE	MEDLDQSPLVSSSDSPPRPQPAFK	1.18627		1.15467		0.136331
D6RB55;H0YAJ5;G5E9Y1;Q92870-2;Q92870;Q92870-4	123	D6RB55	Amyloid beta A4 precursor protein-binding family B member 2	APBB2	RKAAEQGQQDPNKNLSPTAVINITSEKLEGK	NLSPTAVINITSEK	1.14343	0.79137	0.587406	0.38389	0.136333
G5E931;H3BN57;Q8TDH9-2;Q8TDH9-3;Q8TDH9	101;97;101;37;101	G5E931	Biogenesis of lysosome-related organelles complex 1 subunit 5	BLOC1S5;BLOC1S5-TXNDC5	TNEHTLPKCRDTMRDSLSQVLQRYEELSC__	DSLSQVLQR	10.2018		15.7848		0.136335
G3V4P9;G3V347;A0A087WW79;J3KPI6;P80192;P80192-4	812	G3V4P9	Mitogen-activated protein kinase kinase kinase 9	MAP3K9	LFQRSSRPRRSTSPPSRKLFKKEEPMLLLGD	PRRSTSPPSR			1.28251	1.2329	0.136347
O94986-3;O94986	1461	O94986-3	Centrosomal protein of 152 kDa	CEP152	GDGSCKHLNSLPRNVSPEFVPCEGEGGFGLH	NVSPEFVPCEGEGGFGLHK	1.41918	1.5174			0.136409
Q96PU4	667	Q96PU4	E3 ubiquitin-protein ligase UHRF2	UHRF2	GQSKKQPSGTTKRPISDDDCPSASKVYKASD	RPISDDDCPSASK	1.01276	0.94497	0.921065		0.136421
M0R201;M0QY29;Q05469-2;Q05469	126;83;552;853	M0R201	Hormone-sensitive lipase	LIPE	IAGLSALPLSEPMRRSVSEAALAQPQGPLGT	SVSEAALAQPQGPLGTDSLK		1.7041		1.888	0.136435
Q9HB90	15	Q9HB90	Ras-related GTP-binding protein C	RRAGC	_MSLQYGAEETPLAGSYGAADSFPKDFGYGV	SLQYGAEETPLAGSYGAADSFPK	0.926097			0.93772	0.136475
Q66K14-2;Q66K14	435	Q66K14-2	TBC1 domain family member 9B	TBC1D9B	SPAPQEGSEQPASPASPLSSRQSFCAQEAPT	ASVVDPSTESSPAPQEGSEQPASPASPLSSR	1.87652		1.6919		0.136545
Q7L9B9	25	Q7L9B9	Endonuclease/exonuclease/phosphatase family domain-containing protein 1	EEPD1	SIPRDPSDLSHSRKFSAACNFSNILVNQERL	KFSAACNFSNILVNQER	2.36726	2.0489			0.13665
Q13111	775	Q13111	Chromatin assembly factor 1 subunit A	CHAF1A	HCRRGLLSNHTGSPRSPSTTYLHTPTPSEDA	SPSTTYLHTPTPSEDAAIPSK	1.91567		1.71633		0.1367
X6RJY0;Q9BVJ6-2;Q9BVJ6-3;Q9BVJ6	445	X6RJY0	U3 small nucleolar RNA-associated protein 14 homolog A	UTP14A	LRKRSELSQDAEPAGSQETKDSGSQEVLSEL	SELSQDAEPAGSQETK			0.654279	0.70342	0.13676
Q9BZF1;Q9BZF1-3;Q9BZF1-2	807	Q9BZF1	Oxysterol-binding protein-related protein 8	OSBPL8	KVAKGYSSPEPDIQDSSGSEAQSVKPSTRRK	GYSSPEPDIQDSSGSEAQSVKPSTR	1.11536			1.1408	0.136777
Q9BZF1;Q9BZF1-3;Q9BZF1-2	810	Q9BZF1	Oxysterol-binding protein-related protein 8	OSBPL8	KGYSSPEPDIQDSSGSEAQSVKPSTRRKKGI	GYSSPEPDIQDSSGSEAQSVKPSTR	1.11536			1.1408	0.136777
Q92621	1939	Q92621	Nuclear pore complex protein Nup205	NUP205	LFASRTLFKSRRLQDSFASETNLDFRSGLAI	LQDSFASETNLDFR	0.422262		0.490268		0.136849
Q92621	1942	Q92621	Nuclear pore complex protein Nup205	NUP205	SRTLFKSRRLQDSFASETNLDFRSGLAIVSQ	LQDSFASETNLDFR	0.422262		0.490268		0.136849
O75592-2;O75592	3505	O75592-2	E3 ubiquitin-protein ligase MYCBP2	MYCBP2	ILPARVKAIPRRRVNSGDTEVGSSLLRHPSP	VNSGDTEVGSSLLR	1.08776	2.2041	1.14524		0.13688
P42677;C9J1C5;H0YMV8;Q71UM5	78;46;94;78	P42677	40S ribosomal protein S27;40S ribosomal protein S27-like	RPS27;RPS27L	LCQPTGGKARLTEGCSFRRKQH_________	LTEGCSFR	1.40447			1.5095	0.13692
O15075-3;O15075-4;O15075-2;O15075;Q5VZY9	332	O15075-3	Serine/threonine-protein kinase DCLK1	DCLK1	TPGSQLSTPRSGKSPSPSPTSPGSLRKQRSS	SGKSPSPSPTSPGSLR	1.40772		1.51508		0.136985
Q13428;Q13428-3;Q13428-4;Q13428-2;Q13428-8	1111	Q13428	Treacle protein	TCOF1	PSSGVDSAVGTLPATSPQSTSVQAKGTNKLR	TQPSSGVDSAVGTLPATSPQSTSVQAK	1.42324	1.3369			0.137001
Q5T200-2;Q5T200	1409	Q5T200-2	Zinc finger CCCH domain-containing protein 13	ZC3H13	LEGEHERDLESTSRDSLALDKERMDKDLGSV	DLESTSRDSLALDKER		1.6035		1.4745	0.137012
O75152	768	O75152	Zinc finger CCCH domain-containing protein 11A	ZC3H11A	KTRRLSSASTGKPPLSVEDDFEKLIWEISGG	RLSSASTGKPPLSVEDDFEK	1.5155		1.40752		0.137018
D6RBG3;D6RCF6;D6R9C0;Q8NB50-2;Q8NB50-3;Q8NB50	64;64;64;97;64;97	D6RBG3	Zinc finger protein 62 homolog	ZFP62	KTEQEGEASEKSLHLSPQHITHQTMPIGQR_	SLHLSPQHITHQTMPIGQR	1.30586	1.3843			0.137078
E7ETD6;Q12830-4;Q12830;F5GXF5;Q12830-2;A0A0A0MR81	572	E7ETD6	Nucleosome-remodeling factor subunit BPTF	BPTF	LESIRAKKGDIDNVKSPEETEKDKNETENDS	KGDIDNVKSPEETEK	1.25002	1.2			0.137217
H0YN99;Q9H792	779	H0YN99	Pseudopodium-enriched atypical kinase 1	PEAK1	STVLSQIVASIQPPQSPPETPQSGPKACSVE	ASTVLSQIVASIQPPQSPPETPQSGPK		0.69873		0.64456	0.137246
V9GZ69;I3L2H2;Q15697-2;Q15697	173	V9GZ69	Zinc finger protein 174	ZNF174	LPDFQPQTPRRDLRESSPAEPSQAGAYDRLS	ESSPAEPSQAGAYDR		1.0203	0.851934	0.67002	0.137273
Q05209-2;Q05209-3;Q05209	435	Q05209-2	Tyrosine-protein phosphatase non-receptor type 12	PTPN12	ESTIEQIDKKLERNLSFEIKKVPLQEGPKSF	NLSFEIK			1.87924	1.6728	0.137274
Q9HDC5	461	Q9HDC5	Junctophilin-1	JPH1	PPTPKESPHFYRKGTTPPRSPEASPKHSHSP	KGTTPPRSPEASPK		1.4683	1.36737		0.137311
K7EIF1;K7EPF0;K7EQS3;K7EM48;K7EN63;Q96SI1-2;Q96SI1	38	K7EIF1	BTB/POZ domain-containing protein KCTD15	KCTD15	EGGNMSRLSLTRSPVSPLAAQGIPLPAQLTK	SPVSPLAAQGIPLPAQLTK		0.80731		0.76825	0.137419
Q99459	390	Q99459	Cell division cycle 5-like protein	CDC5L	VDTPLKGGLNTPLHESDFSGVTPQRQVVQTP	GGLNTPLHESDFSGVTPQR	0.71053		0.757863		0.137444
G3XAL9;P55011;P55011-3	994	G3XAL9	Solute carrier family 12 member 2	SLC12A2	EEDGKTATQPLLKKESKGPIVPLNVADQKLL	KESKGPIVPLNVADQK	0.647962	0.70435			0.13759
P46100-4;P46100;P46100-2;P46100-5;P46100-3;A0A096LNW1;A0A096LNL9;P46100-6	731	P46100-4	Transcriptional regulator ATRX	ATRX	LPKSKQSETVDQNSDSDEMLAILKEVSRMSH	QSETVDQNSDSDEMLAILK	1.27126		1.34617		0.137603
A6NNK5;Q12888;Q12888-2;Q12888-3;C9JXV0	316	A6NNK5	Tumor suppressor p53-binding protein 1	TP53BP1	STQEDLFDQSNKTVSSDGCSTPSREEGGCSL	TVSSDGCSTPSR		1.1935		1.2453	0.137648
Q2KHR3-2;Q2KHR3;H0YCQ7	1211	Q2KHR3-2	Glutamine and serine-rich protein 1	QSER1	SSTTPTPLVSETGGNSPSDKVDNELKNLEHL	PSSTTPTPLVSETGGNSPSDK	1.8523			2.1518	0.137728
Q02952-3;Q02952-2;Q02952	645	Q02952-3	A-kinase anchor protein 12	AKAP12	DKEDELDKVKSATLSSTESTASEMQEEMKGS	SATLSSTESTASEMQEEMK	0.444701	0.52123			0.137744
Q7L4I2;H0YGP9;E1B6W4;Q7L4I2-2	220	Q7L4I2	Arginine/serine-rich coiled-coil protein 2	RSRC2	KRIEKPRRFSRSLSRTPSPPPFRGRNTAMDA	SLSRTPSPPPFR		0.70025	0.750976		0.137758
Q7L4I2;H0YGP9;E1B6W4;Q7L4I2-2	222	Q7L4I2	Arginine/serine-rich coiled-coil protein 2	RSRC2	IEKPRRFSRSLSRTPSPPPFRGRNTAMDAQE	SLSRTPSPPPFR		0.70025	0.750976		0.137758
Q96C19	74	Q96C19	EF-hand domain-containing protein D2	EFHD2	LLRRADLNQGIGEPQSPSRRVFNPYTEFKEF	ADLNQGIGEPQSPSR		0.71985		0.66402	0.137796
D6REM6;A8MXP9;P43243;D6R991	195	D6REM6	Matrin-3	MATR3	EKRHFRRDSFDDRGPSLNPVLDYDHGSRSQE	RDSFDDRGPSLNPVLDYDHGSR		1.5295	1.4055		0.137873
P24723-2;P24723;G3V4H0;G3V4Q6	317	P24723-2	Protein kinase C eta type	PRKCH	LAKTLAGMGLQPGNISPTSKLVSRSTLRRQG	TLAGMGLQPGNISPTSK			0.868357	0.83831	0.137904
F5H8D7;P18887	457	F5H8D7	DNA repair protein XRCC1	XRCC1	AAGPSSPQKPPTPEETKAASPVLQEDIDIEG	TKPTQAAGPSSPQKPPTPEETK	2.24482		1.90971		0.137915
F8W8M4;A0A0A0MRL6;O14639-2;O14639-6;O14639;H0Y3K7;O14639-3;O14639-5;H0Y7N6;F6XFR5	352	F8W8M4	Actin-binding LIM protein 1	ABLIM1	KQSTKTEEKLRPTRTSSESIYSRPGSSIPGS	TSSESIYSR			1.14384	1.1134	0.137948
Q9UHB6;Q9UHB6-4;F8VS07;F8VQE1;Q9UHB6-3;Q9UHB6-2;Q9UHB6-5;F8VRN8	365	Q9UHB6	LIM domain and actin-binding protein 1	LIMA1	SEVQQPVHPKPLSPDSRASSLSESSPPKAMK	SEVQQPVHPKPLSPDSR		0.96458	1.17682	1.3078	0.138034
Q9ULU4-5;Q9ULU4-20;Q9ULU4;Q9ULU4-10;Q9ULU4-11;Q9ULU4-7;Q9ULU4-19;H7C4X9;A0A0A0MRQ3;Q9ULU4-4;Q9ULU4-3;Q9ULU4-6;Q9ULU4-23;Q9ULU4-21;Q9ULU4-14;Q9ULU4-12;Q9ULU4-22;Q9ULU4-16;Q9ULU4-9;Q9ULU4-13;A0A087WV57;A0A087WYS3;Q9ULU4-17;Q9ULU4-8	490	Q9ULU4-5	Protein kinase C-binding protein 1	ZMYND8	SPASTKTGQAGSLSGSPKPFSPQLSAPITTK	TGQAGSLSGSPK	0.828363			0.78884	0.13819
A0A0A0MTG4;P82094;P82094-2	927	A0A0A0MTG4	TATA element modulatory factor	TMF1	TQETIKEKERKPFSVSSTPTMSRSSSISGVD	KPFSVSSTPTMSR	0.647836	0.75795		1.0646	0.138195
Q96QC0	382	Q96QC0	Serine/threonine-protein phosphatase 1 regulatory subunit 10	PPP1R10	TASLEPGALDAKPVESPGDPNQLTRKGRKRK	PVESPGDPNQLTR		0.60049		0.6673	0.138224
O43491;E9PMV8;Q6R5J7	682	O43491	Band 4.1-like protein 2	EPB41L2	WEKRRITPLSLQTQGSSHETLNIVEEKKRAE	ITPLSLQTQGSSHETLNIVEEK			0.658111	0.71797	0.13828
A6NNK5;Q12888;Q12888-2;Q12888-3	1067	A6NNK5	Tumor suppressor p53-binding protein 1	TP53BP1	DPPTTPIRGNLLHFPSSQGEEEKEKLEGDHT	GNLLHFPSSQGEEEK	1.08947			1.0702	0.138287
Q12789-3;Q12789	1856	Q12789-3	General transcription factor 3C polypeptide 1	GTF3C1	SSEDSPPEGQAPPSHSPRGTKRRASWASENG	PLEGSSSEDSPPEGQAPPSHSPR	2.88193		2.30974		0.138327
Q9H1B7	662	Q9H1B7	Interferon regulatory factor 2-binding protein-like	IRF2BPL	HSTTASARRNSSSPVSPASVPGQRRLASRNG	RNSSSPVSPASVPGQR	0.844809	0.80795			0.138331
Q13523;H0YDJ3	576	Q13523	Serine/threonine-protein kinase PRP4 homolog	PRPF4B	MSVPSEPSSPQSSTRTRSPSPDDILERVAAD	TRSPSPDDILER	0.736703	0.67931			0.138357
E7ETD6;Q12830-4;Q12830;F5GXF5;Q12830-2;J3KSK9;E9PE19	2370	E7ETD6	Nucleosome-remodeling factor subunit BPTF	BPTF	STTAAGTGEQRQSKLSPQMQVHQDKTLPPAQ	LSPQMQVHQDK	0.81706		0.774293		0.138377
O00567	563	O00567	Nucleolar protein 56	NOP56	EEAGHRSGSKKKRKFSKEEPVSSGPEEAVGK	KFSKEEPVSSGPEEAVGK			1.06288	1.0803	0.138391
Q86U86-8;Q86U86;E7EVG2;Q86U86-6;Q86U86-5;Q86U86-4;Q86U86-7;Q86U86-3;Q86U86-9;Q86U86-2;H0Y5B5	507;507;507;507;507;507;507;475;507;507;451	Q86U86-8	Protein polybromo-1	PBRM1	DIEDGDSMISSATSDTGSAKRKRNTHDSEML	RDDIEDGDSMISSATSDTGSAK	0.646956		0.70927		0.138423
Q9UQ35	2100	Q9UQ35	Serine/arginine repetitive matrix protein 2	SRRM2	SDRSRSATPPATRNHSGSRTPPVALNSSRMS	NHSGSRTPPVALNSSR		0.837		0.79787	0.138464
P49790-2;P49790;P49790-3	192	P49790-2	Nuclear pore complex protein Nup153	NUP153	DDDNISTTSGFSSRASDKDITVSKNTSLPPL	ASDKDITVSK	0.542035	0.6173			0.138477
Q6W2J9-4;Q6W2J9-2;Q6W2J9;H7C231;H7BZ37;H7C2V9;A6NE70	1410	Q6W2J9-4	BCL-6 corepressor	BCOR	RRFRKRPEPSSDYDLSPAKQEPKPFDRLQQL	KRPEPSSDYDLSPAK		0.70799		0.64476	0.138517
Q7Z4V5-2;Q7Z4V5;Q7Z4V5-4;Q7Z4V5-3;A0A087WT54	240;240;240;240;192	Q7Z4V5-2	Hepatoma-derived growth factor-related protein 2	HDGFRP2	KKKAPSASDSDSKADSDGAKPEPVAMARSAS	ADSDGAKPEPVAMAR		0.89996	0.874585		0.13853
Q9UM82	251	Q9UM82	Spermatogenesis-associated protein 2	SPATA2	ERAAKDYYKPRVTKPSRSVDAYDSYWESRKP	PRVTKPSR			0.855066	0.81927	0.138583
A0A087WY61;Q14980-2;Q14980;Q14980-5;H0YFY6	1757	A0A087WY61	Nuclear mitotic apparatus protein 1	NUMA1	PRTQPDGTSVPGEPASPISQRLPPKVESLES	TQPDGTSVPGEPASPISQR	2.44182	1.1983	1.31039	0.99018	0.138627
B0QY16;Q6ICG6-3;Q6ICG6;Q6ICG6-2	304	B0QY16	Uncharacterized protein KIAA0930	KIAA0930	STPPTPERNNRPAFFSPSLKRKVPRNRIAEM	NNRPAFFSPSLK	1.10784		1.13945		0.13863
Q15637-5	112	Q15637-5	0	0	PPPQPPPPPPLYQRVSPPQPPPPQPPRKDQQ	VSPPQPPPPQPPR		0.838		0.87069	0.138679
C9JME2;Q9Y4F1;Q9Y4F1-2	424	C9JME2	FERM, RhoGEF and pleckstrin domain-containing protein 1	FARP1	CRRGKEPKVSAGEPGSHPSPAPRRSPAGNKQ	VSAGEPGSHPSPAPR	1.4498		1.60717		0.138711
F5H1B1;F5H630;P51523	128	F5H1B1	Zinc finger protein 84	ZNF84	NFNLNMNFVPLRKSNSEGDLDGLILKHHLDL	SNSEGDLDGLILK	3.01159		4.10038		0.138785
Q7Z6E9-2;Q7Z6E9;H3BSK8	772	Q7Z6E9-2	E3 ubiquitin-protein ligase RBBP6	RBBP6	RSRSPPYRRYHSRSRSPQAFRGQSPNKRNVP	SRSPQAFR			0.618085	0.68753	0.138914
Q7RTV3	310	Q7RTV3	Zinc finger protein 367	ZNF367	QKADQEQQDPLEYLQSDEEDDEKRGAQRRLQ	ADQEQQDPLEYLQSDEEDDEKR	1.33647		1.45237		0.138991
A0A0A0MTP7;F8VXG7;Q99590-2;Q99590	780	A0A0A0MTP7	Protein SCAF11	SCAF11	EKVETVSQPSESPKDTIDKTKKPRTRRSRFH	VETVSQPSESPKDTIDK		1.2567	1.19394		0.13906
Q9UQ35;Q9UQ35-2;I3L4D8;I3L182	836	Q9UQ35	Serine/arginine repetitive matrix protein 2	SRRM2	PPPKQKSKTPSRQSHSSSSPHPKVKSGTPPR	TPSRQSHSSSSPHPK	2.84649		2.24371		0.139228
Q9UQ35;Q9UQ35-2;I3L4D8;I3L182	837	Q9UQ35	Serine/arginine repetitive matrix protein 2	SRRM2	PPKQKSKTPSRQSHSSSSPHPKVKSGTPPRQ	TPSRQSHSSSSPHPK	2.84649		2.24371		0.139228
D6REM6;A8MXP9;P43243;D6R991	188	D6REM6	Matrin-3	MATR3	VPRDDWEEKRHFRRDSFDDRGPSLNPVLDYD	RDSFDDRGPSLNPVLDYDHGSR	1.30329	1.4096			0.139277
Q8NFH5-2;Q8NFH5;Q8NFH5-3	273	Q8NFH5-2	Nucleoporin NUP53	NUP35	SSPSLAFTPPIKTLGTPTQPGSTPRISTMRP	TLGTPTQPGSTPR			0.58713	0.50108	0.139326
A0A087X176;Q6ZRP7	578	A0A087X176	Sulfhydryl oxidase;Sulfhydryl oxidase 2	QSOX2	GRDNLLDTYSADQGDSSEGGTLARGEEEEKR	DNLLDTYSADQGDSSEGGTLAR	1.03197		1.0417		0.139343
Q9NVD7-2;Q9NVD7;J3KNQ4	10	Q9NVD7-2	Alpha-parvin	PARVA	______MATSPQKSPSVPKSPTPKSPPSRKK	ATSPQKSPSVPKSPTPK	1.96626		2.4097		0.139425
O75151	458	O75151	Lysine-specific demethylase PHF2	PHF2	ENASKAVRPEVNTVASSDEVCDGDREKEEPP	AVRPEVNTVASSDEVCDGDR		1.5966		1.4323	0.139471
Q13595	18	Q13595	Transformer-2 protein homolog alpha	TRA2A	DVEENNFEGRESRSQSKSPTGTPARVKSESR	SQSKSPTGTPAR	0.58292			0.6616	0.139605
Q13595	20	Q13595	Transformer-2 protein homolog alpha	TRA2A	EENNFEGRESRSQSKSPTGTPARVKSESRSG	SQSKSPTGTPAR	0.58292			0.6616	0.139605
A0A0A6YYL0;H0YKN5;Q9GZN2-2;Q9GZN2	2	A0A0A6YYL0	Homeobox protein TGIF2	TGIF2-C20orf24;TGIF2	______________MSDSDLGEDEGLLSLAG	SDSDLGEDEGLLSLAGK	0.942152		0.925069		0.139623
A0A0A6YYL0;H0YKN5;Q9GZN2-2;Q9GZN2	4	A0A0A6YYL0	Homeobox protein TGIF2	TGIF2-C20orf24;TGIF2	____________MSDSDLGEDEGLLSLAGKR	SDSDLGEDEGLLSLAGK	0.942152		0.925069		0.139623
Q96KM6	665	Q96KM6	Zinc finger protein 512B	ZNF512B	RSEHTAPPPEEPTDKSPEAEDPLGVERTPSG	SEHTAPPPEEPTDKSPEAEDPLGVER	1.58788		1.83268		0.139718
J3KTI7;J3QR52;J3QLN7;Q99741	45	J3KTI7	Cell division control protein 6 homolog	CDC6	SDAKLEPTNVQTVTCSPRVKALPLSPRKRLG	LEPTNVQTVTCSPR	0.587406	0.49787			0.139743
Q9H165-2;Q9H165-4;Q9H165-6;Q9H165	627	Q9H165-2	B-cell lymphoma/leukemia 11A	BCL11A	SASGGLSKKLLLGSPSSLSPFSKRIKLEKEF	LLLGSPSSLSPFSK			0.79164	0.83676	0.139749
Q5QPR4;J3QR29;Q5QPR3;J3QKR5;B7ZVY7;J3QR44;P21127-5;P21127-10;P21127-6;P21127-9;Q9UQ88-4;P21127-8;Q9UQ88-3;Q9UQ88-2;P21127-3;P21127-2;Q9UQ88;P21127;J3KS35;E7ESP2;Q9UQ88-9	228;230;261;262;264;277;8;47;220;230;252;254;261;262;263;264;265;277;262;275;204	Q5QPR4	Cyclin-dependent kinase 11B;Cyclin-dependent kinase 11A	CDK11A;CDK11B;CDC2L1	RKPVKEEKMEERDLLSDLQDISDSERKTSSA	DLLSDLQDISDSER	0.638366		0.710379		0.139798
R4GMX8;Q6VN20-2;Q6VN20-3;Q6VN20	365	R4GMX8	Ran-binding protein 10	RANBP10	SLSSRSPKSQDSYPGSPSLSPRHGPSSSHMH	SQDSYPGSPSLSPR		0.72193		0.65193	0.139813
H0Y5J4;A0A0A6YYI7;B4DDD6;Q9UJU6-5;Q9UJU6-4;Q9UJU6-6;Q9UJU6;Q9UJU6-2;Q9UJU6-3	269	H0Y5J4	Drebrin-like protein	DBNL	AVHPREIFKQKERAMSTTSISSPQPGKLRSP	AMSTTSISSPQPGK	1.79211		1.55928		0.139821
Q9H7N4	992	Q9H7N4	Splicing factor, arginine/serine-rich 19	SCAF1	PPPKAAPPPPALTPDSQTVDSSCKTPEVSFL	AAPPPPALTPDSQTVDSSCK	1.24471		1.18025		0.140066
D6R9K7;J3QRR5;E9PB51;Q9BWF3-3;Q9BWF3-4;Q9BWF3-2;Q9BWF3	88	D6R9K7	RNA-binding protein 4	RBM4	KSKTSTKLHVGNISPTCTNKELRAKFEEYGP	LHVGNISPTCTNK	0.788955	0.73108			0.140083
Q6IE81-2;Q6IE81	743	Q6IE81-2	Protein Jade-1	JADE1	VNYNQTAVKVPTTPASPVKNWGGFRIPKKGE	VPTTPASPVK	1.72093		1.5075		0.140122
A6NNK5;Q12888;Q12888-2;Q12888-3;C9JXV0	525	A6NNK5	Tumor suppressor p53-binding protein 1	TP53BP1	GDSCKLMLSTSEYSQSPKMESLSSHRIDEDG	LMLSTSEYSQSPK	0.672133	0.75457	0.872448	1.0993	0.140157
Q96JB2	533	Q96JB2	Conserved oligomeric Golgi complex subunit 3	COG3	VHLEEGESNSLTKSGSTESLNPRPQTTISPA	SGSTESLNPR	3.8088	5.8747			0.140169
E9PM03;E9PM81;Q9BUN5;Q9BUN5-3	46;46;46;46	E9PM03	Coiled-coil domain-containing protein 28B	CCDC28B	TSHSGSLALGLPHLPSPKQRAKFKRPLRTQS	VPVPTSHSGSLALGLPHLPSPK	1.87825		1.60849		0.14024
Q8N488	214	Q8N488	RING1 and YY1-binding protein	RYBP	SSSGSESTDKGSSRSSTPKGDMSAVNDESF_	SSTPKGDMSAVNDESF			1.34838	1.4873	0.140301
B1AMY1;B1AMX7;B1AMX8;Q12933-4;Q12933-3;Q12933;Q12933-2	7	B1AMY1	TNF receptor-associated factor 2	TRAF2	_________MAAASVTPPGSLELLQPGFSKT	AAASVTPPGSLELLQPGFSK	3.78845	2.7189			0.14042
B1AMY1;B1AMX7;B1AMX8;Q12933-4;Q12933-3;Q12933;Q12933-2	11	B1AMY1	TNF receptor-associated factor 2	TRAF2	_____MAAASVTPPGSLELLQPGFSKTLLGT	AAASVTPPGSLELLQPGFSK	3.78845	2.7189			0.14042
F8W9W2;P43250-3;P43250;P43250-2;P34947	484	F8W9W2	G protein-coupled receptor kinase 6;G protein-coupled receptor kinase 5	GRK6;GRK5	PQAIYCKDVLDIEQFSTVKGVELEPTDQDFY	DVLDIEQFSTVK			1.49788	1.7203	0.140787
P17096;P17096-3	39	P17096	High mobility group protein HMG-I/HMG-Y	HMGA1	RGRGRPRKQPPVSPGTALVGSQKEPSEVPTP	KQPPVSPGTALVGSQK	0.793651	0.73319			0.140794
Q8WXD9	1257	Q8WXD9	Caskin-1	CASKIN1	SPTPTSKKVPLPGPGSPEVKRAHGTPPPVSP	KVPLPGPGSPEVK	2.49813		1.97227		0.140968
Q5SVL2;P55210-2;P55210	16	Q5SVL2	Caspase-7;Caspase-7 subunit p20;Caspase-7 subunit p11	CASP7	MADDQGCIEEQGVEDSANEDSVDAKPDRSSF	ADDQGCIEEQGVEDSANEDSVDAKPDR	0.90876		0.931532		0.141001
H7BXI1;A0A087WXU3;A0FGR8-5;A0FGR8-2;A0FGR8;A0FGR8-6	736	H7BXI1	Extended synaptotagmin-2	ESYT2	QPPEAGPQGLHDLGRSSSSLLASPGHISVKE	SSSSLLASPGHISVK	4.75443	3.1764			0.141001
Q9Y2D9	204	Q9Y2D9	Zinc finger protein 652	ZNF652	QRRTRRAASVAAATTSPTPRTTRGRRKSVEP	AASVAAATTSPTPR		1.1711	1.23999		0.141445
A8MZ87;Q9H0B6-2;Q9H0B6	443;505;582	A8MZ87	Kinesin light chain 2	KLC2	GTPQEPPNPRMKRASSLNFLNKSVEEPTQVG	ASSLNFLNK	0.920132	0.94072			0.141452
K7EN42;B7Z8J4;P30419	47	K7EN42	Glycylpeptide N-tetradecanoyltransferase 1	NMT1	DCENEEDNSYNRGGLSPANDTGAKKKKKKQK	GGLSPANDTGAK	0.723903	0.64389			0.141467
A0A087WVU5;O00512	104	A0A087WVU5	B-cell CLL/lymphoma 9 protein	BCL9	AGNGAKGKGKRERSISADSFDQRDPGTPNDD	SISADSFDQR	1.33618	0.93999	1.7466		0.141486
F6SJA5;E7EUY6;E9PDQ5;B1ALK7;Q15052-2;Q14155-6;Q14155-1;Q14155-5;Q14155-2;Q15052;Q14155-3;Q14155	518	F6SJA5	Rho guanine nucleotide exchange factor 6;Rho guanine nucleotide exchange factor 7	ARHGEF7;ARHGEF6	LFPNVLLMLSASPRMSGFIYQGKLPTTGMTI	MSGFIYQGK	1.11331		1.01138	1.5169	0.141625
Q9UQ35;Q9UQ35-2	1925	Q9UQ35	Serine/arginine repetitive matrix protein 2	SRRM2	RSRSRASPVSRRRSRSRTPPVTRRRSRSRTP	SRTPPVTR	0.845309	1.0553	0.92885	0.79447	0.141664
Q9UQ35;Q9UQ35-2	1927	Q9UQ35	Serine/arginine repetitive matrix protein 2	SRRM2	RSRASPVSRRRSRSRTPPVTRRRSRSRTPTT	SRTPPVTR	0.845309	1.0553	0.92885	0.79447	0.141664
A0A0A0MSA7;O43432;O43432-3;O43432-2	230	A0A0A0MSA7	Eukaryotic translation initiation factor 4 gamma 3	EIF4G3	DQKQEEKPKPDPVLKSPSPVLRLVLSGEKKE	PKPDPVLKSPSPVLR	1.91186		1.60387		0.141792
P25054-2;P25054	1864	P25054-2	Adenomatous polyposis coli protein	APC	IEGTPYCFSRNDSLSSLDFDDDDVDLSREKA	NDSLSSLDFDDDDVDLSR		0.71756	0.634236		0.141795
A6NEM2;P51610-2;P51610;P51610-4	598	A6NEM2	Host cell factor 1;HCF N-terminal chain 1;HCF N-terminal chain 2;HCF N-terminal chain 3;HCF N-terminal chain 4;HCF N-terminal chain 5;HCF N-terminal chain 6;HCF C-terminal chain 1;HCF C-terminal chain 2;HCF C-terminal chain 3;HCF C-terminal chain 4;HCF C-terminal chain 5;HCF C-terminal chain 6	HCFC1	TPGTTTLPATVKVASSPVMVSNPATRMLKTA	VASSPVMVSNPATR	1.42812	1.6306			0.1418
Q9ULU4-5;Q9ULU4-20;Q9ULU4;Q9ULU4-10;Q9ULU4-11;Q9ULU4-7;Q9ULU4-19;H7C4X9;A0A0A0MRQ3;Q9ULU4-4;Q9ULU4-3;Q9ULU4-6;Q9ULU4-23;Q9ULU4-21;Q9ULU4-14;Q9ULU4-12;Q9ULU4-22;Q9ULU4-16;Q9ULU4-9;Q9ULU4-13;A0A087WV57;A0A087WYS3;A0A0A0MTK7;Q9ULU4-17;Q9ULU4-8;Q9ULU4-18;Q9ULU4-15	425	Q9ULU4-5	Protein kinase C-binding protein 1	ZMYND8	LMSKPVLSGGTGRRISLSDMPRSPMSTNSSV	RISLSDMPR	1.37994			1.2641	0.141873
Q96PU5-9;Q96PU5-4;Q96PU5-2;Q96PU5-6;Q96PU5-5;Q96PU5-7;Q96PU5	448	Q96PU5-9	E3 ubiquitin-protein ligase NEDD4-like	NEDD4L	NNHLIEPQIRRPRSLSSPTVTLSAPLEGAKD	SLSSPTVTLSAPLEGAK	1.1972		1.28125		0.141972
Q96PU5-9;Q96PU5-4;Q96PU5-2;Q96PU5-6;Q96PU5-5;Q96PU5-7;Q96PU5	449	Q96PU5-9	E3 ubiquitin-protein ligase NEDD4-like	NEDD4L	NHLIEPQIRRPRSLSSPTVTLSAPLEGAKDS	SLSSPTVTLSAPLEGAK	1.1972		1.28125		0.141972
B6VEX4;A0A0A0MRT6;Q8IZP0-11;Q8IZP0-10;Q8IZP0-8;Q8IZP0-7;Q8IZP0-2;Q8IZP0-4;Q8IZP0-3;Q8IZP0-5;Q8IZP0-6;Q8IZP0-9;Q8IZP0-12;Q8IZP0	183	B6VEX4	Abl interactor 1	ABI1	TGTLSRTNPPTQKPPSPPMSGRGTLGRNTPY	TNPPTQKPPSPPMSGR	2.29474		1.82708		0.142014
Q8TEK3-2;Q8TEK3	834	Q8TEK3-2	Histone-lysine N-methyltransferase, H3 lysine-79 specific	DOT1L	VPGSMKLSPQDPRPLSPGALQLAGEKSSEKG	PLSPGALQLAGEK	1.73241	0.9665	1.41774	1.0496	0.142072
Q6ZRV2	7	Q6ZRV2	Protein FAM83H	FAM83H	_________MARRSQSSSQGDNPLAPGYLPP	RSQSSSQGDNPLAPGYLPPHYK		2.0887	2.76465		0.142104
Q6ZRV2	9	Q6ZRV2	Protein FAM83H	FAM83H	_______MARRSQSSSQGDNPLAPGYLPPHY	RSQSSSQGDNPLAPGYLPPHYK		2.0887	2.76465		0.142104
H7C4H4;Q92834-3;Q92834-4;Q92834-2;Q92834;Q92834-6	41;518;456;518;518;518	H7C4H4	X-linked retinitis pigmentosa GTPase regulator	RPGR	THIMSLNSNEKSLKLSPVQKQKDHEFSKTEE	SLKLSPVQK		0.6665	0.570223		0.142242
F8W6I7;P09651-3;P09651-2;P09651;H0YH80	303;263;316;368;187	F8W6I7	Heterogeneous nuclear ribonucleoprotein A1;Heterogeneous nuclear ribonucleoprotein A1, N-terminally processed	HNRNPA1	NQGGYGGSSSSSSYGSGRRF___________	NQGGYGGSSSSSSYGSGR	0.940468	1.3729	1.08025	1.5932	0.142247
Q15648	1479	Q15648	Mediator of RNA polymerase II transcription subunit 1	MED1	ESESGSSIAEKSYQNSPSSDDGIRPLPEYST	SYQNSPSSDDGIRPLPEYSTEK	1.14866		1.21233		0.142411
Q02952-3;Q02952-2;Q02952	646	Q02952-3	A-kinase anchor protein 12	AKAP12	KEDELDKVKSATLSSTESTASEMQEEMKGSV	SATLSSTESTASEMQEEMK	0.391037	0.50903			0.142457
P51531-2;P51531	587	P51531-2	Probable global transcription activator SNF2L2	SMARCA2	GGESALGPDGEPIDESSQMSDLPVKVTHTET	KAEENAEGGESALGPDGEPIDESSQMSDLPVK	1.74978		1.49519		0.14247
P51531-2;P51531	588	P51531-2	Probable global transcription activator SNF2L2	SMARCA2	GESALGPDGEPIDESSQMSDLPVKVTHTETG	KAEENAEGGESALGPDGEPIDESSQMSDLPVK	1.74978		1.49519		0.14247
P51531-2;P51531	591	P51531-2	Probable global transcription activator SNF2L2	SMARCA2	ALGPDGEPIDESSQMSDLPVKVTHTETGKVL	KAEENAEGGESALGPDGEPIDESSQMSDLPVK	1.74978		1.49519		0.14247
Q9NS69	15	Q9NS69	Mitochondrial import receptor subunit TOM22 homolog	TOMM22	_MAAAVAAAGAGEPQSPDELLPKGDAEKPEE	AAAVAAAGAGEPQSPDELLPK	3.0829	1.7184	1.35768	0.84913	0.142477
Q8TAQ2	548	Q8TAQ2	SWI/SNF complex subunit SMARCC2	SMARCC2	VLADTPSGLVPLQPKTPQQTSASQQMLNFPD	TPQQTSASQQMLNFPDK		1.6296	0.938438	1.319	0.142529
O95810	288	O95810	Serum deprivation-response protein	SDPR	KSLTSNHQKISSGKSSPFKVSPLTFGRKKVR	SSPFKVSPLTFGR	0.447828	0.32612			0.142611
O95810	293	O95810	Serum deprivation-response protein	SDPR	NHQKISSGKSSPFKVSPLTFGRKKVREGESH	SSPFKVSPLTFGR	0.447828	0.32612			0.142611
H7BXI1;A0A087WXU3;A0FGR8-5;A0FGR8-2;A0FGR8;A0FGR8-6	743	H7BXI1	Extended synaptotagmin-2	ESYT2	QGLHDLGRSSSSLLASPGHISVKEPTPSIAS	SSSSLLASPGHISVK	2.12553	2.8646			0.142646
Q99698	2105	Q99698	Lysosomal-trafficking regulator	LYST	NIIPQQMAAHMLRSRSLPAFPTSSLLTQSQK	SLPAFPTSSLLTQSQK	1.41806	1.6289			0.142686
O75533	207	O75533	Splicing factor 3B subunit 1	SF3B1	PPSKRKRRWDQTADQTPGATPKKLSSWDQAE	WDQTADQTPGATPK	1.33733	1.2313			0.142691
O75533	211	O75533	Splicing factor 3B subunit 1	SF3B1	RKRRWDQTADQTPGATPKKLSSWDQAETPGH	WDQTADQTPGATPK	1.33733	1.2313			0.142691
H0Y7R3;F8W9F9;H0Y7T5;Q9Y3S1-2;Q9Y3S1-4;Q9Y3S1;E9PCD1;H0Y7J9;H0Y493	1817	H0Y7R3	Serine/threonine-protein kinase WNK2	WNK2	LRYSAPPDVYLDEAPSSPDVKLAVRRAQTAS	YSAPPDVYLDEAPSSPDVK	1.21414		1.31254		0.14286
H0Y7R3;F8W9F9;H0Y7T5;Q9Y3S1-2;Q9Y3S1-4;Q9Y3S1;E9PCD1;H0Y7J9;H0Y493	1818	H0Y7R3	Serine/threonine-protein kinase WNK2	WNK2	RYSAPPDVYLDEAPSSPDVKLAVRRAQTASS	YSAPPDVYLDEAPSSPDVK	1.21414		1.31254		0.14286
P13861-2;P13861	78	P13861-2	cAMP-dependent protein kinase type II-alpha regulatory subunit	PRKAR2A	PPEPGPDRVADAKGDSESEEDEDLEVPVPSR	GDSESEEDEDLEVPVPSR	1.08981	0.69422	0.898796	0.73837	0.142861
Q07666-3;Q07666-2;Q07666	18	Q07666-3	KH domain-containing, RNA-binding, signal transduction-associated protein 1	KHDRBS1	RRDDPAARMSRSSGRSGSMDPSGAHPSVRQT	SGSMDPSGAHPSVR	1.58702		1.38953		0.142946
A8MQ02;J3KN01;P55196-3;P55196;P55196-5;H0Y8U8;H0Y948;H0Y8L4	1740;1790;1702;1783;1793;83;150;272	A8MQ02	Afadin	MLLT4	KEKRSKSQDADSPGSSGAPENLTFKERQRLF	SQDADSPGSSGAPENLTFK			0.788395	0.71591	0.143007
Q8TDB6	221	Q8TDB6	E3 ubiquitin-protein ligase DTX3L	DTX3L	TERKPLSQQERDSCISPSEPETKAEQKSNYF	DSCISPSEPETK		1.5008		1.7697	0.143018
M0QZ09;Q8N6T7-2;Q8N6T7	303	M0QZ09	NAD-dependent protein deacetylase sirtuin-6	SIRT6	PLPRPPTPKLEPKEESPTRINGSIPAGPKQE	LEPKEESPTR			0.694348	0.59789	0.143167
J3KS33;Q9H2G4	16	J3KS33	Testis-specific Y-encoded-like protein 2	TSPYL2	MDRPDEGPPAKTRRLSSSESPQRDPPPPPPP	RLSSSESPQRDPPPPPPPPPLLR	4.27387		2.79846		0.143222
Q96FT9-3;Q96FT9	78	Q96FT9-3	Intraflagellar transport protein 43 homolog	IFT43	WAGDSVKASKFRRKASEEIEDFRLRPQSLNG	KASEEIEDFR			1.22696	1.3348	0.143235
H3BUF6;Q8WWM7-6;Q8WWM7-8;Q8WWM7-5;Q8WWM7-4;Q8WWM7-9;Q8WWM7-2;Q8WWM7;Q8WWM7-3	589	H3BUF6	Ataxin-2-like protein	ATXN2L	EEPKGKEKEVDGLLTSEPMGSPVSSKTESVS	EKEVDGLLTSEPMGSPVSSK		0.59622		0.69472	0.143529
Q14160;Q14160-2;H0YCG0	1566	Q14160	Protein scribble homolog	SCRIB	VEDLGPQTSTSPGRLSPDFAEELRSLEPSPS	LSPDFAEELR	1.20107			1.2974	0.143577
Q7Z309-5;Q7Z309;Q7Z309-2	5	Q7Z309-5	Protein FAM122B	FAM122B	___________MSRHSLEEGLDMVNRETAHE	HSLEEGLDMVNR	0.653253	0.54575			0.143622
Q8NFU7	324	Q8NFU7	Methylcytosine dioxygenase TET1	TET1	LNLRNCLALGGSTSPTSVIKFLLAGSKQATL	NCLALGGSTSPTSVIK		1.8947	2.48392		0.143676
E9PCT1;A9Z1X7;Q8IYB3;Q8IYB3-2	429	E9PCT1	Serine/arginine repetitive matrix protein 1	SRRM1	SPTPQQSNRTRKSRVSVSPGRTSGKVTKHKG	SRVSVSPGR		1.1673		1.1147	0.14371
M0R088	390	M0R088	0	SRRM1	SPTPQQSNRTRKSRVSVSPGRTSVTKHKGTE	SRVSVSPGR		1.1673		1.1147	0.14371
Q16643;Q16643-2;Q16643-3;D6RCR4;D6R9W4	142	Q16643	Drebrin	DBN1	GAIGQRLSNGLARLSSPVLHRLRLREDENAE	LSSPVLHR	0.589171	1.1208	0.612595		0.14379
E9PPF9;E9PLD2;Q9H019-3;Q9H019;E9PNJ0;E9PPQ0;E9PRW1;E9PSD6;C9JF50;E9PLU1;E9PRK5;Q9H019-2	6	E9PPF9	Mitochondrial fission regulator 1-like	MTFR1L	__________MQRNASVPNLRGSEERLLALK	NASVPNLR	7.35943	17.29			0.143834
F5GYK6;Q5STZ8;Q8NE71-2;Q8NE71	8	F5GYK6	ATP-binding cassette sub-family F member 1	ABCF1	________MERLKKLSVPTSDEEDEVPAPKP	KLSVPTSDEEDEVPAPKPR		0.73458		0.64367	0.143848
C9J6M0;P78347-5;P78347-2;P78347-4;P78347-3;P78347	17	C9J6M0	General transcription factor II-I	GTF2I	AQVAMSTLPVEDEESSESRMVVTFLMSALES	AQVAMSTLPVEDEESSESR			1.57532	1.9143	0.143868
A0A0A0MSJ3;Q3HKR1;E9PFK9;Q9UJ41-2;Q9UJ41-4;Q9UJ41-3;Q9UJ41	607	A0A0A0MSJ3	Rab5 GDP/GTP exchange factor	RABGEF1	NLSQEDFDRYMSGQTSPRKQEAESWSPDACL	YMSGQTSPR	0.7414	0.81135			0.143959
Q9UQ35	2272	Q9UQ35	Serine/arginine repetitive matrix protein 2	SRRM2	ADSRTPAAAAAMNLASPRTAVAPSAVNLADP	TPAAAAAMNLASPR	1.23654	0.77836	0.396306	0.28496	0.144038
A0A087WVF1;Q5BIX2;Q96B23-2;Q96B23;K7EQH1	66	A0A087WVF1	Uncharacterized protein C18orf25	C18orf25;ARKL1	VISSMPCLLMELRRDSSESQLASTESDKPTT	RDSSESQLASTESDKPTTGR	1.6756	0.92282	1.39009		0.144062
Q6PCE3	175	Q6PCE3	Glucose 1,6-bisphosphate synthase	PGM2L1	AVQKLKAVAGVMITASHNRKEDNGYKVYWET	AVAGVMITASHNR	0.745101	0.65604	1.05158	0.94349	0.14409
M0R3F1;A0A0A0MRA5;B7Z4B8;Q9BUJ2-3;Q9BUJ2-4;Q9BUJ2-2;Q9BUJ2;Q9BUJ2-5	718	M0R3F1	Heterogeneous nuclear ribonucleoprotein U-like protein 1	HNRNPUL1	PPQPPPQQPPPPPSYSPARNPPGASTYNKNS	APQQQPPPQQPPPPQPPPQQPPPPPSYSPAR	13.3704		6.07977		0.144161
Q5T6W2;P61978-3;P61978;P61978-2;S4R359	379	Q5T6W2	Heterogeneous nuclear ribonucleoprotein K	HNRNPK	QGGSGYDYSYAGGRGSYGDLGGPIITTQVTI	GSYGDLGGPIITTQVTIPK	1.09012	1.0655	1.5799	1.0517	0.144302
Q99459	385	Q99459	Cell division cycle 5-like protein	CDC5L	MALTNVDTPLKGGLNTPLHESDFSGVTPQRQ	GGLNTPLHESDFSGVTPQR		0.97446	0.963298		0.144491
Q9ULL5-3;Q9ULL5-2;Q9ULL5	560	Q9ULL5-3	Proline-rich protein 12	PRR12	LDEELKRNLETLPSFSSDEEDSVAKNRDLQE	NLETLPSFSSDEEDSVAK	1.27016	0.95429	1.35417	1.0512	0.144679
O75385	450	O75385	Serine/threonine-protein kinase ULK1	ULK1	PTQVQNYQRIERNLQSPTQFQTPRSSAIRRS	NLQSPTQFQTPR	0.936417		1.30385	1.4278	0.14468
I3L436;Q8N122-3;Q8N122	877	I3L436	Regulatory-associated protein of mTOR	RPTOR	ASPTNKGVHIHQAGGSPPASSTSSSSLTNDV	GVHIHQAGGSPPASSTSSSSLTNDVAK	0.892857		0.925069		0.144865
P24928	1910	P24928	DNA-directed RNA polymerase II subunit RPB1	POLR2A	YSPTSPVYTPTSPKYSPTSPTYSPTSPKYSP	YSPTSPTYSPTSPK		0.57061		0.68014	0.144884
C9JME2;Q9Y4F1;Q9Y4F1-2;M0QXT1	896	C9JME2	FERM, RhoGEF and pleckstrin domain-containing protein 1	FARP1	EATAADQESEDDLSASRTSLERQAPHRGNTM	SPDEATAADQESEDDLSASRTSLER	1.23641		1.36229		0.144934
E9PID4;Q16584-2;Q16584	758	E9PID4	Mitogen-activated protein kinase kinase kinase 11	MAP3K11	PGTSRSAPGTPGTPRSPPLGLISRPRPSPLR	SPPLGLISR	1.54775		1.89075		0.14499
Q9BS91	419	Q9BS91	Probable UDP-sugar transporter protein SLC35A5	SLC35A5	DGEELERLTKPKSDESDEDTF__________	LTKPKSDESDEDTF	0.909174		1.48677	1.5703	0.145004
Q9BS91	416	Q9BS91	Probable UDP-sugar transporter protein SLC35A5	SLC35A5	SSGDGEELERLTKPKSDESDEDTF_______	LTKPKSDESDEDTF	0.909174		1.48677	1.5703	0.145004
Q86W56-3;Q86W56-2;Q86W56	133	Q86W56-3	Poly(ADP-ribose) glycohydrolase	PARG	FYQHNVEKLENVSQLSLDKSPTEKSTQYLNQ	LENVSQLSLDKSPTEK	0.46799	0.59569			0.14528
G1UD79;Q7Z309-4;Q7Z309-3;A0A087WV35;Q7Z309-5;Q7Z309;Q7Z309-2	160;160;160;160;88;141;141	G1UD79;Q7Z309-5	Protein FAM122B	SPACIA2;FAM122B	KMFVSSSGLPPSPVPSPRRFSSRRSQSPVKC	MFVSSSGLPPSPVPSPR	1.51768		1.84775		0.145511
G1UD79;Q7Z309-4;Q7Z309-3;A0A087WV35;Q7Z309-5;Q7Z309;Q7Z309-2	156;156;156;156;84;137;137	G1UD79;Q7Z309-5	Protein FAM122B	SPACIA2;FAM122B	RGFGKMFVSSSGLPPSPVPSPRRFSSRRSQS	MFVSSSGLPPSPVPSPR	1.51768		1.84775		0.145511
Q15910-5;Q15910-3;Q15910-4;Q15910;Q15910-2	363	Q15910-5	Histone-lysine N-methyltransferase EZH2	EZH2	KRPGGRRRGRLPNNSSRPSTPTINVLESKDT	LPNNSSRPSTPTINVLESK		1.5304		1.8709	0.145527
Q9P206;Q9P206-3;Q9P206-2	545	Q9P206	Uncharacterized protein KIAA1522	KIAA1522	GTPTLPPKGLAGPPASPGKAQPPKPERVTSL	GLAGPPASPGK	1.35964	0.94323	1.51584	1.0655	0.145595
E7EWU0;H0Y4R2;P16435	66;39;63	E7EWU0	NADPH--cytochrome P450 reductase	POR	KEEVPEFTKIQTLTSSVRESSFVEKMKKTVS	IQTLTSSVR	1.6305	2.0595			0.14575
O00264-2;O00264	54	O00264-2	Membrane-associated progesterone receptor component 1	PGRMC1	IFLLYKIVRGDQPAASGDSDDDEPPPLPRLK	GDQPAASGDSDDDEPPPLPR		0.75877	1.06987	0.72184	0.145772
A0A087WW66;Q99460-2;Q99460	315	A0A087WW66	26S proteasome non-ATPase regulatory subunit 1	PSMD1	EEKTSSAFVGKTPEASPEPKDQTLKMIKILS	TSSAFVGKTPEASPEPK	1.33627	1.0641	2.00864	1.0028	0.145822
Q9Y2W1	237	Q9Y2W1	Thyroid hormone receptor-associated protein 3	THRAP3	PWPDATYGTGSASRASAVSELSPRERSPALK	ASAVSELSPR			0.441365	0.57596	0.145933
Q9ULM3	463	Q9ULM3	YEATS domain-containing protein 2	YEATS2	PGKSFQPITMSCKIVSGSPISTPSPSPLPRT	IVSGSPISTPSPSPLPR	1.53071	1.3323			0.14599
Q06210-2;Q06210	262	Q06210-2	Glutamine--fructose-6-phosphate aminotransferase [isomerizing] 1	GFPT1	GKDKKGSCNLSRVDSTTCLFPVEEKAVEYYF	VDSTTCLFPVEEK	1.26228	1.1698			0.146039
Q9BRZ2	469	Q9BRZ2	E3 ubiquitin-protein ligase TRIM56	TRIM56	GGRPNKKKKFKGRLKSISREPSPALGPNLDG	LKSISREPSPALGPNLDGSGLLPR	2.9341		2.05778		0.146296
Q99767-2;Q99767	478	Q99767-2	Amyloid beta A4 precursor protein-binding family A member 2	APBA2	IGNIVVLMARRRMPRSASQDCIETTPGAQEG	SASQDCIETTPGAQEGK	1.35426		1.57376		0.146444
Q99767-2;Q99767	480	Q99767-2	Amyloid beta A4 precursor protein-binding family A member 2	APBA2	NIVVLMARRRMPRSASQDCIETTPGAQEGKK	SASQDCIETTPGAQEGK	1.35426		1.57376		0.146444
Q7Z2Z1-2;Q7Z2Z1	599	Q7Z2Z1-2	Treslin	TICRR	VARLNVKAQKLHPDGSPDVAGEKGIQKIPSG	LHPDGSPDVAGEK			1.20872	1.3281	0.146504
E9PQA1;E9PM92;O00193	15	E9PQA1	Small acidic protein	C11orf58;SMAP	_MSAARESHPHGVKRSASPDDDLGSSNWEAA	SASPDDDLGSSNWEAADLGNEER	1.54271		1.3346		0.146712
M0QXD6;P35269;M0R0R9	224	M0QXD6	General transcription factor IIF subunit 1	GTF2F1	DLEDDLEMSSDASDASGEEGGRVPKAKKKAP	IHDLEDDLEMSSDASDASGEEGGR		0.62276	0.490918		0.146721
P35658-2;P35658-4;P35658;P35658-3;P35658-5;A0A0A0MSW3;H0YF36	1023	P35658-2	Nuclear pore complex protein Nup214	NUP214	AVVQAPRHAPVVRTPSIQPSLLPHAAPFAKS	TPSIQPSLLPHAAPFAK	1.767		1.4602		0.146781
Q5T200-2;Q5T200	336	Q5T200-2	Zinc finger CCCH domain-containing protein 13	ZC3H13	GQHHSPISSRHHSSSSQSGSSIQRHSPSPRR	HHSSSSQSGSSIQR	0.779484		0.847386		0.146804
Q8NB78-2;Q8NB78	13	Q8NB78-2	Lysine-specific histone demethylase 1B	KDM1B	___MATPRGRTKKKASFDHSPDSLPLRSSGR	KASFDHSPDSLPLR	2.26871	3.4374			0.146918
Q9Y6R9	334	Q9Y6R9	Coiled-coil domain-containing protein 61	CCDC61	ESGRGSRGRGRPARPSPSPTGGRALRFDPTA	PARPSPSPTGGR			1.38835	1.242	0.147191
Q3B726	316	Q3B726	DNA-directed RNA polymerase I subunit RPA43	TWISTNB	GYQSDHKKKKKKRKHSEEAEFTPPLKCSPKR	KHSEEAEFTPPLKCSPK	2.07883	1.6211			0.147223
B8ZZJ0;B9A032;B8ZZN6;P63165	10	B8ZZJ0	Small ubiquitin-related modifier 1	SUMO1	______MSDQEAKPSTEDLGDKKEGEYIKLK	SDQEAKPSTEDLGDKK			0.629882	0.49507	0.147475
P56181-2	164	P56181-2	NADH dehydrogenase [ubiquinone] flavoprotein 3, mitochondrial	NDUFV3	TSPSSSSSSSSSDSESDDEADVSEVTPRVVS	KVTSPSSSSSSSSSDSESDDEADVSEVTPR	0.752332	0.64863			0.147481
D6RI08;D6RDK1;D6RIV2;D6R9T5;D6RG39;D6RIT9;D6RDK6;D6RBN5;Q9NX40-3;Q9NX40-2;Q9NX40-4;Q9NX40	108	D6RI08	OCIA domain-containing protein 1	OCIAD1	SYVKTCQEKFKKLENSPLGEALRSGQARRSS	KLENSPLGEALR	0.636537	0.70545	0.94402	1.0615	0.147674
O75152	759	O75152	Zinc finger CCCH domain-containing protein 11A	ZC3H11A	GPSSSQMSMKTRRLSSASTGKPPLSVEDDFE	RLSSASTGKPPLSVEDDFEK	2.69644		1.9115		0.147881
P08138-2;P08138	311	P08138-2	Tumor necrosis factor receptor superfamily member 16	NGFR	PEGEKLHSDSGISVDSQSLHDQQPHTQTASG	LHSDSGISVDSQSLHDQQPHTQTASGQALK	1.66856			1.397	0.147893
Q9Y2W1	533	Q9Y2W1	Thyroid hormone receptor-associated protein 3	THRAP3	EKNFRVTAYKAVQEKSSSPPPRKTSESRDKL	AVQEKSSSPPPR	2.18972	1.3048		0.97085	0.147946
Q9Y2W1	535	Q9Y2W1	Thyroid hormone receptor-associated protein 3	THRAP3	NFRVTAYKAVQEKSSSPPPRKTSESRDKLGA	AVQEKSSSPPPR	2.18972	1.3048		0.97085	0.147946
O00257-3;O00257	432	O00257-3	E3 SUMO-protein ligase CBX4	CBX4	THGEREPCKKRLTARSISTPTCLGGSPAAER	SISTPTCLGGSPAAER		1.5189		1.3123	0.148164
Q5THR3-3;Q5THR3-5;Q5THR3-2;Q5THR3	1046	Q5THR3-3	EF-hand calcium-binding domain-containing protein 6	EFCAB6	ENSKSTGAQPKEKEESMPINFATLNPQEAVR	EKEESMPINFATLNPQEAVR	0.554447		0.402674		0.148342
P41225	380	P41225	Transcription factor SOX-3	SOX3	MSLGPMGSVVKSEPSSPPPAIASHSQRACLG	SEPSSPPPAIASHSQR	0.888573		0.833403		0.148354
Q8IY26	70	Q8IY26	Presqualene diphosphate phosphatase	PPAPDC2	CARLRASESPVHRRGSFPLAAAGPSQSPAPP	RGSFPLAAAGPSQSPAPPLPEEDR		1.3066	1.18837		0.148641
Q92625	647	Q92625	Ankyrin repeat and SAM domain-containing protein 1A	ANKS1A	TCSPTEDATMGSRSESLSNCSIGKKRLEKSP	SESLSNCSIGK	0.566797	0.69452			0.148967
K7EK07;Q6NXT2;Q71DI3;Q16695;P84243;P68431;K7EMV3;K7EP01;B4DEB1;Q5TEC6;K7ES00	58;57;58;58;58;58;58;58;58;58;58	K7EK07	Histone H3;Histone H3.3C;Histone H3.2;Histone H3.1t;Histone H3.3;Histone H3.1	H3F3B;H3F3C;HIST2H3A;HIST3H3;H3F3A;HIST1H3A;HIST2H3PS2	RPGTVALREIRRYQKSTELLIRKLPFQRLVR	STELLIR	0.933532	2.0726	1.04657	1.881	0.149103
Q9BSJ8;Q9BSJ8-2	1034	Q9BSJ8	Extended synaptotagmin-1	ESYT1	NRGTKRRTSQKKRTLSPEFNERFEWELPLDE	TLSPEFNER		1.6387	2.16244		0.149134
O95835-2;O95835	464	O95835-2	Serine/threonine-protein kinase LATS1	LATS1	HEIPTWQPNIPVRSNSFNNPLGNRASHSANS	SNSFNNPLGNR	0.683761	0.5522			0.14916
A6NNK5;Q12888;Q12888-2;Q12888-3;H7BZY0	1648	A6NNK5	Tumor suppressor p53-binding protein 1	TP53BP1	VSSPATPTASSSSSTTPTRKITESPRASMGV	SNVSSPATPTASSSSSTTPTR	1.19326		1.11961		0.149234
A0A0A0MR02;P45880-2;P45880;P45880-1;Q5JSD2;Q5JSD1	118	A0A0A0MR02	Voltage-dependent anion-selective channel protein 2	VDAC2	CQGLKLTFDTTFSPNTGKKSGKIKSSYKREC	LTFDTTFSPNTGK		1.3156		1.5365	0.149315
C9J813;Q05682-5;E9PGZ1;Q05682-4	202;196;196;202	C9J813	0	CALD1	DKEKEEEEEEKPKRGSIGENQIKDEKIKKDK	RGSIGENQIKDEK	0.700869	0.57139			0.14968
H3BM89;P36578	295	H3BM89	60S ribosomal protein L4	RPL4	PMHKMINTDLSRILKSPEIQRALRAPRKKIH	ILKSPEIQR	0.560852	0.69335			0.149866
Q9UHB6;Q9UHB6-4;F8VRN8	132	Q9UHB6	LIM domain and actin-binding protein 1	LIMA1	KADQEEQIHPRSRLRSPPEALVQGRYPHIKD	LRSPPEALVQGR	0.969462	1.0241	1.60223	1.4018	0.149911
Q03164-2;Q03164;Q03164-3	3515	Q03164-2	Histone-lysine N-methyltransferase 2A;MLL cleavage product N320;MLL cleavage product C180	KMT2A	ALSSAVQASPTSPGGSPSSPSSGQRSASPSV	ALSSAVQASPTSPGGSPSSPSSGQR	1.52103		1.94397		0.150114
Q9BRZ2	471	Q9BRZ2	E3 ubiquitin-protein ligase TRIM56	TRIM56	RPNKKKKFKGRLKSISREPSPALGPNLDGSG	SISREPSPALGPNLDGSGLLPR	1.5759		2.05778		0.150181
Q9UQ35;Q9UQ35-2;I3L4D8;I3L182;I3L1I8;Q9UQ35-3;A0A087X1W1;I3L1C0	142	Q9UQ35	Serine/arginine repetitive matrix protein 2	SRRM2	LNEKKNERLRAAFGISDSYVDGSSFDPQRRA	AAFGISDSYVDGSSFDPQR			0.83696	0.894	0.150255
Q9BW71	223	Q9BW71	HIRA-interacting protein 3	HIRIP3	AKKVEGNKGTKSLKESEQESEEEILAQKKEQ	SLKESEQESEEEILAQK	0.94509	1.0107	0.849113	0.96627	0.150275
Q99590-2;A0A0A0MTP7;F8VXG7;Q99590	405	Q99590-2	Protein SCAF11	SCAF11	LRSSVAAPEKSSSNDSVDEETAESDTSPVLE	SSSNDSVDEETAESDTSPVLEK	1.4191		1.74782		0.150543
C9IZM8;Q8WXE1-5;Q8WXE1-3;Q8WXE1-2;Q8WXE1	224	C9IZM8	ATR-interacting protein	ATRIP	SERANKLAAPSVSHVSPRKNPSVVIKPEACS	LAAPSVSHVSPR	0.928764			0.95486	0.15074
Q00587-2;Q00587	121	Q00587-2	Cdc42 effector protein 1	CDC42EP1	SPAPPAISPIIKNAISLPQLNQAAYDSLVVG	NAISLPQLNQAAYDSLVVGK	2.58913		1.81035		0.150864
O60264	66	O60264	SWI/SNF-related matrix-associated actin-dependent regulator of chromatin subfamily A member 5	SMARCA5	AGPADAEMEEIFDDASPGKQKEIQEPDPTYE	GGPEGVAAQAVASAASAGPADAEMEEIFDDASPGK	1.20559		1.35046		0.151036
X6R3X1;Q6NUK4	152	X6R3X1	Receptor expression-enhancing protein;Receptor expression-enhancing protein 3	REEP3	AVKSQGAITERLRSFSMHDLTTIQGDEPVGQ	SFSMHDLTTIQGDEPVGQR	1.47135	0.91875	2.3884		0.151213
Q15149-7;Q15149-8;Q15149-9;Q15149-5;Q15149-4;Q15149-6;Q15149-3;Q15149-2;Q15149	4400	Q15149-7	Plectin	PLEC	SSVGSSSSYPISPAVSRTQLASWSDPTEETG	SSSVGSSSSYPISPAVSR	0.851064		0.771188		0.151214
P13861-2;P13861	99	P13861-2	cAMP-dependent protein kinase type II-alpha regulatory subunit	PRKAR2A	EDLEVPVPSRFNRRVSVCAETYNPDEEEEDT	RVSVCAETYNPDEEEEDTDPR	1.81225	1.1392	1.13582	1.0038	0.151428
Q14684-2;Q14684	513	Q14684-2	Ribosomal RNA processing protein 1 homolog B	RRP1B	SQSGPSGSHPQGPRGSPTGGAQLLKRKRKLG	GSPTGGAQLLK			0.667022	0.77883	0.151589
Q92797	1257	Q92797	Symplekin	SYMPK	RSPQTLAPVGEDAMKTPSPAAEDAREPEAKG	EERSPQTLAPVGEDAMKTPSPAAEDAR	2.64592	1.1345	1.11626		0.151768
Q92797	1259	Q92797	Symplekin	SYMPK	PQTLAPVGEDAMKTPSPAAEDAREPEAKGNS	EERSPQTLAPVGEDAMKTPSPAAEDAR	2.64592	1.1345	1.11626		0.151768
P42695	1384	P42695	Condensin-2 complex subunit D3	NCAPD3	RSRSLGVLPFTLNSGSPEKTCSQVSSYSLEQ	SLGVLPFTLNSGSPEK		0.81829		0.72191	0.151799
Q5HYI7-5;Q5HYI7	244	Q5HYI7-5	Metaxin-3	MTX3	LCRFCDDILSSYFRLSLGGISPAGQETVDAN	LSLGGISPAGQETVDANLQK	1.20501		1.12118		0.152035
J3KPG5;F8VU39;Q9UIF9-2;Q9UIF9-3;Q9UIF9;H0YHQ7	509	J3KPG5	Bromodomain adjacent to zinc finger domain protein 2A	BAZ2A	KASPVTSPAAAFPTASPANKDVSSFLETTAD	ASPVTSPAAAFPTASPANK	2.70827	1.2274		1.0462	0.152089
F5H1K3;Q86TN4-2;Q86TN4;Q86TN4-4	98;191;240;242	F5H1K3	tRNA 2'-phosphotransferase 1	TRPT1	KPLSLAGDEETECQSSPKHSSRERRRIQQ__	KPLSLAGDEETECQSSPK	0.845737	0.73389	1.05396	0.9271	0.152202
A2A3M4;A6PVU7;Q9P2M7-2;Q9P2M7	129	A2A3M4	Cingulin	CGN	SDEEPGAYWNGKLLRSHSQASLAGPGPVDPS	SHSQASLAGPGPVDPSNR		2.0782		1.5629	0.152364
Q9UGU5	502	Q9UGU5	HMG domain-containing protein 4	HMGXB4	KVKASSVGVLSPQKKSPPTTMLLPASPAKAP	SPPTTMLLPASPAK	2.45543	1.2779	1.30438	0.92823	0.152471
A6NNK5;Q12888;Q12888-2;Q12888-3;C9JXV0	523	A6NNK5	Tumor suppressor p53-binding protein 1	TP53BP1	LTGDSCKLMLSTSEYSQSPKMESLSSHRIDE	LMLSTSEYSQSPK	1.09102	1.2009	0.951384	1.0993	0.152536
Q9UQ49;Q9UQ49-2	416;449	Q9UQ49	Sialidase-3	NEU3	LFTHREILSHLQGDCTSPGRNPSQFKSN___	EILSHLQGDCTSPGR	1.30789	1.1772			0.152672
H3BRN3;H3BVD2;H3BUJ5;H3BT57;P29590-4;P29590-12;P29590-2;P29590-5;P29590-9;P29590-13;P29590-3;P29590-8;P29590-11;P29590	518	H3BRN3	Protein PML	PML	RSSPEQPRPSTSKAVSPPHLDGPPSPRSPVI	AVSPPHLDGPPSPR	2.0725		1.5571		0.152688
H3BRN3;H3BVD2;H3BUJ5;H3BT57;P29590-4;P29590-12;P29590-2;P29590-5;P29590-9;P29590-13;P29590-3;P29590-8;P29590-11;P29590	527	H3BRN3	Protein PML	PML	STSKAVSPPHLDGPPSPRSPVIGSEVFLPNS	AVSPPHLDGPPSPR	2.0725		1.5571		0.152688
P49792	1509	P49792	E3 SUMO-protein ligase RanBP2	RANBP2	GSSTKCAACQNPRKQSLPATSIPTPASFKFG	KQSLPATSIPTPASFK			0.908843	0.85425	0.152792
Q09666	5841	Q09666	Neuroblast differentiation-associated protein AHNAK	AHNAK	GGLGSKSKGHYEVTGSDDETGKLQGSGVSLA	GHYEVTGSDDETGK	0.594424	0.71689	0.893655	1.0982	0.152808
H3BS42;Q9H5H4	90	H3BS42	Zinc finger protein 768	ZNF768	QSPRFEPESPGFESRSPGLVPPSPEFAPRSP	SPGLVPPSPEFAPR	2.93315	0.90848	3.04155	1.0388	0.152851
H3BS42;Q9H5H4	97	H3BS42	Zinc finger protein 768	ZNF768	ESPGFESRSPGLVPPSPEFAPRSPESDSQSP	SPGLVPPSPEFAPR	2.93315	0.90848	3.04155	1.0388	0.152851
Q15311;J3QLT3;E7ENF8	29	Q15311	RalA-binding protein 1	RALBP1	EHRRVEHGSGLTRTPSSEEISPTKFPGLYRT	TPSSEEISPTK	1.27644		1.49573		0.152854
P26368-2;P26368	2	P26368-2	Splicing factor U2AF 65 kDa subunit	U2AF2	______________MSDFDEFERQLNENKQE	SDFDEFER	0.544129		0.692185		0.153051
Q96T58	740	Q96T58	Msx2-interacting protein	SPEN	SQSPVHLRRPQSPGASPSQAERLPSDSERRL	RPQSPGASPSQAER	1.62006	1.0436		1.0764	0.153145
Q9BTC0;Q9BTC0-1	1040	Q9BTC0	Death-inducer obliterator 1	DIDO1	LSVPPSPNISTSESRSPPEGDTTLFLSRLST	SPPEGDTTLFLSR	1.42225	1.2858	1.00596	0.98508	0.153156
A0A087WX11;J3KNG8;Q8TF40-3;Q8TF40	760	A0A087WX11	Folliculin-interacting protein 1	FNIP1	EAAQTKVTFLIGDSMSPDSDTELRSQAVVDQ	VTFLIGDSMSPDSDTELR	0.358102	0.18237			0.153177
A0A087WX11;J3KNG8;Q8TF40-3;Q8TF40	763	A0A087WX11	Folliculin-interacting protein 1	FNIP1	QTKVTFLIGDSMSPDSDTELRSQAVVDQITR	VTFLIGDSMSPDSDTELR	0.358102	0.18237			0.153177
Q9C0H2-3;Q9C0H2-2;Q9C0H2	351;490;522	Q9C0H2-3	Protein tweety homolog 3	TTYH3	AKYLATSQPRPDSSGSH______________	YLATSQPRPDSSGSH	1.3543	0.75306	3.06485	2.6941	0.153201
A0A087WX08;Q9UEY8-2;Q9UEY8	673	A0A087WX08	Gamma-adducin	ADD3	IEITIKSPEKIEEVLSPEGSPSKSPSKKKKK	IEEVLSPEGSPSKSPSK	1.28259	0.94943	2.06334	1.1653	0.153359
H0Y994;H0Y4R5;Q5SNT2	11	H0Y994	Transmembrane protein 201	TMEM201	_____XLPGRLSRALSLGTIPSLTRADSGYL	ALSLGTIPSLTR	2.0633	1.5451			0.153507
A0A087WX08;Q9UEY8-2;Q9UEY8	64	A0A087WX08	Gamma-adducin	ADD3	FNMMEQRKRVTQILQSPAFREDLECLIQEQM	VTQILQSPAFR	0.646914	0.97235		0.92504	0.153572
Q9NWB6-2;Q9NWB6	56	Q9NWB6-2	Arginine and glutamate-rich protein 1	ARGLU1	SKSRESKRNRRRESRSRSRSTNTAVSRRERD	SRSRSTNTAVSR			0.894134	0.82977	0.153632
Q9NWB6-2;Q9NWB6	58	Q9NWB6-2	Arginine and glutamate-rich protein 1	ARGLU1	SRESKRNRRRESRSRSRSTNTAVSRRERDRE	SRSRSTNTAVSR			0.894134	0.82977	0.153632
P80723-2;P80723	164	P80723-2	Brain acid soluble protein 1	BASP1	KKTEAPAAPAAQETKSDGAPASDSKPGSSEA	SDGAPASDSKPGSSEAAPSSK	1.51073		1.99029		0.153655
P05129-2;P05771;P17252;P05771-2;P05129	514	P05129-2	Protein kinase C gamma type;Protein kinase C beta type;Protein kinase C alpha type	PRKCG;PRKCB;PRKCA	FGMCKENVFPGTTTRTFCGTPDYIAPEIIAY	TFCGTPDYIAPEIIAYQPYGK	2.40836	1.6917			0.153813
Q9BWH2	151	Q9BWH2	FUN14 domain-containing protein 2	FUNDC2	EKDMKKAKEQLKIRKSNQIPTEVRSKAEEVV	SNQIPTEVR	0.940999	1.3456	1.26167	1.0639	0.154068
F5GYK6;Q5STZ8;Q8NE71-2;Q8NE71	11	F5GYK6	ATP-binding cassette sub-family F member 1	ABCF1	_____MERLKKLSVPTSDEEDEVPAPKPRGG	KLSVPTSDEEDEVPAPKPR		0.42953		0.60443	0.1541
O95425-2;O95425-4;O95425-3;O95425	270;270;270;270	O95425-2	Supervillin	SVIL	QQAASRSPSFGDPQLSPEARPRCTSHSETPT	SPSFGDPQLSPEAR			1.6824	1.3628	0.154193
O00567	468	O00567	Nucleolar protein 56	NOP56	RLAALALASSENSSSTPEECEEMSEKPKKKK	LAALALASSENSSSTPEECEEMSEKPK	1.07218	0.91657	0.770891	0.64176	0.15428
P35658-2;P35658-4;P35658;P35658-3;P35658-5;A0A0A0MSW3	678	P35658-2	Nuclear pore complex protein Nup214	NUP214	VQKSPRITPPAAKPGSPQAKSLQPAVAEKQG	ITPPAAKPGSPQAK	1.08057	0.73946	0.552303		0.154309
P24928	1843	P24928	DNA-directed RNA polymerase II subunit RPB1	POLR2A	SSPSYSPASPKYTPTSPSYSPSSPEYTPTSP	YTPTSPSYSPSSPEYTPTSPK		0.71967		0.82259	0.154357
O75385	469	O75385	Serine/threonine-protein kinase ULK1	ULK1	FQTPRSSAIRRSGSTSPLGFARASPSPPAHA	SGSTSPLGFAR			2.31225	4.1046	0.154368
Q7Z460-4	691	Q7Z460-4	CLIP-associating protein 1	CLASP1	RGRSRAKVVSQSQPGSRSSSPGKLLGSGYGG	VVSQSQPGSR			0.728226	0.82857	0.154446
Q15648	1051	Q15648	Mediator of RNA polymerase II transcription subunit 1	MED1	STGGSKSPGSAGRSQTPPGVATPPIPKITIQ	SQTPPGVATPPIPK	2.16755	0.87757	1.91194	1.1178	0.154533
H0YJK1;H0YG16;Q07866-7;Q07866-6;Q07866-4;G3V5R9;Q07866-9	6	H0YJK1	0	KLC1	__________XMKRASSLNVLNVGGKAAEDR	ASSLNVLNVGGK	1.10096		1.02025	1.6051	0.154536
Q86YP4-2;Q86YP4;Q86YP4-3;C9JMI3;C9JGN4;C9JHD7;C9JJK9	114	Q86YP4-2	Transcriptional repressor p66-alpha	GATAD2A	PSPDVIVLSDNEQPSSPRVNGLTTVALKETS	RPPSPDVIVLSDNEQPSSPR	1.85309		1.76417	0.86362	0.154558
Q9C0B5-2;Q9C0B5;H0YEF4	380	Q9C0B5-2	Palmitoyltransferase ZDHHC5;Palmitoyltransferase	ZDHHC5	AAMPHSSSAKLSRGDSLKEPTSIAESSRHPS	GDSLKEPTSIAESSR	1.05819	1.0481	1.00167	1.2768	0.154602
Q9ULJ3-2;Q9ULJ3	1008	Q9ULJ3-2	Zinc finger and BTB domain-containing protein 21	ZBTB21	LPKIQPLEPDSPTGLSENPTPATEKLFVPQE	IQPLEPDSPTGLSENPTPATEK		0.75597		0.62305	0.154653
H0YFI1;F5H479;F5GX19;F5H3Y3;Q6IAA8	14	H0YFI1	Ragulator complex protein LAMTOR1	LAMTOR1	__XDREERKLLLDPSSPPTKALNGAEPNYHS	LLLDPSSPPTK	1.0319	0.82041		0.89089	0.154679
M0R3C8;M0QYH2;Q96T60-2;Q96T60	122	M0R3C8	Bifunctional polynucleotide phosphatase/kinase;Polynucleotide 3'-phosphatase;Polynucleotide 5'-hydroxyl-kinase	PNKP	EETRTPESQPDTPPGTPLVSQDEKRDAELPK	TPESQPDTPPGTPLVSQDEK	3.03159		1.924		0.154808
O75151;E7ET14;A0A087WW48	905	O75151	Lysine-specific demethylase PHF2	PHF2	KSRSKKRKGSDDAPYSPTARVGPSVPRQDRP	KGSDDAPYSPTAR		2.2569	3.97314		0.154808
K7ENU0;K7ERZ4;K7EJ43;C9J9G2;A0A0A6YYL7;Q96QT6-2;Q96QT6-5;Q96QT6-3;Q96QT6	131	K7ENU0	PHD finger protein 12	PHF12	GHVNGLVDKSGKRTTSPSSDTDLLDRSASKT	TTSPSSDTDLLDR		1.0979	1.17247		0.155189
A1L170;A1L170-2	223	A1L170	Uncharacterized protein C1orf226	C1orf226	QDESKLKMTECRRASSPSLIERNGFKLSLSP	ASSPSLIER	1.31292	1.5298	0.914829	1.1147	0.155376
Q9Y2W1	323	Q9Y2W1	Thyroid hormone receptor-associated protein 3	THRAP3	SLSPSKKSPVGKSPPSTGSTYGSSQKEESAA	SPVGKSPPSTGSTYGSSQK	1.81242	1.4163			0.155406
Q96JM3	653	Q96JM3	Chromosome alignment-maintaining phosphoprotein 1	CHAMP1	KTDLDAMDIKGQESSSDQEQVDVESIDFSKE	GQESSSDQEQVDVESIDFSK	1.31617	1.4689	0.867378	1.2517	0.155713
Q13112	433	Q13112	Chromatin assembly factor 1 subunit B	CHAF1B	GTPASRTQDPSSPGTTPPQARQAPAPTVIRD	TQDPSSPGTTPPQAR		1.2296		1.128	0.155732
Q96A47	279	Q96A47	Insulin gene enhancer protein ISL-2	ISL2	KTSLQGLTGTPLVAGSPIRHENAVQGSAVEV	TSLQGLTGTPLVAGSPIR	1.08587			1.152	0.1558
A6NNN6;E7ETA6;Q15154-2;Q15154	1188	A6NNN6	Pericentriolar material 1 protein	PCM1	KTEYMAFPKPFESSSSIGAEKPRNKKLPEEE	PFESSSSIGAEKPR	1.77368		2.68053		0.155933
O14497-2;O14497;O14497-3;A0A087WUV6	696	O14497-2	AT-rich interactive domain-containing protein 1A	ARID1A	FSPHTSPHLPGIRGPSPSPVGSPASVAQSRS	GPSPSPVGSPASVAQSR	1.7204	0.84358	1.75679	1.207	0.155986
E9PEY4;E7EVB6;O60941-5;O60941-6;O60941-2;O60941-4;O60941-7;O60941	498;528;498;471;505;535;535;535	E9PEY4	Dystrobrevin;Dystrobrevin beta	DTNB	LMKLLKAQATGSPHTSPTHGGGRPMPMPVRS	AQATGSPHTSPTHGGGR	1.15764	1.2868			0.15602
Q5JPT1;Q5VSN0;Q5JPT2;Q96B97-2;Q96B97	230	Q5JPT1	SH3 domain-containing kinase-binding protein 1	SH3KBP1	FGDIFKDKPIKLRPRSIEVENDFLPVEKTIG	SIEVENDFLPVEK	1.24233	0.85723	2.30494	1.56	0.156353
X6RJP6;P37802;P37802-2	163	X6RJP6	Transgelin-2	TAGLN2	PNWFPKKSKENPRNFSDNQLQEGKNVIGLQM	NFSDNQLQEGK	2.79994		1.81196		0.156436
A0A087WX08;Q9UEY8-2;Q9UEY8	679	A0A087WX08	Gamma-adducin	ADD3	SPEKIEEVLSPEGSPSKSPSKKKKKFRTPSF	IEEVLSPEGSPSKSPSK	1.3374	0.89465	1.66503	1.1653	0.156536
E9PQN2;E9PKI6;E9PK91;Q9NYF8-3;Q9NYF8-2;Q9NYF8;E9PK09;Q9NYF8-4;E9PJA7	153	E9PQN2	Bcl-2-associated transcription factor 1	BCLAF1	SPRSSSSRSSSPYSKSPVSKRRGSQEKQTKK	SSSPYSKSPVSK	0.462599		0.641272		0.156564
Q9NQS7-2;Q9NQS7	421	Q9NQS7-2	Inner centromere protein	INCENP	TEIANSTPNPKPAASSPETPSAGQQEAKTDQ	PAASSPETPSAGQQEAK	1.77129	1.0262	1.29532	1.0014	0.156612
Q86V15;Q86V15-2	57	Q86V15	Zinc finger protein castor homolog 1	CASZ1	VVVEKRADAGSHTEGSPSQPRDQERSGPESG	RADAGSHTEGSPSQPR			0.773575	0.64033	0.156619
J3KP36;A0A0A0MR88;A0A096LPC5;Q9Y4E1-3;Q9Y4E1-6;Q9Y4E1-2;Q9Y4E1;Q9Y4E1-4;Q9Y4E1-5;Q5SRD0;F8W7U3;E7ESD2;Q641Q2-2;Q641Q2;A0A087WYF6;Q5SNT6	1092;1180;1180;1102;1118;1149;1157;1159;1084;147;1092;1118;1159;1180;1084;1092	J3KP36;F8W7U3	WASH complex subunit FAM21C;Putative WASH complex subunit FAM21;WASH complex subunit FAM21A;WASH complex subunit FAM21B	FAM21C;FAM21D;FAM21A;FAM21B	GKAKSPMFPALGEASSDDDLFQSAKPKPAKK	SPMFPALGEASSDDDLFQSAK	1.13912		1.25483		0.156899
H0YM23;O75179-4;O75179-6;O75179-7;O75179-2;O75179	2059	H0YM23	Ankyrin repeat domain-containing protein 17	ANKRD17	SSPSPPAQPGGVSRNSPLDCGSASPNKVASS	NSPLDCGSASPNK	1.39757	1.009	1.05642	1.079	0.156981
Q9BTC0;Q9BTC0-1	809	Q9BTC0	Death-inducer obliterator 1	DIDO1	PRQEAIPDLEDSPPVSDSEEQQESARAVPEK	QEAIPDLEDSPPVSDSEEQQESAR	1.99868		1.48425		0.157373
J9JID7;Q03252	37	J9JID7	Lamin-B2	LMNB2	ATPLPGRAGGPATPLSPTRLSRLQEKEELRE	AGGPATPLSPTR		0.50703	1.04659	0.7831	0.157547
A0A087X2B6;G3V119;H0YB24;Q8N163-2;Q8N163	671	A0A087X2B6	Cell cycle and apoptosis regulator protein 2	CCAR2	RDDGEEEFAGAKLEDSEVRSVASNQSEMEFS	LEDSEVRSVASNQSEMEFSSLQDMPK	1.12693		1.06982		0.158123
Q02040	537	Q02040	A-kinase anchor protein 17A	AKAP17A	CKEVQSSCRVVPEDGSPEKRCPGGVLSCIPD	VVPEDGSPEKR	1.4775	1.1179	1.9486	0.90758	0.158262
A0A087WZH7;P29966	26	A0A087WZH7	Myristoylated alanine-rich C-kinase substrate	MARCKS	KGEAAAERPGEAAVASSPSKANGQENGHVKV	GEAAAERPGEAAVASSPSK	0.787402	0.6143	1.06577		0.15841
E9PCT1;A9Z1X7;Q8IYB3;Q8IYB3-2	752	E9PCT1	Serine/arginine repetitive matrix protein 1	SRRM1	ASPSPQSVRRVSSSRSVSGSPEPAAKKPPAP	RVSSSRSVSGSPEPAAK			1.06527	1.1191	0.158522
I1E4Y6;Q6Y7W6-4;Q6Y7W6-5;Q6Y7W6;Q6Y7W6-3;C9JHW1;E7ESB6	382	I1E4Y6	PERQ amino acid-rich with GYF domain-containing protein 2	GIGYF2	SEETPQTSSSSARPGTPSDHQSQEASQFERK	PGTPSDHQSQEASQFER	0.774473	0.59163	1.08874	0.88175	0.158614
Q9UQ49;Q9UQ49-2	417;450	Q9UQ49	Sialidase-3	NEU3	FTHREILSHLQGDCTSPGRNPSQFKSN____	EILSHLQGDCTSPGR	1.30789	2.1648	0.952925		0.158811
O60832	458	O60832	H/ACA ribonucleoprotein complex subunit 4	DKC1	KTAKRKRESESESDETPPAAPQLIKKEKKKS	RESESESDETPPAAPQLIK	1.35882	1.264	0.935716		0.158847
H3BMG9;H3BSV5;A0A0A0MTL6;Q6ZS17-2;Q6ZS17;Q6ZS17-3;Q6ZS17-4	310;347;367;347;351;361;367	H3BMG9	Protein FAM65A	FAM65A	NKASTVTKRFSTYSQSPPDTPSLREQAFYNM	FSTYSQSPPDTPSLR		1.7749	1.37853		0.158856
E9PK52;E9PHY5;O43491-4;I6L9B1;O43491;E9PII3;O43491-2;O43491-3;E9PJP4;E9PQN0;E9PRG1;E9PIG0;E9PQD2	87	E9PK52;O43491	Band 4.1-like protein 2	EPB41L2	RGISRFIPPWLKKQKSYTLVVAKDGGDKKEP	SYTLVVAK	0.638692		0.447547		0.159119
E7EMT0;C9JA91;Q9Y6A5	177	E7EMT0	Transforming acidic coiled-coil-containing protein 3	TACC3	GSSENQMVSPGKVSGSPEQAVEENLSSYSLD	VSGSPEQAVEENLSSYSLDR	0.913826		0.850557		0.159249
Q9ULD9;B3KPE6	424	Q9ULD9	Zinc finger protein 608	ZNF608	TKHDWAPPRFCESPTSDLEMRGGRGRGKRAR	FCESPTSDLEMR	1.56099	1.2795			0.159716
Q7L2J0	216	Q7L2J0	7SK snRNA methylphosphate capping enzyme	MEPCE	LDEEVSRTLNAETPKSSPLPAKGRDPVEILI	TLNAETPKSSPLPAK	2.30808	1.0921		1.1055	0.159826
A0A087WX08;Q9UEY8-2;Q9UEY8	677	A0A087WX08	Gamma-adducin	ADD3	IKSPEKIEEVLSPEGSPSKSPSKKKKKFRTP	IEEVLSPEGSPSKSPSKK	1.22006	0.89144	2.48645	1.4679	0.15999
Q15910-5;Q15910-3;Q15910-4;Q15910;Q15910-2	367	Q15910-5	Histone-lysine N-methyltransferase EZH2	EZH2	GRRRGRLPNNSSRPSTPTINVLESKDTDSDR	PSTPTINVLESK			1.13567	1.2596	0.16004
O75925;O75925-2	466	O75925	E3 SUMO-protein ligase PIAS1	PIAS1	SNKNKKVEVIDLTIDSSSDEEEEEPSAKRTC	KVEVIDLTIDSSSDEEEEEPSAK	0.899361		0.943218		0.160055
O75925;O75925-2	467	O75925	E3 SUMO-protein ligase PIAS1	PIAS1	NKNKKVEVIDLTIDSSSDEEEEEPSAKRTCP	KVEVIDLTIDSSSDEEEEEPSAK	0.899361		0.943218		0.160055
O75925;O75925-2	468	O75925	E3 SUMO-protein ligase PIAS1	PIAS1	KNKKVEVIDLTIDSSSDEEEEEPSAKRTCPS	KVEVIDLTIDSSSDEEEEEPSAK	0.899361		0.943218		0.160055
O94806;O94806-2	30	O94806	Serine/threonine-protein kinase D3	PRKD3	LPTAIPAVLPAASPCSSPKTGLSARLSNGSF	SVLPTAIPAVLPAASPCSSPK	1.14121	0.98981	1.75199	1.1226	0.160138
A0A087WUK0;Q2M2I8-2;Q2M2I8;E9PG46	624	A0A087WUK0	AP2-associated protein kinase 1	AAK1	PAVQGQKVGSLTPPSSPKTQRAGHRRILSDV	VGSLTPPSSPK	1.24116		1.48063		0.160149
F8WAN1;Q69YQ0-2;Q69YQ0	832;832;832	F8WAN1	Cytospin-A	SPECC1L-ADORA2A;SPECC1L	DLAALRQGMGLSRRSSTSSEPTPTVKTLIKS	RSSTSSEPTPTVK	0.809258		2.18236	2.3346	0.160272
Q5T092;A0A0A0MR06;Q5T091;Q9P0H9;O15258	95	Q5T092	Protein RER1	RER1	IAFLSPKVDPSLMEDSDDGPSLPTKQNEEFR	VDPSLMEDSDDGPSLPTK	2.15531		1.52465		0.160333
C9J919;C9JNL1;O94842-3;O94842-2;O94842	159;211;156;159;182	C9J919	TOX high mobility group box family member 4	TOX4	QSPEDRLSTTPSPTSSLHEDGVEDFRR____	LSTTPSPTSSLHEDGVEDFR	1.25709		0.960984	1.1467	0.160394
P48681	768	P48681	Nestin	NES	ETLRTLEKETQQRRRSLGEQDQMTLRPPEKV	SLGEQDQMTLR	2.34313	1.5512	1.0646	0.95307	0.16045
H0Y860;Q9P246;Q9P246-2	680	H0Y860	Stromal interaction molecule 2	STIM2	SPASKVYNGILEKSCSMNQLSSGIPVPKPRH	SCSMNQLSSGIPVPK		2.5226		5.4437	0.160796
G3V5E1;O75909-1;O75909	340	G3V5E1	Cyclin-K	CCNK	PQPSSPRQVKRAVVVSPKEENKAAEPPPPKI	AVVVSPKEENK	1.04161	1.0226	1.24256	1.0228	0.160971
Q5VZL5-2;Q5VZL5-4;Q5VZL5;A0A0A0MSN3	107	Q5VZL5-2	Zinc finger MYM-type protein 4	ZMYM4	EQDFSSKDNLVSSIHTDDSLEVERRVTQHES	DNLVSSIHTDDSLEVER		1.4749	1.23565		0.161025
P04035-2;P04035;P04035-3	504	P04035-2	3-hydroxy-3-methylglutaryl-coenzyme A reductase	HMGCR	ERGVSIRRQLLSKKLSEPSSLQYLPYRDYNY	KLSEPSSLQYLPYR	2.17827	4.2122			0.161493
P52799	260	P52799	Ephrin-B2	EFNB2	LVVLLLKYRRRHRKHSPQHTTTLSLSTLATP	KHSPQHTTTLSLSTLATPK	1.69248	1.3295			0.161516
E9PF10;O75694;O75694-2	992	E9PF10	Nuclear pore complex protein Nup155	NUP155	DTLQELVNQSKAAPQSPSVPKKPGPPVLSSD	AAPQSPSVPK	1.07984	1.1527			0.161621
A0A087WX08;Q9UEY8-2;Q9UEY8	12	A0A087WX08	Gamma-adducin	ADD3	____MSSDASQGVITTPPPPSMPHKERYFDR	SSDASQGVITTPPPPSMPHK	1.58469	1.257	0.869792	1.2775	0.161629
Q8N3U4;Q8N3U4-2	1064	Q8N3U4	Cohesin subunit SA-2	STAG2	LAGGDDDTMSVISGISSRGSTVRSKKSKPST	NSLLAGGDDDTMSVISGISSR	0.976944	1.4838	1.09008	2.6724	0.161656
F2Z2X4;Q9C0E2	521	F2Z2X4	Exportin-4	XPO4	RLHGQLQRHQQQLLASPGSSTVDNKMLDDLY	HQQQLLASPGSSTVDNK	0.805607			0.67015	0.161696
Q9NW82	638	Q9NW82	WD repeat-containing protein 70	WDR70	AYSKTQPKTMFAQVESDDEEAKNEPEWKKRK	TMFAQVESDDEEAK	1.16747			1.3335	0.162007
E9PKN0;E9PQ01;O94913	487	E9PKN0	Pre-mRNA cleavage complex 2 protein Pcf11	PCF11	GRSSTRKRSRSRSPKSRSPIIHSPKRRDRRS	SRSPIIHSPK		1.0923		1.1795	0.162504
Q03468;D6R9X7;E7EV46	158	Q03468	DNA excision repair protein ERCC-6	ERCC6;ERCC6-PGBD3	CTTSLRQINKIIEQLSPQAATSRDINRKLDS	IIEQLSPQAATSR	0.57323	0.84673	1.00778	0.92494	0.162568
P57682;P57682-2	99	P57682	Krueppel-like factor 3	KLF3	FPSSHRRASPGLSMPSSSPPIKKYSPPSPGV	RASPGLSMPSSSPPIKK	2.85429		1.74853		0.162815
Q6PL18;A0A0B4J211	1151	Q6PL18	ATPase family AAA domain-containing protein 2	ATAD2	DKRSDPEQNEKLKTPSTPVACSTPAQLKRKI	TPSTPVACSTPAQLK	2.66724	1.6857			0.162892
Q09666;E9PQE3;E9PJZ0;E9PKR9;E9PJC6;E9PLK4;Q09666-2	41	Q09666	Neuroblast differentiation-associated protein AHNAK	AHNAK	AQRDDGVFVQEVTQNSPAARTGVVKEGDQIV	DDGVFVQEVTQNSPAAR	0.645453		0.850774	1.0364	0.162937
Q9H2Y7;Q9H2Y7-2;H3BS99	1328	Q9H2Y7	Zinc finger protein 106	ZNF106	RLSFASETPLEKEPHSPADQPEQQAESTLTS	EPHSPADQPEQQAESTLTSAETR		0.66334		0.46188	0.16303
O60341	166	O60341	Lysine-specific histone demethylase 1A	KDM1A	LPPPPPQAPPEEENESEPEEPSGVEGAAFQS	KLPPPPPQAPPEEENESEPEEPSGVEGAAFQSR	3.74266		2.01605		0.163052
P21731	329	P21731	Thromboxane A2 receptor	TBXA2R	AVLRRLQPRLSTRPRSLSLQPQLTQRSGLQ_	SLSLQPQLTQR	1.59772			1.282	0.163223
C9J4C4;Q8NFG4-3;Q8NFG4-2;Q8NFG4	9	C9J4C4	Folliculin	FLCN	_______MNSRMRAHSPAEGASVESSSPGPK	AHSPAEGASVESSSPGPK		0.77355		0.61562	0.163361
E9PQN2;E9PKI6;E9PK91;Q9NYF8-3;Q9NYF8-2;Q9NYF8;E9PK09;Q9NYF8-4;E9PJA7;H0YF00	284	E9PQN2	Bcl-2-associated transcription factor 1	BCLAF1	PERSGSGSVGNGSSRYSPSQNSPIHHIPSRR	YSPSQNSPIHHIPSR	1.29855	1.6386			0.163403
P06748-3;P06748-2;P06748	243;214;243	P06748-3	Nucleophosmin	NPM1	FKKQEKTPKTPKGPSSVEDIKAKMQASIEKA	GPSSVEDIK			0.863782	0.75771	0.163597
Q9UQE7	1081	Q9UQE7	Structural maintenance of chromosomes protein 3	SMC3	QSQDEGEGSGESERGSGSQSSVPSVDQFTGV	GSGSQSSVPSVDQFTGVGIR			1.0567	1.1102	0.163629
A0A087WV66;P46013	308	A0A087WV66	Antigen KI-67	MKI67	RPKSGGSGHAVAEPASPEQELDQNKGKGRDV	SGGSGHAVAEPASPEQELDQNK	2.09161	1.2161	1.27384	0.91624	0.163837
H0YFN7;Q4ADV7-2;Q4ADV7-3;Q4ADV7	1015	H0YFN7	RAB6A-GEF complex partner protein 1	RIC1	QEPSSSGGFEFFRNRSISLSQSAENVPASKF	SISLSQSAENVPASK	1.01977		1.01034		0.164016
Q6NZI2	167	Q6NZI2	Polymerase I and transcript release factor	PTRF	KVMIYQDEVKLPAKLSISKSLKESEALPEKE	LPAKLSISK	0.863782	0.75647			0.164091
Q12802-4;Q12802;Q12802-2;H0YMW2	983	Q12802-4	A-kinase anchor protein 13	AKAP13	ISADCAKDKALQLSNSPGASSAFLKAETEHN	ALQLSNSPGASSAFLK	0.620232	0.5632		1.1492	0.164503
Q8NAF0	482	Q8NAF0	Zinc finger protein 579	ZNF579	LERAAALQALQAQAPTSPPPPPPPLKAEQEE	AAALQALQAQAPTSPPPPPPPLK	5.56297	0.95855	2.70959	1.0073	0.164641
Q2NKQ5;Q16799	352	Q2NKQ5	Reticulon;Reticulon-1	RTN1	GTEPSAAESQGKGSISEDELITAIKEAKGLS	GSISEDELITAIK	0.933707	1.253	1.40282		0.164702
Q14676-2;Q14676;Q14676-3;Q14676-4	445	Q14676-2	Mediator of DNA damage checkpoint protein 1	MDC1	DAEEDMPQRVVLLQRSQTTTERDSDTDVEEE	SQTTTERDSDTDVEEEELPVENR			1.3812	1.183	0.164787
A0A087WV66;P46013	357	A0A087WV66	Antigen KI-67	MKI67	PAKMKTPVQYSQQQNSPQKHKNKDLYTTGRR	TPVQYSQQQNSPQK	1.99156	1.2506	1.22895	0.90893	0.165158
Q8NHM5-4;Q8NHM5-2;Q8NHM5-3;Q8NHM5;S4R3G4;F8WBN2;F6SRV7;Q8NHM5-5	497	Q8NHM5-4	Lysine-specific demethylase 2B	KDM2B	KSTTLAVDYPKTPTGSPATEVSAKWTHLTEF	TPTGSPATEVSAK	1.62146	1.2086	1.00633	1.0214	0.165268
Q9UQ35;Q9UQ35-2;I3L4D8;I3L182	783	Q9UQ35	Serine/arginine repetitive matrix protein 2	SRRM2	KAKSRLSLRRSLSGSSPCPKQKSQTPPRRSR	SLSGSSPCPK	0.864454	0.86723	0.725689	1.088	0.16532
P46821	1387	P46821	Microtubule-associated protein 1B;MAP1B heavy chain;MAP1 light chain LC1	MAP1B	NERASVSPMDEPVPDSESPIEKVLSPLRSPP	ASVSPMDEPVPDSESPIEK	2.16109		1.48641		0.165778
P24928	1920	P24928	DNA-directed RNA polymerase II subunit RPB1	POLR2A	TSPKYSPTSPTYSPTSPKYSPTSPTYSPTSP	YSPTSPTYSPTSPK		0.76754		0.87293	0.165891
Q9NYV4;Q9NYV4-2;J3QSD7;Q9NYV4-3	333	Q9NYV4;Q9NYV4-2	Cyclin-dependent kinase 12	CDK12	SYSGRSPSPYGRRRSSSPFLSKRSLSRSPLP	RRSSSPFLSK			0.787526	0.8848	0.166102
Q15149-7;Q15149-8;Q15149-9;Q15149-5;Q15149-4;Q15149-6;Q15149-3;Q15149-2;Q15149	4626	Q15149-7	Plectin	PLEC	YYSPYSVSGSGSTAGSRTGSRTGSRAGSRRG	GYYSPYSVSGSGSTAGSR	0.870398	1.5711		2.1961	0.166289
M0R300;M0R0P8;Q13459-2;Q13459	1267	M0R300	Unconventional myosin-IXb	MYO9B	TSLALDSRVSPPAPGSAPETPEDKSKPCGSP	VSPPAPGSAPETPEDK		0.81748		0.67342	0.166558
M0R300;M0R0P8;Q13459-2;Q13459	1271	M0R300	Unconventional myosin-IXb	MYO9B	LDSRVSPPAPGSAPETPEDKSKPCGSPRVQE	VSPPAPGSAPETPEDK		0.81748		0.67342	0.166558
F5H5D3;Q71U36-2;Q13748-2;Q9BQE3;Q6PEY2;Q13748;Q71U36;P68363;F8VQQ4;F8VVB9;P68363-2;F8VXZ7;F8VRK0;F8VX09;F8VWV9;F8VRZ4;F8VS66;F8W0F6	48	F5H5D3	Tubulin alpha-1A chain;Tubulin alpha-3C/D chain;Tubulin alpha-1C chain;Tubulin alpha-3E chain;Tubulin alpha-1B chain	TUBA1C;TUBA1A;TUBA3C;TUBA3E;TUBA1B	DGQMPSDKTIGGGDDSFNTFFSETGAGKHVP	TIGGGDDSFNTFFSETGAGK		0.56833	0.328192		0.16699
Q9H2Z4	271	Q9H2Z4	Homeobox protein Nkx-2.4	NKX2-4	LQQEGGLGPPPPPPPSPRRVAVPVLVKDGKP	AAQQLQQEGGLGPPPPPPPSPR	3.16546	1.1534	2.15267	0.83812	0.167046
A0A087WUK0;Q2M2I8-2;Q2M2I8;E9PG46	620	A0A087WUK0	AP2-associated protein kinase 1	AAK1	TTPPPAVQGQKVGSLTPPSSPKTQRAGHRRI	VGSLTPPSSPK	1.24116		1.53268		0.1672
P46821	1378	P46821	Microtubule-associated protein 1B;MAP1B heavy chain;MAP1 light chain LC1	MAP1B	FEFSDAKDENERASVSPMDEPVPDSESPIEK	ASVSPMDEPVPDSESPIEK	2.00072	0.81707	1.96163	1.2028	0.16741
A2AB20;Q9BW19	6	A2AB20	Kinesin-like protein KIFC1	KIFC1	__________MDPQRSPLLEVKGNIELKRPL	MDPQRSPLLEVK	0.793525	0.63183			0.167582
Q9HBD4;A0A0A0MT49;P51532-5;P51532-2;P51532-3;P51532-4;P51532	695	Q9HBD4	Transcription activator BRG1	SMARCA4	PTLPVEEKKKIPDPDSDDVSEVDARHIIENA	KIPDPDSDDVSEVDAR	0.984349	1.0037	0.991473	0.95444	0.167676
Q9H1E3	19	Q9H1E3	Nuclear ubiquitous casein and cyclin-dependent kinase substrate 1	NUCKS1	PVRNRKVVDYSQFQESDDADEDYGRDSGPPT	VVDYSQFQESDDADEDYGR	1.03724	1.3558	0.949127	1.2625	0.167721
C9JWJ8;K7EN08;Q14938-6;Q14938-5;Q14938-3;Q14938-2;Q14938-4;Q14938	280	C9JWJ8	Nuclear factor 1;Nuclear factor 1 X-type	NFIX	SITSPPSTSTTKRPKSIDDSEMESPVDDVFY	SIDDSEMESPVDDVFYPGTGR	1.29623	1.6766			0.167865
A6NP16;E7ERM3;Q4VCS5-2;Q4VCS5	714	A6NP16	Angiomotin	AMOT	AATVAAQRDTTVISHSPNTSYDTALEARIQK	DTTVISHSPNTSYDTALEAR	0.968992	1.4481	0.993739	1.5261	0.168194
H0YI15;J3KPH8;Q8WUI4-10;Q8WUI4-3;Q8WUI4-4;Q8WUI4;Q8WUI4-7;Q8WUI4-6;Q8WUI4-5;Q8WUI4-8	487	H0YI15	Histone deacetylase;Histone deacetylase 7	HDAC7	PLAQGGHRPLSRAQSSPAAPASLSAPEPASQ	AQSSPAAPASLSAPEPASQAR	2.00989	0.9181		1.3515	0.168393
I3L4F6;I3L0U5;Q6PK04	19	I3L4F6	Coiled-coil domain-containing protein 137	CCDC137	AGRGAAVSRVQAGPGSPRRARGRQQVQPLGK	VQAGPGSPR	1.04819	0.87423	0.855139	0.56878	0.168559
Q86V15;Q86V15-2	720	Q86V15	Zinc finger protein castor homolog 1	CASZ1	LPPSLLGAKDTEHEESSNDDLVDFSALSSKN	DTEHEESSNDDLVDFSALSSK	0.79321		0.891107		0.168639
Q86V15;Q86V15-2	721	Q86V15	Zinc finger protein castor homolog 1	CASZ1	PPSLLGAKDTEHEESSNDDLVDFSALSSKNS	DTEHEESSNDDLVDFSALSSK	0.79321		0.891107		0.168639
Q03164-2;Q03164;Q03164-3	3511	Q03164-2	Histone-lysine N-methyltransferase 2A;MLL cleavage product N320;MLL cleavage product C180	KMT2A	EQNKALSSAVQASPTSPGGSPSSPSSGQRSA	ALSSAVQASPTSPGGSPSSPSSGQR	2.26603		1.50006		0.168984
Q16643;Q16643-2;Q16643-3;D6R9Q9	337	Q16643	Drebrin	DBN1	LDSHRRMAPTPIPTRSPSDSSTASTPVAEQI	SPSDSSTASTPVAEQIER	0.920726	0.81829		1.0232	0.16916
Q9ULU4-5;Q9ULU4-20;Q9ULU4;Q9ULU4-10;Q9ULU4-11;Q9ULU4-7;Q9ULU4-19;H7C4X9;A0A0A0MRQ3;Q9ULU4-4;Q9ULU4-3;Q9ULU4-6;Q9ULU4-23;Q9ULU4-21;Q9ULU4-14;Q9ULU4-12;Q9ULU4-22;Q9ULU4-16;Q9ULU4-9;Q9ULU4-13;A0A087WV57;A0A087WYS3;A0A0A0MTK7;Q9ULU4-17;Q9ULU4-8;Q9ULU4-18;Q9ULU4-15;Q9ULU4-2	652	Q9ULU4-5	Protein kinase C-binding protein 1	ZMYND8	KPTNPVEIKEELKSTSPASEKADPGAVKDKA	STSPASEKADPGAVK	1.15145			1.0722	0.169229
K7EQ06;K7EJP7	12	K7EQ06	0	HDGFRP2	____MAVTAVTATAASDRMESDSDSDKS___	AVTAVTATAASDR	0.631912	0.79717			0.169313
Q9H7L9	237	Q9H7L9	Sin3 histone deacetylase corepressor complex component SDS3	SUDS3	TLNKLKSPKRPASPSSPEHLPATPAESPAQR	RPASPSSPEHLPATPAESPAQR	3.13716		1.75793		0.169392
G3V4T7;Q96NE9-3;Q96NE9-2;Q96NE9	522	G3V4T7	FERM domain-containing protein 6	FRMD6	STSSSSETVVKLRGQSTDSLPQTICRKPKTS	GQSTDSLPQTICR		1.1119	1.23989		0.169416
O95343	302	O95343	Homeobox protein SIX3	SIX3	GCPTHGSAESPSTAASPTTSVSSLTERADTG	SLAEPGCPTHGSAESPSTAASPTTSVSSLTER		0.89604		0.80018	0.169572
Q9H1B7	215	Q9H1B7	Interferon regulatory factor 2-binding protein-like	IRF2BPL	PKPTPEEGPPELNRQSPNSSSAAASVASRRG	QSPNSSSAAASVASR			1.60444	1.262	0.169613
B1AKL4;Q9NRA8-2;Q9NRA8;Q9NRA8-3	564	B1AKL4	Eukaryotic translation initiation factor 4E transporter	EIF4ENIF1	GSLEPTTSLLGQRAPSPPLSQVFQTRAASAD	APSPPLSQVFQTR	1.8196	0.92322	1.54474	1.0454	0.169694
F5H8D7;P18887	447	F5H8D7	DNA repair protein XRCC1	XRCC1	QPQTKTKPTQAAGPSSPQKPPTPEETKAASP	TKPTQAAGPSSPQKPPTPEETK	2.24482		1.90971	0.81987	0.169725
H0Y589;H0Y3N9;Q9UPP1-5;Q9UPP1-4;Q9UPP1-3;Q9UPP1-2;Q9UPP1	857	H0Y589	Histone lysine demethylase PHF8	PHF8	GACFKDAEYIYPSLESDDDDPALKSRPKKKK	DAEYIYPSLESDDDDPALK	0.559034	0.97932	0.973331	0.82634	0.16997
Q7L9B9	173	Q7L9B9	Endonuclease/exonuclease/phosphatase family domain-containing protein 1	EEPD1	ALSIVDFRREHGPFRSVEDLVRMDGINAAFL	SVEDLVR	1.16112	1.0574	2.70453		0.170295
Q14738-2;Q14738;H0Y8C4;E9PFR3;Q14738-3	573	Q14738-2	Serine/threonine-protein phosphatase 2A 56 kDa regulatory subunit delta isoform	PPP2R5D	MLKDIKKEKVLLRRKSELPQDVYTIKALEAH	RKSELPQDVYTIK	1.37035	0.90988		2.0024	0.170382
Q5T6W2;P61978-3;P61978;P61978-2	214	Q5T6W2	Heterogeneous nuclear ribonucleoprotein K	HNRNPK	PDRVVECIKIILDLISESPIKGRAQPYDPNF	IILDLISESPIK	0.715256			0.84925	0.170446
P05412;P17535	73	P05412	Transcription factor AP-1;Transcription factor jun-D	JUN;JUND	SDLLTSPDVGLLKLASPELERLIIQSSNGHI	LASPELER			0.696913	0.47591	0.170684
Q96JM3	432	Q96JM3	Chromosome alignment-maintaining phosphoprotein 1	CHAMP1	PELRKPGPPLSPEIRSPAGSPELRKPSGSPD	KPGPPLSPEIRSPAGSPELR	3.0385		1.71641		0.170721
F8W726;Q14157-4;Q14157-1;Q14157-3;Q14157;Q14157-5	453	F8W726	Ubiquitin-associated protein 2-like	UBAP2L	KSPAVATSTAAPPPPSSPLPSKSTSAPQMSP	SPAVATSTAAPPPPSSPLPSK	1.22941	0.39986		0.52313	0.170965
Q15361	487	Q15361	Transcription termination factor 1	TTF1	SEIRYLSADSGDADDSDADLGSAVKQLQEFI	YLSADSGDADDSDADLGSAVK	1.13913	1.3368	0.982801	1.0237	0.171353
F1T0I1;J3KNL6;O15027-2;O15027-4;O15027-3;O15027;O15027-5;X6RGP5	1905	F1T0I1	Protein transport protein Sec16A	SEC16A	WDRADSGPTQPPLSLSPAPETKRPGQAAKKE	ADSGPTQPPLSLSPAPETK		1.0315	1.83614	1.0977	0.171436
Q9HDC5	465	Q9HDC5	Junctophilin-1	JPH1	KESPHFYRKGTTPPRSPEASPKHSHSPASSP	KGTTPPRSPEASPK	4.68933	1.4859	1.36737	0.92193	0.171488
Q9HDC5	469	Q9HDC5	Junctophilin-1	JPH1	HFYRKGTTPPRSPEASPKHSHSPASSPKPLK	KGTTPPRSPEASPK	4.68933	1.4859	1.36737	0.92193	0.171488
P35612	701	P35612	Beta-adducin	ADD2	SVTSGPMSPEGSPSKSPSKKKKKFRTPSFLK	DKTESVTSGPMSPEGSPSKSPSK	1.50069			1.2149	0.171939
E5RJ37;P07948-2;P07948	11	E5RJ37	Tyrosine-protein kinase Lyn	LYN	_____MGCIKSKGKDSLSDDGVDLKTQPVRN	GKDSLSDDGVDLK	0.945448		0.888889		0.172559
Q9BXB4	15	Q9BXB4	Oxysterol-binding protein-related protein 11	OSBPL11	_MQGGEPVSTMKVSESEGKLEGQATAVTPNK	VSESEGKLEGQATAVTPNK	1.59177		2.65703		0.172669
Q5T2D3	224	Q5T2D3	OTU domain-containing protein 3	OTUD3	DESNKREKIKTKGMDSEDDLRDEVEDAVQKV	GMDSEDDLRDEVEDAVQK	0.652146		0.40619		0.172898
P35611;P35611-3;A0A0A0MSR2;E7EV99;E7ENY0;P35611-5;P35611-2;P35611-6;P35611-4;D6RJE2;D6RAH3;D6RF25	11	P35611	Alpha-adducin	ADD1	_____MNGDSRAAVVTSPPPTTAPHKERYFD	AAVVTSPPPTTAPHK			2.08877	1.4182	0.172927
H0YDM6;Q9UKS6	319	H0YDM6	Protein kinase C and casein kinase substrate in neurons protein 3	PACSIN3	LDTQRTISRKEKGGRSPDEVTLTSIVPTRDG	SPDEVTLTSIVPTR	1.06765	0.95101	0.794155	0.75492	0.173172
Q9NTI5-2;Q9NTI5	1361	Q9NTI5-2	Sister chromatid cohesion protein PDS5 homolog B	PDS5B	HRVSRRAQQRAESPESSAIESTQSTPQKGRG	AESPESSAIESTQSTPQK		1.2231		1.5313	0.173259
Q8WXF0	227	Q8WXF0	Serine/arginine-rich splicing factor 12	SRSF12	SHGRHSDSIARSPCKSPKGYTNSETKVQTAK	HSDSIARSPCKSPK		1.2045	1.48489		0.173639
Q8NFQ8	118	Q8NFQ8	Torsin-1A-interacting protein 2	TOR1AIP2	LPSENLGKEPLDPDPSHSPSDKVGRADAHLG	EPLDPDPSHSPSDK	1.20068		1.44536	0.94264	0.173913
Q9H2Y7;Q9H2Y7-2;H3BNX5	861	Q9H2Y7	Zinc finger protein 106	ZNF106	VSISSSPGLARKRSLSESSVIMDRAPSVYSF	SLSESSVIMDR	0.440975		0.706364	1.1111	0.173929
H7C152;Q7Z3C6-2;Q7Z3C6	244;767;828	H7C152	Autophagy-related protein 9A	ATG9A	GQSASRHPEPVPEEGSEDELPPQVHKV____	HPEPVPEEGSEDELPPQVHK		1.0442	2.01442	1.0996	0.174099
Q9UIG0-2;Q9UIG0	158	Q9UIG0-2	Tyrosine-protein kinase BAZ1B	BAZ1B	VDEEATEKKSDGACDSPSSDKENSSQIAQDH	KSDGACDSPSSDKENSSQIAQDHQK	1.1697		1.40121		0.17481
Q7Z5J4-3;Q7Z5J4-2;Q7Z5J4	1119	Q7Z5J4-3	Retinoic acid-induced protein 1	RAI1	KAASSPSNPAALPVASDSSPMGSKTKETDSP	AASSPSNPAALPVASDSSPMGSK	1.17708		1.42033		0.174816
H3BMF6;Q93009	18	H3BMF6	Ubiquitin carboxyl-terminal hydrolase 7	USP7	HQQQQQQQKAGEQQLSEPEDMEMEAGDTDDP	AGEQQLSEPEDMEMEAGDTDDPPR	1.74392		1.29458		0.174891
Q8IXT5;B9ZVT1;E5RHG1;E5RJ83;E5RJV8	105	Q8IXT5	RNA-binding protein 12B	RBM12B	RVGRGRPGSGTSGVDSLSNFIESVKEEASNS	GRPGSGTSGVDSLSNFIESVK	1.62745			1.2535	0.174955
C9J0I9;Q86WB0-2;Q86WB0	395	C9J0I9	Nuclear-interacting partner of ALK	ZC3HC1	RSMGTGDTPGLEVPSSPLRKAKRARLCSSSS	SMGTGDTPGLEVPSSPLR	1.11942	0.59906		0.71263	0.175223
Q13610-2;Q13610	50	Q13610-2	Periodic tryptophan protein 1 homolog	PWP1	LIAEAKEKLQEEGGGSDEEETGSPSEDGMQS	EKLQEEGGGSDEEETGSPSEDGMQSAR		0.89658	0.789515		0.175356
P08559-3;P08559;P08559-2;P08559-4;Q5JPU3;P29803	300	P08559-3	Pyruvate dehydrogenase E1 component subunit alpha, somatic form, mitochondrial;Pyruvate dehydrogenase E1 component subunit alpha, testis-specific form, mitochondrial	PDHA1;PDHA2	QTYRYHGHSMSDPGVSYRTREEIQEVRSKSD	YHGHSMSDPGVSYR	1.11165	2.6406	0.883939	1.7009	0.17536
O94806;O94806-2	27	O94806	Serine/threonine-protein kinase D3	PRKD3	KSVLPTAIPAVLPAASPCSSPKTGLSARLSN	SVLPTAIPAVLPAASPCSSPK	1.81393	0.85523	1.75199	1.1226	0.17555
I3L170;P10636-3;P10636-2;P10636-4;P10636-6;P10636-5;P10636-7;P10636-8;P10636;P10636-9	552	I3L170	Microtubule-associated protein;Microtubule-associated protein tau	MAPT	TREPKKVAVVRTPPKSPSSAKSRLQTAPVPM	VAVVRTPPKSPSSAK		0.70331	0.85034		0.175615
Q03164-2;Q03164;Q03164-3;E9PR05	165	Q03164-2	Histone-lysine N-methyltransferase 2A;MLL cleavage product N320;MLL cleavage product C180	KMT2A	GFGSDEEVRVRSPTRSPSVKTSPRKPRGRPR	VRSPTRSPSVK		0.88294		0.76307	0.175657
Q9UQ35;Q9UQ35-2	1497	Q9UQ35	Serine/arginine repetitive matrix protein 2	SRRM2	SSPEPKALPQTPRPRSRSPSSPELNNKCLTP	SRSPSSPELNNK		0.84357	0.691037		0.175678
Q9UQ35;Q9UQ35-2	1499	Q9UQ35	Serine/arginine repetitive matrix protein 2	SRRM2	PEPKALPQTPRPRSRSPSSPELNNKCLTPQR	SRSPSSPELNNK		0.84357	0.691037		0.175678
B1AKC9;P29323-2;P29323-3;P29323	776	B1AKC9	Receptor protein-tyrosine kinase;Ephrin type-B receptor 2	EPHB2	KVSDFGLSRFLEDDTSDPTYTSALGGKIPIR	FLEDDTSDPTYTSALGGK	0.936593	1.011	0.789266	0.96204	0.175977
O14523;O14523-2;E9PK05	619	O14523	C2 domain-containing protein 2-like	C2CD2L	TRSDISERPSVDDIESETGSTGALETRSLKD	SDISERPSVDDIESETGSTGALETR	1.35046			1.1477	0.176037
Q96T58	2493	Q96T58	Msx2-interacting protein	SPEN	AKLSPPVASGGIPHQSPPTKVTEWITRQEEP	LSPPVASGGIPHQSPPTK	1.1039	0.93326	1.44265	1.1676	0.176049
Q7Z6E9-2;Q7Z6E9;H3BSK8	984	Q7Z6E9-2	E3 ubiquitin-protein ligase RBBP6	RBBP6	NKTDSLFVLPSRDDATPVRDEPMDAESITFK	DDATPVRDEPMDAESITFK	0.834376	0.93703	0.859623	1.0645	0.176079
Q9Y6I3-3;Q9Y6I3;Q9Y6I3-1	435	Q9Y6I3-3	Epsin-1	EPN1	SAGELELLAGEVPARSPGAFDMSGVRGSLAE	SPGAFDMSGVR	0.947598	0.88918			0.17609
Q92754-2;Q92754	434	Q92754-2	Transcription factor AP-2 gamma	TFAP2C	ALIVIDKSYMNPGDQSPADSNKTLEKMEKHR	SYMNPGDQSPADSNK	1.78763	1.175	1.01191	1.049	0.17612
H7BYF1;Q9ULI0-2;Q9ULI0	1347	H7BYF1	ATPase family AAA domain-containing protein 2B	ATAD2B	LEALECSNNEKLEPGSDVEVKDAELDKEGAS	LEPGSDVEVK		1.3347	1.14125		0.176213
Q9HBD4;A0A0A0MT49;P51532-5;P51532-2;P51532-3;P51532-4;P51532	1452	Q9HBD4	Transcription activator BRG1	SMARCA4	SKKQKKRGRPPAEKLSPNPPNLTKKMKKIVD	GRPPAEKLSPNPPNLTK	2.72561	0.84249	1.67238		0.176233
Q5VZL5-2;Q5VZL5-4;Q5VZL5	122	Q5VZL5-2	Zinc finger MYM-type protein 4	ZMYM4	TDDSLEVERRVTQHESDNENEIQIQNKLKKD	VTQHESDNENEIQIQNK	0.945984	1.2564	1.03483	1.2768	0.176559
Q9NRE2-2;Q9NRE2	332	Q9NRE2-2	Teashirt homolog 2	TSHZ2	VTPAKKRVFDVNRPCSPDSTTGSFADSFSSQ	VFDVNRPCSPDSTTGSFADSFSSQK	1.21718			1.5396	0.17666
I3L254;Q01664	124	I3L254	Transcription factor AP-4	TFAP4	QNTQLKRFIQELSGSSPKRRRAEDKDEGIGS	FIQELSGSSPK	0.883236	1.1301	0.736214	0.70984	0.176918
Q96T23-3;Q96T23-2;Q96T23;H0YER1;H0YCN2	604	Q96T23-3	Remodeling and spacing factor 1	RSF1	EKSKKTFLDKDAQRLSPIPEEVPKSTLESEK	LSPIPEEVPK	1.65262	1.1906	1.0692	0.96778	0.17692
Q96T58	2101	Q96T58	Msx2-interacting protein	SPEN	AVDKSASLKNVDAAVSPRGAAAQAGERESGV	NVDAAVSPR	0.910332	1.1886	1.12917	1.3178	0.177412
P84103	152	P84103	Serine/arginine-rich splicing factor 3	SRSF3	RSLSRERNHKPSRSFSRSRSRSRSNERK___	NHKPSRSFSR	1.08402	0.94285	0.74499	0.74923	0.177449
P24928	1882	P24928	DNA-directed RNA polymerase II subunit RPB1	POLR2A	YSPTSPKYSPTSPTYSPTTPKYSPTSPTYSP	YSPTSPTYSPTTPK		0.89915	0.583158	0.99796	0.177508
P05412	58	P05412	Transcription factor AP-1	JUN	ADPVGSLKPHLRAKNSDLLTSPDVGLLKLAS	AKNSDLLTSPDVGLLK			0.532368	0.24723	0.177549
O14828-2;O14828	76	O14828-2	Secretory carrier-associated membrane protein 3	SCAMP3	LPPPSAPSLQPSRKLSPTEPKNYGSYSTQAS	KLSPTEPK	1.15882		1.0668	0.97935	0.17763
Q8N5Y2-4;Q8N5Y2-6;Q8N5Y2-2;Q8N5Y2-3;Q8N5Y2	405	Q8N5Y2-4	Male-specific lethal 3 homolog	MSL3	KKTPVHSRSSSPIPLTPSKEGSAVFAGFEGR	SSSPIPLTPSK		1.4937	1.19687		0.178225
H7C1X4;H7BZ47;H7C207;Q15032-2;Q15032-4;Q15032;Q15032-3	381	H7C1X4	R3H domain-containing protein 1	R3HDM1	DSSLRNLKPAVTKASSFSGISVLTRGDSSGS	ASSFSGISVLTR	0.773216	0.89168			0.178669
E9PJ38;E9PND3;E9PN10;O00559;O00559-2	41	E9PJ38	Receptor-binding cancer antigen expressed on SiSo cells	EBAG9	ICRSGRGRKLSGDQITLPTTVDYSSVPKQTD	KLSGDQITLPTTVDYSSVPK	1.15122			1.3721	0.178793
H0YLX2;Q2KHR2-2;Q2KHR2	1081	H0YLX2	DNA-binding protein RFX7	RFX7	RCRSVSPAVHRQRNLSGSTLYPVSNIPRSNV	NLSGSTLYPVSNIPR			1.13605	1.3338	0.179281
Q92508	1646	Q92508	Piezo-type mechanosensitive ion channel component 1	PIEZO1	REAGASLYQGLMRTASELLLDRRLRIPELEE	TASELLLDR		1.8542		1.314	0.17941
E9PKI2;C9J1B1;E9PNW0;E9PJJ2;E9PS34;E9PNJ7;E9PP22;E9PKT8;C9J6D1;C9JZI7;Q99733;Q99733-2	12	E9PKI2	Nucleosome assembly protein 1-like 4	NAP1L4	____MADHSFSDGVPSDSVEAAKNASNTEKL	ADHSFSDGVPSDSVEAAK	0.752389	0.52519			0.179513
A0A087WWJ1;P52701-2;P52701;U3KQ72;C9JH55;C9J8Y8;C9J7Y7;F8WAX8	139	A0A087WWJ1	DNA mismatch repair protein Msh6	MSH6	GKSVRVHVQFFDDSPTRGWVSKRLLKPYTGS	VHVQFFDDSPTR	0.861846	0.7142			0.179526
P18583-6;P18583-2;P18583-10;P18583-3;P18583-4;P18583-7;P18583;P18583-5;P18583-9;H7C1M2	1780	P18583-6	Protein SON	SON	RSAASPVVSSMPERASESSSEEKDDYEIFVK	ASESSSEEKDDYEIFVK		1.1389	1.05904		0.179669
H7BZH1;Q5THK1-2;Q5THK1-4;Q5THK1	1552	H7BZH1	Protein PRR14L	PRR14L	VGRKIGKIRSSAFLKSSSNPIPTKAHRLLSL	SSSNPIPTK			1.05927	1.1397	0.179829
Q96ST2;Q96ST2-3	287	Q96ST2	Protein IWS1 homolog	IWS1	RISDSESEDPPRNQASDSENEELPKPRVSDS	NQASDSENEELPKPR	0.970591	0.52371	1.04731	0.72028	0.179993
F6PQP6;I3L2B2;O95208-3;O95208-2	195;195;156;195	F6PQP6	Epsin-2	EPN2	SHSEQEYGKAGGSPASYHGSTSPRVSSELEQ	AGGSPASYHGSTSPR	1.1471	1.3666			0.180019
H0Y4F4;F8W6D9;Q9GZR1-2;Q9GZR1	352	H0Y4F4	Sentrin-specific protease 6	SENP6	DDDDDNDRTNRRESISPQPADSACSSPAPST	ESISPQPADSACSSPAPSTGK	1.4728		1.49071	0.88777	0.180236
Q8N3F8	621	Q8N3F8	MICAL-like protein 1	MICALL1	LLVGDRSPVPSPGSSSPQLQVKSSCKENPFN	SPVPSPGSSSPQLQVK	1.2457		1.36537	0.92749	0.180239
P19338;H7BY16	619	P19338	Nucleolin	NCL	RETGSSKGFGFVDFNSEEDAKAAKEAMEDGE	GFGFVDFNSEEDAK		0.60857	0.804441		0.18029
D6RHZ5;D6REX3;O94979-3;O94979-9;O94979-2;O94979;O94979-8;H0Y8V7	527	D6RHZ5	Protein transport protein Sec31A	SEC31A	DGANVALKDSDQVAQSDGEESPAAEEQLLGE	DSDQVAQSDGEESPAAEEQLLGEHIK	1.27675		1.74801		0.180439
P25054-2;P25054	1438	P25054-2	Adenomatous polyposis coli protein	APC	LPDSPGQTMPPSRSKTPPPPPQTAQTKREVP	SKTPPPPPQTAQTK	1.59821		1.22749		0.180508
H0YIQ2;P49750-3;P49750;P49750-4	829	H0YIQ2	YLP motif-containing protein 1	YLPM1	RGPASQFYITPSTSLSPRQSGPQWKGPKPAF	GPASQFYITPSTSLSPR	0.953107	0.89588			0.180579
Q13112	410	Q13112	Chromatin assembly factor 1 subunit B	CHAF1B	PDTAKKTKSQTHRGSSPGPRPVEGTPASRTQ	GSSPGPRPVEGTPASR		1.1838	1.47154		0.18059
P20700;E9PBF6	20	P20700	Lamin-B1	LMNB1	TPVPPRMGSRAGGPTTPLSPTRLSRLQEKEE	AGGPTTPLSPTR	0.572639			0.78473	0.181013
Q13625-2;Q13625;Q13625-3	569	Q13625-2	Apoptosis-stimulating of p53 protein 2	TP53BP2	LLSPSIPSVGQDQTLSPGSKQESPPAAAVRP	VLLSPSIPSVGQDQTLSPGSK		1.0538	0.616751	0.83992	0.181014
Q9Y5S9-2;Q9Y5S9	55;56	Q9Y5S9-2	RNA-binding protein 8A	RBM8A	FGSEGSRARMREDYDSVEQDGDEPGPQRSVE	MREDYDSVEQDGDEPGPQR	1.121	0.87761	0.792393	0.68453	0.181118
O95425-4;O95425-3;O95425;O95425-2	270	O95425-4	Supervillin	SVIL	QQAASRSPSFGDPQLSPEARPSTGKPKHEWF	SPSFGDPQLSPEAR	1.69276	1.2566			0.181207
A8MQ02;J3KN01;P55196;P55196-5;P55196-3;H0Y948;H0Y8L4;H0Y8U8	1739;1789;1782;1792;1701;149;271;82	A8MQ02	Afadin	MLLT4	AKEKRSKSQDADSPGSSGAPENLTFKERQRL	SQDADSPGSSGAPENLTFK	0.577434		0.788395		0.181425
H7BZZ6;Q16629-4;Q16629	194	H7BZZ6	Serine/arginine-rich splicing factor 7	SRSF7	SRSGSIKGSRYFQSPSRSRSRSRSISRPRSS	YFQSPSR	0.768285	1.0955	0.687332		0.181491
F6PQP6;I3L2B2;O95208-3;O95208-2	192;192;153;192	F6PQP6	Epsin-2	EPN2	LSTSHSEQEYGKAGGSPASYHGSTSPRVSSE	AGGSPASYHGSTSPR	1.1471	0.44023	0.923361	0.57269	0.181708
G1UD79;Q7Z309-4;Q7Z309-3;A0A087WV35;Q7Z309-5;Q7Z309;Q7Z309-2	134;134;134;126;62;115;115	G1UD79;Q7Z309-5	Protein FAM122B	SPACIA2;FAM122B	PEKLYSPKRIDFTPVSPAPSPTRGFGKMFVS	IDFTPVSPAPSPTR	1.24069		1.64837		0.181737
A0A075B7F8;A8CG34;A0A087WY75;A8CG34-2	328	A0A075B7F8	Nuclear envelope pore membrane protein POM 121C	POM121C	QENKRRRHDSSGSGHSAFEPLVASGVPASFV	RHDSSGSGHSAFEPLVASGVPASFVPK	1.29646		1.11849		0.181787
A0A087X0K9;G5E9E7;Q07157-2;H0YKB1;G3V1L9;Q07157	277	A0A087X0K9;G3V1L9	Tight junction protein ZO-1	TJP1	RDERATLLNVPDLSDSIHSANASERDDISEI	ATLLNVPDLSDSIHSANASER	0.868659	1.1728	1.34996	1.7158	0.181798
O15014	578	O15014	Zinc finger protein 609	ZNF609	RSATPKVRLVEPHSPSPSSKFSTKGLCKKKL	LVEPHSPSPSSK	1.94549		1.31185	0.91463	0.181919
Q96ST2;Q96ST2-3;Q96ST2-2	438	Q96ST2	Protein IWS1 homolog	IWS1	DAVSDKSGKREKTIASDSEEEAGKELSDKKN	TIASDSEEEAGK	1.03241	0.69698	0.890393		0.182243
Q96ST2;Q96ST2-3;Q96ST2-2	440	Q96ST2	Protein IWS1 homolog	IWS1	VSDKSGKREKTIASDSEEEAGKELSDKKNEE	TIASDSEEEAGK	1.03241	0.69698	0.890393		0.182243
Q9HDC5	460	Q9HDC5	Junctophilin-1	JPH1	KPPTPKESPHFYRKGTTPPRSPEASPKHSHS	KGTTPPRSPEASPK	4.68933	1.5037		0.92193	0.182329
F8WAE5;Q9BY44-2;Q9BY44-4;Q9BY44-3;Q9BY44	503	F8WAE5	Eukaryotic translation initiation factor 2A;Eukaryotic translation initiation factor 2A, N-terminally processed	EIF2A	QRKHEAKKAAKQEARSDKSPDLAPTPAPQST	SDKSPDLAPTPAPQSTPR	0.810833			0.61302	0.182406
Q9UQ35;Q9UQ35-2;I3L4D8;I3L182	384	Q9UQ35	Serine/arginine repetitive matrix protein 2	SRRM2	LLAERHGGSPQPLATTPLSQEPVNPPSEASP	HGGSPQPLATTPLSQEPVNPPSEASPTR	2.52423		1.48688		0.182429
A0A087WZH7;P29966	147	A0A087WZH7	Myristoylated alanine-rich C-kinase substrate	MARCKS	STSSPKAEDGATPSPSNETPKKKKKRFSFKK	AEDGATPSPSNETPK	0.643501	0.35653			0.182645
A0A0A0MRV0;Q9P2E9-2;Q9P2E9;A0A087WVV2;Q9P2E9-3;A0A087WU26;F8W7S5	1277	A0A0A0MRV0	Ribosome-binding protein 1	RRBP1	KSHVEDGDIAGAPASSPEAPPAEQDPVQLKT	SHVEDGDIAGAPASSPEAPPAEQDPVQLK	1.45033		2.38914		0.182769
Q7Z3K3-5;Q7Z3K3-7;Q7Z3K3-2;Q7Z3K3-3;Q7Z3K3-6;Q7Z3K3	425	Q7Z3K3-5	Pogo transposable element with ZNF domain	POGZ	SLDSEPSVPSAAKPPSPEKTAPVASTPSSTP	SLDSEPSVPSAAKPPSPEK	1.77299	1.0621	1.24586	0.95882	0.18281
Q9Y6Q9-2;Q9Y6Q9-3;Q9Y6Q9-5;Q9Y6Q9	857	Q9Y6Q9-2	Nuclear receptor coactivator 3	NCOA3	SQSVQSIRPPYNRAVSLDSPVSVGSSPPVKN	AVSLDSPVSVGSSPPVK	0.675584		0.981547	0.94932	0.182998
D6RB01;Q9Y6X4	527	D6RB01	Soluble lamin-associated protein of 75 kDa	FAM169A	EKLSLLPRKKAHLGSSDNVATMSNEERSDGG	AHLGSSDNVATMSNEER		1.715	1.25751		0.18324
Q9UDY2-3;Q9UDY2;Q9UDY2-7	986	Q9UDY2-3	Tight junction protein ZO-2	TJP2	AQMRRAASSDQLRDNSPPPAFKPEPPKAKTQ	DNSPPPAFKPEPPK	2.30224	0.75605	2.6786	1.2371	0.184002
Q9Y5B9	650	Q9Y5B9	FACT complex subunit SPT16	SUPT16H	REAEEKEKEGIVKQDSLVINLNRSNPKLKDL	QDSLVINLNR	1.18652	1.0854		0.97119	0.184461
H7C419;O95639	212	H7C419	Cleavage and polyadenylation specificity factor subunit 4	CPSF4	LQRSSSLIQLTSQNSSPNQQRTPQVIGVMQS	SSSLIQLTSQNSSPNQQR		0.87698		0.73104	0.184554
Q5T200-2;Q5T200	354	Q5T200-2	Zinc finger CCCH domain-containing protein 13	ZC3H13	GSSIQRHSPSPRRKRTPSPSYQRTLTPPLRR	KRTPSPSYQR	1.3011	1.1166			0.184554
H0Y7Y8;Q4LE39-4;Q4LE39-3;Q4LE39-2;Q4LE39;H7C5R6	793	H0Y7Y8	AT-rich interactive domain-containing protein 4B	ARID4B	SPERLRKDIEVLSEDTDYEEDEVTKKRKDVK	KDIEVLSEDTDYEEDEVTK	1.05632	1.1631	1.03423	0.97758	0.184788
Q6W2J9-4;Q6W2J9-2;Q6W2J9;H7BYY2;Q6W2J9-3	422	Q6W2J9-4	BCL-6 corepressor	BCOR	PGHARKTAVQDRKDGSSPPLLEKQTVTKDVT	KDGSSPPLLEK		1.1535		1.4073	0.184799
E9PJ04;H0YCG1;A0A087WZZ5;E9PPJ0;Q13435	311	E9PJ04	Splicing factor 3B subunit 2	SF3B2	METDARSSLGQSASETEEDTVSVSKKEKNRK	SSLGQSASETEEDTVSVSK	0.685542		0.697983	1.1219	0.184953
Q13242	211	Q13242	Serine/arginine-rich splicing factor 9	SRSF9	RSGSRGRDSPYQSRGSPHYFSPFRPY_____	GSPHYFSPFRPY	1.75889	1.1848	1.02296	1.015	0.185081
Q7Z5J4-3;Q7Z5J4-2;Q7Z5J4	1374	Q7Z5J4-3	Retinoic acid-induced protein 1	RAI1	PSLSDKDRGLKGAGGSPVGVEEGLVNVGTGQ	GAGGSPVGVEEGLVNVGTGQK	0.94509	1.3252	1.02372	1.2857	0.18526
Q96JM3	652	Q96JM3	Chromosome alignment-maintaining phosphoprotein 1	CHAMP1	IKTDLDAMDIKGQESSSDQEQVDVESIDFSK	GQESSSDQEQVDVESIDFSK	0.960523	1.4689	1.07141	1.1341	0.185376
J3KQ45;F8W8W7;O43493-2;O43493-5;O43493-3;O43493	298	J3KQ45	Trans-Golgi network integral membrane protein 2	TGOLN2	LADKGKLSPHAFKTESGEETDLISPPQEEVK	TESGEETDLISPPQEEVK	1.86787	1.103		1.0138	0.185433
Q9UK61;Q9UK61-3	972	Q9UK61	Protein FAM208A	FAM208A	EAFPNDPRVINRQRSSDYQFPSSPFTDTLKG	SSDYQFPSSPFTDTLK	1.43812	1.2072	1.28108	0.86436	0.185465
Q15149-7;Q15149-8;Q15149-9;Q15149-5;Q15149-4;Q15149-6;Q15149-3;Q15149-2;Q15149	4622	Q15149-7	Plectin	PLEC	STKGYYSPYSVSGSGSTAGSRTGSRTGSRAG	GYYSPYSVSGSGSTAGSR	1.26523		1.76261		0.185467
E9PJ04;H0YCG1;A0A087WZZ5;E9PPJ0;Q13435	309	E9PJ04	Splicing factor 3B subunit 2	SF3B2	EEMETDARSSLGQSASETEEDTVSVSKKEKN	SSLGQSASETEEDTVSVSK	0.747999	1.0186	0.898796	0.97245	0.185611
O75152;E9PBY7;E9PQ61	132	O75152	Zinc finger CCCH domain-containing protein 11A	ZC3H11A	QLSVQQNKLSVQSNPSPQLRSVMKVESSENV	LSVQSNPSPQLR	0.686295	0.85559			0.185643
F5H0Q6;A0A0A0MQS2;Q8N2M8-3;Q8N2M8-4;Q8N2M8	285	F5H0Q6	CLK4-associating serine/arginine rich protein	CLASRP	QRREFREKRLRGRKISPPSYARRDSPTYDPY	KISPPSYAR		0.87739	0.729235		0.185655
C9JXK0;Q14739	67	C9JXK0	Lamin-B receptor	LBR	NDIKPLTSFRQRKGGSTSSSPSRRRGSRSRS	KGGSTSSSPSR	1.25283	1.725			0.185849
A0A0A6YYK8;Q02241-3;Q02241-2;H7BYN4;Q02241	867	A0A0A6YYK8	Kinesin-like protein KIF23;Kinesin-like protein	KIF23	LAKCEKYMLTHQELASDGEIETKLIKGDIYK	YMLTHQELASDGEIETK	0.529998		0.769408		0.185974
F8WCR1;H7C3M2;H7C422;P39023	13	F8WCR1	60S ribosomal protein L3	RPL3	___MSHRKFSAPRHGSLGFLPRKRSSRHRGK	HGSLGFLPR	2.1939	1.3814			0.186362
Q8WYP5;Q8WYP5-3;Q8WYP5-2	1216	Q8WYP5	Protein ELYS	AHCTF1	SILRSTLRSTPLASPSPSPGRSPQRLKETRI	STPLASPSPSPGRSPQR	2.05579		1.34488		0.18638
Q13247	314	Q13247	Serine/arginine-rich splicing factor 6	SRSF6	SRSNSPLPVPPSKARSVSPPPKRATSRSRSR	SVSPPPKR	1.11953	0.93557	1.12872	1.1038	0.186481
Q13247	316	Q13247	Serine/arginine-rich splicing factor 6	SRSF6	SNSPLPVPPSKARSVSPPPKRATSRSRSRSR	SVSPPPKR	1.11953	0.93557	1.12872	1.1038	0.186481
O14647-3;O14647-2;O14647	129	O14647-3	Chromodomain-helicase-DNA-binding protein 2	CHD2	RSRQEPSRFNIKEEASSGSESGSPKRRGQRQ	FNIKEEASSGSESGSPK		2.1355	1.36394		0.186868
O14647-3;O14647-2;O14647	130	O14647-3	Chromodomain-helicase-DNA-binding protein 2	CHD2	SRQEPSRFNIKEEASSGSESGSPKRRGQRQL	FNIKEEASSGSESGSPK		2.1355	1.36394		0.186868
A0A087X080;Q15413-3;Q15413-2;Q15413	641	A0A087X080	Ryanodine receptor 3	RYR3	RRNLLLQTRLINDVTSIRPNIFLGVAEGSAQ	LINDVTSIR	1.23844		1.68702		0.186909
H7C0G8;H7C070;Q2LD37-2;Q2LD37-6;Q2LD37-7;Q2LD37-4;Q2LD37	2755	H7C0G8	Uncharacterized protein KIAA1109	KIAA1109	EPTCKVVFENEQDNSSLTKTQRKRSLVTSEP	VVFENEQDNSSLTK		1.1568		1.4289	0.1871
K7EQI9;Q86VR2-2;Q86VR2	223;125;320	K7EQI9	Protein FAM134C	FAM134C	GQTPLTEGSEDLDGHSDPEESFARDLPDFPS	GQTPLTEGSEDLDGHSDPEESFAR	1.49555	1.0089	1.0635		0.187228
F5GWX5;Q14839;Q14839-2	1535	F5GWX5	Chromodomain-helicase-DNA-binding protein 4	CHD4	ELAEVEENKKMSQPGSPSPKTPTPSTPGDTQ	MSQPGSPSPK	1.30721	0.90951	1.40241	1.0748	0.187289
O94880	287	O94880	PHD finger protein 14	PHF14	KSKVLSRNSADDEELTNDSLTLSQSKSNEDS	NSADDEELTNDSLTLSQSK	1.28594		1.10773		0.18741
Q9H0B6-2;Q9H0B6;A8MZ87	582	Q9H0B6-2	Kinesin light chain 2	KLC2	GTPQEPPNPRMKRASSLNFLNKSVEEPTQPG	ASSLNFLNK			1.22115	1.6379	0.187862
O75367-2;O75367-3;O75367	178	O75367-2	Core histone macro-H2A.1	H2AFY	GEVSKAASADSTTEGTPADGFTVLSTKSLFL	AASADSTTEGTPADGFTVLSTK	0.271209		0.71398	1.0791	0.187972
K7ERV3;P04183;K7ENW5;K7ES52;K7ERJ1	15	K7ERV3	Thymidine kinase;Thymidine kinase, cytosolic	TK1	_MSCINLPTVLPGSPSKTRGQIQVILGPMFS	SCINLPTVLPGSPSK	0.867077			0.70078	0.188776
Q5VT52-2;Q5VT52-3;Q5VT52;Q5VT52-5	667	Q5VT52-2	Regulation of nuclear pre-mRNA domain-containing protein 2	RPRD2	SEVSKPKLESESTSPSLEMKIHNFLKGNPGF	LESESTSPSLEMK	0.851354		0.937647		0.189035
Q13523	142	Q13523	Serine/threonine-protein kinase PRP4 homolog	PRPF4B	GKVQSGMGLILQGYESGSEEEGEIHEKARNG	VQSGMGLILQGYESGSEEEGEIHEK	0.671862		0.852951		0.189069
Q13523	144	Q13523	Serine/threonine-protein kinase PRP4 homolog	PRPF4B	VQSGMGLILQGYESGSEEEGEIHEKARNGNR	VQSGMGLILQGYESGSEEEGEIHEK	0.671862		0.852951		0.189069
G1UD79;Q7Z309-4;Q7Z309-3;A0A087WV35	62;62;62;57	G1UD79	Protein FAM122B	SPACIA2;FAM122B	RRNSTTIMSRHSLLLSSSPNRIPSSRLHQIK	HSLLLSSSPNR	0.957304		0.982704		0.189089
A0A087X2D8;O60271-5;O60271-3;O60271-4;O60271-2;O60271;O60271-9	733	A0A087X2D8	C-Jun-amino-terminal kinase-interacting protein 4	SPAG9	GLDTEGSKQRSASQSSLDKLDQELKEQQKEL	SASQSSLDKLDQELK	0.738825	1.0024	0.945448		0.189264
Q13523	292	Q13523	Serine/threonine-protein kinase PRP4 homolog	PRPF4B	SPIINESRSRDRGKKSRSPVDLRGKSKDRRS	SRSPVDLR			0.828775	0.92784	0.189346
Q13523	294	Q13523	Serine/threonine-protein kinase PRP4 homolog	PRPF4B	IINESRSRDRGKKSRSPVDLRGKSKDRRSRS	SRSPVDLR			0.828775	0.92784	0.189346
D6RB22;D6RJE6;P49590-2;P49590	67	D6RB22	Probable histidine--tRNA ligase, mitochondrial	HARS2	KPNFIIKTPKGTRDLSPQHMVVREKILDLVI	DLSPQHMVVR	1.02359	1.5011	1.04504		0.189534
E7EUL7;E9PHV5;P28290-2;P28290-3;P28290	737	E7EUL7	Sperm-specific antigen 2	SSFA2	KQRYLFAKAGYPLRRSQSLPTTLLSPVRVVS	SQSLPTTLLSPVR	1.17448	1.5004	1.11909	0.91973	0.189581
D6RB01;Q9Y6X4	448	D6RB01	Soluble lamin-associated protein of 75 kDa	FAM169A	DDSLKTSLITEEEDSTSEVLDEELKLQPFNS	TSLITEEEDSTSEVLDEELK	1.28332	1.1043			0.189609
E9PQN2;E9PKI6;E9PK91;Q9NYF8-3;Q9NYF8-2;Q9NYF8;E9PK09;Q9NYF8-4;E9PJA7	222	E9PQN2	Bcl-2-associated transcription factor 1	BCLAF1	ATSGDIWPGLSAYDNSPRSPHSPSPIATPPS	SSATSGDIWPGLSAYDNSPR		0.8339		0.63328	0.189638
E9PKN0;E9PQ01;O94913	494	E9PKN0	Pre-mRNA cleavage complex 2 protein Pcf11	PCF11	RSRSRSPKSRSPIIHSPKRRDRRSPKRRQRS	SRSPIIHSPK		1.0678		1.1795	0.189698
O95292	160	O95292	Vesicle-associated membrane protein-associated protein B/C	VAPB	ASKTETPIVSKSLSSSLDDTEVKKVMEECKR	SLSSSLDDTEVK		1.2789		1.8579	0.189754
M0R2S2;M0R165;Q9UBC2-4;Q9UBC2-3;Q9UBC2;Q9UBC2-2	255	M0R2S2	Epidermal growth factor receptor substrate 15-like 1	EPS15L1	PSHGSVSSLNSTGSLSPKHSLKQTQPTVNWV	STPSHGSVSSLNSTGSLSPK	0.891822	0.87512	1.00358	1.0153	0.18985
A6NHN7;A6NHB5;Q14202-2;Q14202;A6NC58;A6NL54;Q14202-3	214	A6NHN7	Zinc finger MYM-type protein 3	ZMYM3	LGDGINSSQTKPGGSSPPAHPSLPGDGLTAK	PGGSSPPAHPSLPGDGLTAK	1.83429		1.27212		0.189851
A0A075B7F8;A8CG34;A0A087WY75;A8CG34-2	323	A0A075B7F8	Nuclear envelope pore membrane protein POM 121C	POM121C	IFLDGQENKRRRHDSSGSGHSAFEPLVASGV	RHDSSGSGHSAFEPLVASGVPASFVPK	1.92164	1.2955			0.189942
Q9Y6I3-3;Q9Y6I3;Q9Y6I3-1	447	Q9Y6I3-3	Epsin-1	EPN1	PARSPGAFDMSGVRGSLAEAVGSPPPAATPT	GSLAEAVGSPPPAATPTPTPPTR		1.3449	3.28504	0.93596	0.189985
Q96PK6	206	Q96PK6	RNA-binding protein 14	RBM14	FGNSTGGFDGQARQPTPPFFGRDRSPLRRSP	QPTPPFFGR	1.39733		1.14146		0.190164
Q8NHM5-4;Q8NHM5-2;Q8NHM5-3;Q8NHM5	1024	Q8NHM5-4	Lysine-specific demethylase 2B	KDM2B	RHQLGPSLRSPPRVISRPPPSVSPPKCIQME	VISRPPPSVSPPK	2.45128	1.2666		0.94262	0.190348
Q8NC54	229	Q8NC54	Keratinocyte-associated transmembrane protein 2	KCT2	YITYHNKRKIFLLVQSRKWRDGLCSKTVEYH	IFLLVQSR	1.82372		1.26672		0.190657
Q8N3U4;Q8N3U4-2	1058	Q8N3U4	Cohesin subunit SA-2	STAG2	SYRNSLLAGGDDDTMSVISGISSRGSTVRSK	NSLLAGGDDDTMSVISGISSR	1.14957	2.388	1.00753	1.1487	0.191354
C9JWF0;C9IYK2;C9JJ64;C9JR83;Q9NTJ3-2;Q9NTJ3	41	C9JWF0	Structural maintenance of chromosomes protein 4	SMC4	ASSDAEPEPPSGRTESPATAAETASEELDNR	TESPATAAETASEELDNR	0.990197		1.35411	1.0665	0.191633
I3L3K8;I3L266;I3L124;I3L1H1;Q86WA9	3	I3L3K8	Sodium-independent sulfate anion transporter	SLC26A11	_____________MPSSVTALGQARSSGPGM	PSSVTALGQAR	1.11581	1.3253			0.191757
A0A087WU09;A0A087WW81;B1AKD8;Q5TZA2	494	A0A087WU09	Rootletin	CROCC	ASNGSLRGLSGQRTPSPPRRSSPGRGRSPRR	GLSGQRTPSPPR	1.44107	1.1527			0.191797
Q13813-3;Q13813;Q13813-2	1217	Q13813-3	Spectrin alpha chain, non-erythrocytic 1	SPTAN1	VATFNSIKELNERWRSLQQLAEERSQLLGSA	SLQQLAEER	0.909422	1.649	1.01497	1.7339	0.191958
Q92610;H0YM74	460	Q92610	Zinc finger protein 592	ZNF592	ARKGDESMTKASDSSSPSCSSGPRVPKGAAP	ASDSSSPSCSSGPR	1.03932	0.87387		0.62034	0.192012
Q9ULU4-5;Q9ULU4-20;Q9ULU4;Q9ULU4-10;Q9ULU4-11;Q9ULU4-7;Q9ULU4-19;H7C4X9;A0A0A0MRQ3;Q9ULU4-4;Q9ULU4-3;Q9ULU4-6;Q9ULU4-23;Q9ULU4-21;Q9ULU4-14;Q9ULU4-12;Q9ULU4-22;Q9ULU4-16;Q9ULU4-9;Q9ULU4-13;A0A0A0MTK7;Q9ULU4-18;Q9ULU4-15;Q9ULU4-2	756	Q9ULU4-5	Protein kinase C-binding protein 1	ZMYND8	DVVGKTPPSTTVGSHSPPETPVLTRSSAQTS	TPPSTTVGSHSPPETPVLTR	1.9295	1.2424	1.16239	0.90548	0.192079
C9J6P4;Q7Z2W4-3;Q7Z2W4-2;Q7Z2W4	257	C9J6P4	Zinc finger CCCH-type antiviral protein 1	ZC3HAV1	AYRARSKSRDRFFQGSQEFLASASASAERSC	FFQGSQEFLASASASAER			0.725058	0.88301	0.192286
O95831-6;O95831-4;O95831-3;O95831	268	O95831-6	Apoptosis-inducing factor 1, mitochondrial	AIFM1	YEKCLIATGGTPRSLSAIDRAGAEVKSRTTL	SLSAIDR	1.11467	1.6798	0.864977	1.472	0.19243
P55201-3;P55201;P55201-2;P55201-4	858	P55201-3	Peregrin	BRPF1	GSLTPHPAACDKDGQTDSAAEESSSQETSKG	GSLTPHPAACDKDGQTDSAAEESSSQETSK	0.910996		0.785053		0.192744
Q9Y2K6	377	Q9Y2K6	Ubiquitin carboxyl-terminal hydrolase 20	USP20	AEAQPPSPRSSSPCRTPEPDNDAHLRSSSRP	SSSPCRTPEPDNDAHLR	2.08524			1.3271	0.19277
A0A087WZH7;P29966	145	A0A087WZH7	Myristoylated alanine-rich C-kinase substrate	MARCKS	ASSTSSPKAEDGATPSPSNETPKKKKKRFSF	AEDGATPSPSNETPK	0.673537	0.35805			0.192845
B1ALG1;F6T8Q0;B1ALG2;F6XG14;B1ALF6;P51531-2;P51531	1568	B1ALG1	Probable global transcription activator SNF2L2	SMARCA2	KGKKRPNRGKAKPVVSDFDSDEEQDEREQSE	AKPVVSDFDSDEEQDER		1.1803	1.5401		0.193083
B1ALG1;F6T8Q0;B1ALG2;F6XG14;B1ALF6;P51531-2;P51531	1572	B1ALG1	Probable global transcription activator SNF2L2	SMARCA2	RPNRGKAKPVVSDFDSDEEQDEREQSEGSGT	AKPVVSDFDSDEEQDER		1.1803	1.5401		0.193083
O95425-2;O95425-4;O95425-3;O95425	261;261;261;261	O95425-2	Supervillin	SVIL	PKHAHSSSLQQAASRSPSFGDPQLSPEARPR	SPSFGDPQLSPEAR			1.25644	1.0914	0.193271
Q92797	1246	Q92797	Symplekin	SYMPK	TAAGGLTLKEERSPQTLAPVGEDAMKTPSPA	EERSPQTLAPVGEDAMK		1.1943		1.0703	0.1934
H0Y5S9;H0Y682;P49674	363	H0Y5S9	Casein kinase I isoform epsilon	CSNK1E	VASTPASRIQPAGNTSPRAISRVDRERKVSM	IQPAGNTSPR	1.07521		1.20937		0.193696
Q9H0B6-2;Q9H0B6	534;611	Q9H0B6-2	Kinesin light chain 2	KLC2	PGGTGLSDSRTLSSSSMDLSRRSSLVG____	TLSSSSMDLSR			1.29101	1.9559	0.193885
Q13428;Q13428-3;Q13428-4;J3KQ96;E7ETY2;Q13428-2;Q13428-8;Q13428-6;Q13428-7;Q13428-5	153	Q13428	Treacle protein	TCOF1	SMPHPATGKTVANLLSGKSPRKSAEPSANTT	TVANLLSGKSPR			0.720098	0.88257	0.193969
G3V4V5;H0YJP0;A0A087X2H1;Q9ULT8	632	G3V4V5	E3 ubiquitin-protein ligase HECTD1	HECTD1	RLGVISKVSTLAGPSSDDENEEESKPEKEDE	VSTLAGPSSDDENEEESKPEKEDEPQEDAK	1.3295		2.11663		0.194121
A2A3R5;P62753;Q9Y253-2;Q9Y253	204;235;379;379	A2A3R5	40S ribosomal protein S6;DNA polymerase eta	RPS6;POLH	AKEKRQEQIAKRRRLSSLRASTSKSESSQK_	RLSSLR			2.78149	1.4744	0.1942
Q9UQ35	2382	Q9UQ35	Serine/arginine repetitive matrix protein 2	SRRM2	TSARMAPALSGANLTSPRVPLSAYERVSGRT	MAPALSGANLTSPR	0.952744	0.77575	1.00529		0.194313
C9JHL2;C9JPI9;Q9P2P5	48	C9JHL2	E3 ubiquitin-protein ligase HECW2	HECW2	AQSSMPENMTLQRANSDTDLVTSESRSSLTA	ANSDTDLVTSESR		2.1192		1.3291	0.194386
Q9H307;Q9H307-2	441;308	Q9H307	Pinin	PNN	EPEMEFEIEPDKECKSLSPGKENVSALDMEK	SLSPGKENVSALDMEK	0.776458	0.96849	0.843953	1.0553	0.194618
S4R3H4;E7EQT4;Q9UKV3-5;Q9UKV3	410	S4R3H4	Apoptotic chromatin condensation inducer in the nucleus	ACIN1	DRKKASLVALPEQTASEEETPPPLLTKEASS	ASLVALPEQTASEEETPPPLLTK	1.02039	0.62932	1.01871	0.76893	0.19469
E9PGI3;A0A087WXN4;Q96CB8	127	E9PGI3	Integrator complex subunit 12	INTS12	VDIPKKPRLEKPETQSSPITVQSSKDLPMAD	LEKPETQSSPITVQSSK	1.2637			1.0923	0.194799
J3QQW9;Q15022	546	J3QQW9	Polycomb protein SUZ12	SUZ12	CRPKRTKASMSEFLESEDGEVEQQRTYSSGH	ASMSEFLESEDGEVEQQR	1.12444	1.5117	0.926441	1.1431	0.194993
O95425-4;O95425-3;O95425;O95425-2	707	O95425-4	Supervillin	SVIL	LSVAAKRLLFREMEKSFDEQNVPKRRSRNTA	EMEKSFDEQNVPK	1.27849	1.3131	1.49562	0.83418	0.195097
P46821	1376	P46821	Microtubule-associated protein 1B;MAP1B heavy chain;MAP1 light chain LC1	MAP1B	VSFEFSDAKDENERASVSPMDEPVPDSESPI	ASVSPMDEPVPDSESPIEK			1.85811	1.2621	0.195195
Q5JSZ5-5;Q5JSZ5;Q5JT00	613	Q5JSZ5-5	Protein PRRC2B	PRRC2B	VAQSNSSEEEAREAGSPAQEFKYQKSLPPRF	EAGSPAQEFK		0.54906		0.79896	0.195551
O60934	434	O60934	Nibrin	NBN	NTLAKMRIPNYQLSPTKLPSINKSKDRASQQ	IPNYQLSPTK	0.905715		0.76693		0.195858
Q8NDX6	44	Q8NDX6	Zinc finger protein 740	ZNF740	SQIASKQAENGERAGSPDVLRCSSQGHRKDS	AGSPDVLR			1.11079	1.3252	0.195864
Q6N039;E9PC87;O94876-2;O94876	89;299;234;413	Q6N039	Transmembrane and coiled-coil domains protein 1	DKFZp686H13261;TMCC1	VDDAGKALGVISNFQSSPKYGSEEDCSSATS	ALGVISNFQSSPK		2.2223		1.3469	0.195926
Q8NHM5-4;Q8NHM5-2;Q8NHM5-3;Q8NHM5	1031	Q8NHM5-4	Lysine-specific demethylase 2B	KDM2B	LRSPPRVISRPPPSVSPPKCIQMERHVIRPP	VISRPPPSVSPPK	2.21661	1.2666	1.39821	0.82695	0.195938
P60174-1;P60174	58	P60174-1	Triosephosphate isomerase	TPI1	KFFVGGNWKMNGRKQSLGELIGTLNAAKVPA	KQSLGELIGTLNAAK	1.17908	0.89697	1.65011	1.1838	0.196066
F8WAN1;Q69YQ0-2;Q69YQ0;C9J8U1;C9JLY8	220;220;220;220;159	F8WAN1	Cytospin-A	SPECC1L-ADORA2A;SPECC1L	ELRDMRAQLGINEDHSEGDEKSEKETIMAHQ	AQLGINEDHSEGDEK		0.85147	0.941974		0.196235
B1AUU8;P42566-2;P42566	429;249;563	B1AUU8	Epidermal growth factor receptor substrate 15	EPS15	EVRKKCAEEAQLARSSPELLPSGVTDENEVT	SSPELLPSGVTDENEVTTAVTEK	1.01236	1.0336			0.196244
B1AUU8;P42566-2;P42566	428;248;562	B1AUU8	Epidermal growth factor receptor substrate 15	EPS15	KEVRKKCAEEAQLARSSPELLPSGVTDENEV	SSPELLPSGVTDENEVTTAVTEK	1.01236	1.0336			0.196244
Q9NV56	194	Q9NV56	MRG/MORF4L-binding protein	MRGBP	RSRVTDKVLTANSNPSSPSAAKRRRT_____	VLTANSNPSSPSAAK			1.14116	1.0503	0.196266
C9JSU1;Q9Y608-2;Q9Y608-4;Q9Y608-5;Q9Y608	328	C9JSU1	Leucine-rich repeat flightless-interacting protein 2	LRRFIP2	ASATTPLSGNSSRRGSGDTSSLIDPDTSLSE	RGSGDTSSLIDPDTSLSELR	0.929541	0.80626	0.937383	0.32451	0.1963
G5E972;P42167;H0YJH7;P42167-2;P42167-3;P42166	160	G5E972;P42166	Lamina-associated polypeptide 2, isoforms beta/gamma;Thymopoietin;Thymopentin;Lamina-associated polypeptide 2, isoform alpha;Thymopoietin;Thymopentin	TMPO	KLLKLREQGTESRSSTPLPTISSSAENTRQN	SSTPLPTISSSAENTR	0.918527	1.0212	0.967305	0.76308	0.196744
Q14126	680	Q14126	Desmoglein-2	DSG2	EDKVVPSFLPVDQGGSLVGRNGVGGMAKEAT	VVPSFLPVDQGGSLVGR	1.56969	0.84057	1.91194		0.196821
M0QZ79;M0QXD7;M0R025;M0QYG0;M0QYA8;Q8IV63-2;Q8IV63	83	M0QZ79	Inactive serine/threonine-protein kinase VRK3	VRK3	TVTSPRLSLFSDGDSSESEDTLSSSERSKGS	LSLFSDGDSSESEDTLSSSER	0.602011	1.2067	0.658068	0.84707	0.197011
Q8IY92-2;Q8IY92	1044	Q8IY92-2	Structure-specific endonuclease subunit SLX4	SLX4	PPHPCRFLLGPPQGGSPRGSHHTSGSSLSTP	FLLGPPQGGSPR	1.14612	0.77762	0.829256	0.48878	0.197418
Q13425;Q13425-2	95	Q13425	Beta-2-syntrophin	SNTB2	GDSLPGSPSRGLGPPSPPAPPRGPAGEAGAS	GLGPPSPPAPPR	2.24588	0.94131	1.80041	0.95116	0.198
P11831	224	P11831	Serum response factor	SRF	ETGKALIQTCLNSPDSPPRSDPTTDQRMSAT	ALIQTCLNSPDSPPR	1.00479	0.5485		0.90499	0.198034
C9JUL9;Q9BXP5-5;Q9BXP5-4;Q9BXP5-2;Q9BXP5-3;Q9BXP5	67	C9JUL9	Serrate RNA effector molecule homolog	SRRT	RGEYRDYDRNRRERFSPPRHELSPPQKRMRR	ERFSPPRHELSPPQK	2.01151	0.9368	1.22136		0.198301
Q9UHB6;Q9UHB6-4;F8VS07;F8VQE1;Q9UHB6-3;Q9UHB6-2;Q9UHB6-5;F8VRN8	362	Q9UHB6	LIM domain and actin-binding protein 1	LIMA1	QVKSEVQQPVHPKPLSPDSRASSLSESSPPK	PLSPDSR	1.09757	0.96944		1.3793	0.198912
P11137-2;P11137-4;P11137-3;P11137	1782	P11137-2	Microtubule-associated protein 2	MAP2	HAKARVDHGAEIITQSPGRSSVASPRRLSNV	VDHGAEIITQSPGR	1.01283	0.94295	1.7448	3.6426	0.199149
Q9H9B1-3;Q9H9B1	1048	Q9H9B1-3	Histone-lysine N-methyltransferase EHMT1	EHMT1	PCPSNYKYVSQNCVTSPMNIDRNITHLQYCV	YVSQNCVTSPMNIDR	1.33339		1.10937		0.199209
J9JID7;Q03252	34	J9JID7	Lamin-B2	LMNB2	ATMATPLPGRAGGPATPLSPTRLSRLQEKEE	AGGPATPLSPTR		0.50703		0.7831	0.199419
E9PJ24;F8WEF5;Q9P1Y6-2;Q9P1Y6-3;Q9P1Y6	1359	E9PJ24	PHD and RING finger domain-containing protein 1	PHRF1	PHLLRPDAAEKAEAPSSPDVAPAGKEDSPSA	AEAPSSPDVAPAGK	0.909587	0.90734	1.03875	0.6357	0.199532
Q86WC4	322	Q86WC4	Osteopetrosis-associated transmembrane protein 1	OSTM1	SEQKKRKLILPKRLKSSTSFANIQENSN___	LKSSTSFANIQENSN	1.69846			4.3638	0.199542
Q15149-7;Q15149-8;Q15149-9;Q15149-5;Q15149-4;Q15149-6;Q15149-3;Q15149-2;Q15149	1435	Q15149-7	Plectin	PLEC	ELQLVTYKAQLEPVASPAKKPKVQSGSESVI	AQLEPVASPAK	2.11135	1.4654	1.04008	0.91576	0.199626
Q9NYV4-2;J3QSD7;Q9NYV4-3;Q9NYV4	274	Q9NYV4-2	Cyclin-dependent kinase 12	CDK12	YDSYKKSPGSTSRRQSVSPPYKEPSAYQSST	RQSVSPPYKEPSAYQSSTR	1.96144		1.2733		0.199786
Q5UIP0-2;Q5UIP0	1552	Q5UIP0-2	Telomere-associated protein RIF1	RIF1	QTRRASQGLLSSIENSESDSSEAKEEGSRKK	ASQGLLSSIENSESDSSEAK	0.634961	1.0614	0.907523	0.87934	0.200617
Q9HDC5	448	Q9HDC5	Junctophilin-1	JPH1	DAKENPEEKVPEKPPTPKESPHFYRKGTTPP	VPEKPPTPKESPHFYR	1.3637		1.55015	0.88496	0.201126
Q9UKX7-2;Q9UKX7	221	Q9UKX7-2	Nuclear pore complex protein Nup50	NUP50	RNSESESNKVAAETQSPSLFGSTKLQQESTF	VAAETQSPSLFGSTK	1.36269	1.4729	1.02683	0.9219	0.201276
Q12873-2;Q12873;Q12873-3	713	Q12873-2	Chromodomain-helicase-DNA-binding protein 3	CHD3	YKKKKKELQGDGPPSSPTNDPTVKYETQPRF	ELQGDGPPSSPTNDPTVK		1.2196	1.33308	0.9241	0.201567
Q96JM3	223	Q96JM3	Chromosome alignment-maintaining phosphoprotein 1	CHAMP1	QKPAPVSPESVKATLSNPKPQKQSHFPETLG	ATLSNPKPQK	0.797003		0.923446		0.201917
H9KVB4;O15417-3;O15417-2;O15417	1359	H9KVB4	Trinucleotide repeat-containing gene 18 protein	TNRC18	ALAAAAELPQARPLPSPGAAGAQALEKLEAA	PLPSPGAAGAQALEK		0.90192	1.84492	1.2869	0.201929
I3L456;Q15276-2;Q15276	61;374;374	I3L456	Rab GTPase-binding effector protein 1	RABEP1	EVTTNILEHLDSTRGSVHSLDAGLLLPSGDP	GSVHSLDAGLLLPSGDPFSK	1.32048	1.1447		0.94527	0.201989
I3L456;Q15276-2;Q15276	64;377;377	I3L456	Rab GTPase-binding effector protein 1	RABEP1	TNILEHLDSTRGSVHSLDAGLLLPSGDPFSK	GSVHSLDAGLLLPSGDPFSK	1.32048	1.1447		0.94527	0.201989
F8VX12;F8VX04;Q9H2H9	56	F8VX12	Sodium-coupled neutral amino acid transporter 1	SLC38A1	SKFISDRESRRSLTNSHLEKKKCDEYIPGTT	SLTNSHLEK	0.902853	2.15	1.30071		0.202268
Q9UHB7;Q9UHB7-2	487	Q9UHB7	AF4/FMR2 family member 4	AFF4	WQLDNWLNKVNPHKVSPASSVDSNIPSSQGY	VSPASSVDSNIPSSQGYK	1.11869		1.37815		0.202289
C9JPC9;Q9H9J4-2;Q9H9J4	754	C9JPC9	Ubiquitin carboxyl-terminal hydrolase 42	USP42	ERGPPEDRDAEPQPGSPAAESLEEPDAAAGL	DAEPQPGSPAAESLEEPDAAAGLSSTK		1.1315	1.42477		0.202489
E7EVA0;P27816-6;P27816;P27816-2;P27816-5;H0Y2V1;H7C4C5;F8W9U4;P27816-4;B5MEG9	825	E7EVA0	Microtubule-associated protein;Microtubule-associated protein 4	MAP4	TTTAAAVASTGPSSRSPSTLLPKKPTAIKTE	SPSTLLPK	0.756201			0.44889	0.202519
O95218-2	310	O95218-2	Zinc finger Ran-binding domain-containing protein 2	ZRANB2	SGDRKKRRTRSRSPESQVIGENTKQP_____	TRSRSPESQVIGENTK	0.904568	0.8083	1.11493	0.7054	0.202921
Q9UQ35;Q9UQ35-2;I3L4D8;I3L182	876	Q9UQ35	Serine/arginine repetitive matrix protein 2	SRRM2	NEQSVTPQRRSCFESSPDPELKSRTPSRHSC	SCFESSPDPELK	1.27774	0.98336	1.09692	1.0133	0.203933
K7ELG9;Q3MHD2;Q3MHD2-2	75	K7ELG9	Protein LSM12 homolog	LSM12	LQYVSEVEIINDRTETPPPLASLNVSKLASK	TETPPPLASLNVSK	1.52311	0.85713	1.58793		0.20414
K7EM74;Q96CK0	149;178	K7EM74	Zinc finger protein 653	ZNF653	GHRYFQDLHSPLKPLSDSDPDSDKADTGGHG	YFQDLHSPLKPLSDSDPDSDK		0.95934	0.885975		0.204241
P46087-2;P46087;P46087-4;A0A087WV73;F5H5X6;P46087-3;F5H359;F5GWB7;F5H709	67;67;67;67;67;67;67;67;67	P46087-2	Probable 28S rRNA (cytosine(4447)-C(5))-methyltransferase	NOP2	AKRRLGSVEAPKTNKSPEAKPLPGKLPKGAV	TNKSPEAKPLPGK	1.15806	0.6123	0.940822	0.5574	0.204784
Q9UQE7	1085	Q9UQE7	Structural maintenance of chromosomes protein 3	SMC3	EGEGSGESERGSGSQSSVPSVDQFTGVGIRV	GSGSQSSVPSVDQFTGVGIR	1.45092			1.1352	0.204867
J3KPG5;F8VU39;Q9UIF9-2;Q9UIF9-3;Q9UIF9	1785	J3KPG5	Bromodomain adjacent to zinc finger domain protein 2A	BAZ2A	SPAAGPRYSEEGLSPSKRRRLSMRNHHSDLT	YSEEGLSPSK	1.1691		1.05456		0.205058
Q9BYV9	315	Q9BYV9	Transcription regulator protein BACH2	BACH2	AKDRAGDVEMDRKQPSPAPTPTAPAGAACLE	KQPSPAPTPTAPAGAACLER	1.86456			1.2349	0.205465
G3V4K3;Q9H9C1	93	G3V4K3	Spermatogenesis-defective protein 39 homolog	VIPAS39	SGSTHEGREQLKSRNSFSSYAQLPKPTSTYS	NSFSSYAQLPK	1.18834		1.66464		0.205479
Q8NAF0	483	Q8NAF0	Zinc finger protein 579	ZNF579	ERAAALQALQAQAPTSPPPPPPPLKAEQEEE	AAALQALQAQAPTSPPPPPPPLK	3.16526	0.78208	3.65404	1.0184	0.205523
Q13563-2;Q13563-4;Q13563-5;Q13563-3;Q13563	166	Q13563-2	Polycystin-2	PKD2	SGRRRRREDQGPPCPSPVGGGDPLHRHLPLE	EDQGPPCPSPVGGGDPLHR	2.82598	1.3246	0.905551		0.205693
P52948-6;P52948-2;P52948-5;P52948	934	P52948-6	Nuclear pore complex protein Nup98-Nup96;Nuclear pore complex protein Nup98;Nuclear pore complex protein Nup96	NUP98	QMALNGKPAPPPQSQSPEVEQLGRVVELDSD	PAPPPQSQSPEVEQLGR	2.11887	1.1161	1.22041	0.93951	0.205739
H0YI15;J3KPH8;Q8WUI4-10;Q8WUI4-3;Q8WUI4-4;Q8WUI4;Q8WUI4-7;Q8WUI4-6;Q8WUI4-5;Q8WUI4-8	486	H0YI15	Histone deacetylase;Histone deacetylase 7	HDAC7	LPLAQGGHRPLSRAQSSPAAPASLSAPEPAS	AQSSPAAPASLSAPEPASQAR			2.44147	1.3515	0.205815
Q9UQ35;Q9UQ35-2	1384	Q9UQ35	Serine/arginine repetitive matrix protein 2	SRRM2	LDMKEQSTRSSGHSSSELSPDAVEKAGMSSN	SSGHSSSELSPDAVEK	0.776217		0.47201		0.205825
A0A087WW59;Q7Z7L8	399	A0A087WW59	Uncharacterized protein C11orf96	C11orf96	VSPMEEEKAKKSFLQSLECLRRSTQSLSLQR	SFLQSLECLR	1.71889	0.84488	1.53979		0.206026
Q9NYV4-2;J3QSD7;Q9NYV4-3;Q9NYV4	423	Q9NYV4-2	Cyclin-dependent kinase 12	CDK12	AAAAAAKMDGKESKGSPVFLPRKENSSVEAK	GSPVFLPR	0.887784		0.702149		0.206065
E7EVA0;P27816-6;P27816;P27816-2;P27816-5;H0Y2V1;H7C4C5;F8W9U4;P27816-4	1073	E7EVA0	Microtubule-associated protein;Microtubule-associated protein 4	MAP4	SQKLNFKEKAQAKVGSLDNVGHLPAGGAVKT	VGSLDNVGHLPAGGAVK	0.371181	0.6194	0.960523	1.1145	0.206126
A6NHN7;A6NHB5;Q14202-2;Q14202;A6NC58;A6NL54;Q14202-3	213	A6NHN7	Zinc finger MYM-type protein 3	ZMYM3	TLGDGINSSQTKPGGSSPPAHPSLPGDGLTA	PGGSSPPAHPSLPGDGLTAK	1.92935		1.27212	0.90495	0.206135
Q9UHB7;Q9UHB7-2	836	Q9UHB7	AF4/FMR2 family member 4	AFF4	SKDPKTEHGSRKRTISQSSSLKSSSNSNKET	TISQSSSLK	1.0392	1.1214			0.206368
Q9H6F5;H0YG79	47	Q9H6F5	Coiled-coil domain-containing protein 86	CCDC86	LVEFESNPEETREPGSPPSVQRAGLGSPERP	ALVEFESNPEETREPGSPPSVQR	1.06519	0.8091	0.854409		0.206657
A8WI62;A8WI61;F6XDC4;E9PSF3;E9PI60;Q9ULD4-3;Q9ULD4-2;Q9ULD4	19	A8WI62	Bromodomain and PHD finger-containing protein 3	BRPF3	PRRKSRQNAEGRRSPSPYSLKCSPTRETLTY	RSPSPYSLK	0.921234	1.2156		1.3631	0.207067
A0A087WTP3;Q92945;M0QXW7;M0QYH3	184	A0A087WTP3	Far upstream element-binding protein 2	KHSRP	KIQQDSGCKVQISPDSGGLPERSVSLTGAPE	VQISPDSGGLPER	1.20146	0.73868	0.820816	0.64458	0.207123
Q9Y2F5	1692	Q9Y2F5	Little elongation complex subunit 1	ICE1	VPPAMSPWPEDPRRASPPDPSPSPSAASASE	RASPPDPSPSPSAASASER	2.71312	1.3937			0.207251
O15173;O15173-2;D3DNX8;U3KQM0	210;234;31;78	O15173	Membrane-associated progesterone receptor component 2	PGRMC2	DYVGRLLKPGEEPSEYTDEEDTKDHNKQD__	LLKPGEEPSEYTDEEDTKDHNK		1.0977	1.21312	0.96035	0.207335
H0YFS7;E7EW59;Q9Y467	806	H0YFS7	Sal-like protein 2	SALL2	GGEKAISVRGDSEEASGAEEEVGTVAAAATA	GDSEEASGAEEEVGTVAAAATAGK	1.22255		1.25346	0.92702	0.207579
B3KY49;H0YAP3;B7Z4G6;Q9H7F4;Q8NFB2	155;206;274;333;333	B3KY49	Transmembrane protein 185B;Transmembrane protein 185A	FAM11A;TMEM185A;TMEM185B	IAPMFRKKARVVITQSPGKYVLPPPKLNIEM	VVITQSPGK	0.609125	0.84877			0.207798
Q8ND76-3;Q8ND76-2;Q8ND76	324	Q8ND76-3	Cyclin-Y	CCNY	CEDKYKDLRRSARKRSASADNLTLPRWSPAI	SASADNLTLPR		1.0672	0.973994	1.0919	0.208066
Q9HDC5	452	Q9HDC5	Junctophilin-1	JPH1	NPEEKVPEKPPTPKESPHFYRKGTTPPRSPE	VPEKPPTPKESPHFYR	1.3637		1.55015	0.87986	0.208894
Q8WVC0-2;Q8WVC0	14	Q8WVC0-2	RNA polymerase-associated protein LEO1	LEO1	__MADMEDLFGSDADSEAERKDSDSGSDSDS	ADMEDLFGSDADSEAER	0.496549	1.0371	0.869716		0.209106
M0R300;M0R0P8;Q13459-2;Q13459;M0R240;M0QXP0	1992	M0R300	Unconventional myosin-IXb	MYO9B	KEDITYRLPELDPRGSDEENLDSETSASTES	GSDEENLDSETSASTESLLEER		1.0593	1.19335		0.209256
Q96C24-2;Q96C24	204	Q96C24-2	Synaptotagmin-like protein 4	SYTL4	KSGKSALEAESESLDSFTADSDSTSRRDSLD	SALEAESESLDSFTADSDSTSR	0.54404	1.2357	0.804959	0.70473	0.209331
F8WD88;P49450-2;P49450	17	F8WD88	Histone H3-like centromeric protein A	CENPA	GPRRRSRKPEAPRRRSPSPTPTPGPSRRGPS	RRSPSPTPTPGPSR		1.1262	1.37155	0.94996	0.209511
A0A087X2D8;O60271-5;O60271-3;O60271-4;O60271-2;O60271;O60271-9	732	A0A087X2D8	C-Jun-amino-terminal kinase-interacting protein 4	SPAG9	AGLDTEGSKQRSASQSSLDKLDQELKEQQKE	SASQSSLDKLDQELK	0.802761		0.931185		0.209677
M0R3F1;A0A0A0MRA5;B7Z4B8;Q9BUJ2-3;Q9BUJ2-4;Q9BUJ2-2;Q9BUJ2	512	M0R3F1	Heterogeneous nuclear ribonucleoprotein U-like protein 1	HNRNPUL1	RKKRNYILDQTNVYGSAQRRKMRPFEGFQRK	NYILDQTNVYGSAQR	0.755116			0.91288	0.20968
Q9BXB4	189	Q9BXB4	Oxysterol-binding protein-related protein 11	OSBPL11	SLASSSNSPISQRRPSQNAISFFNVGHSKLQ	RPSQNAISFFNVGHSK	0.927042	0.95141	1.79411	1.8533	0.210218
H0Y6I7;H0Y5J3;F5H5V6;F5H6S1;F8W8R6;A0A087X0R0;O15550	829	H0Y6I7	Lysine-specific demethylase 6A	KDM6A	SVASSPSSAISTATPSPKSTEQTTTNSVTSL	TDNSVASSPSSAISTATPSPK	1.94966	1.2398			0.210463
J3QLL0;J3KS65;P52292	62	J3QLL0	Importin subunit alpha-1	KPNA2	MLKRRNVSSFPDDATSPLQENRNNQGTVNWS	NVSSFPDDATSPLQENR	0.531802			0.81666	0.210838
C9JZR2;O60716-32;O60716-31;O60716-29;O60716-27;O60716-30;O60716-28;O60716-26;O60716-25;O60716-24;O60716-23;O60716-21;O60716-19;O60716-22;O60716-20;O60716-16;O60716-18;O60716-15;O60716-17;O60716-13;O60716-11;O60716-14;O60716-12;O60716-10;O60716-8;O60716-9;O60716-7;O60716-5;O60716-3;O60716-6;O60716-4;O60716-2;O60716;H0YC95	864	C9JZR2	Catenin delta-1	CTNND1	FQVNLNNASRSQSSHSYDDSTLPLIDRNQKS	SQSSHSYDDSTLPLIDR			0.324202	0.69698	0.21091
J3KQ96;E7ETY2;Q13428-6;Q13428-7;Q13428-5;Q13428;Q13428-3;Q13428-4	233	J3KQ96;Q13428	Treacle protein	TCOF1	VKPAQVKASSVSTKESPARKAAPAPGKVGDV	ASSVSTKESPAR	1.07148	0.90154	0.894134	0.90806	0.210945
Q5QPR4;J3QR29;Q5QPR3;J3QKR5;B7ZVY7;J3QR44;P21127-5;P21127-10;P21127-6;P21127-9;Q9UQ88-4;P21127-8;Q9UQ88-3;Q9UQ88-2;P21127-3;P21127-2;Q9UQ88;P21127;Q9UQ88-8;Q9UQ88-5;Q9UQ88-10;P21127-12;P21127-4	740	Q5QPR4	Cyclin-dependent kinase 11B;Cyclin-dependent kinase 11A	CDK11A;CDK11B;CDC2L1	TWPAKSEQQRVKRGTSPRPPEGGLGYSQLGD	GTSPRPPEGGLGYSQLGDDDLK	1.11638		0.777968	0.51454	0.211009
O60292;M0R2Q7	1544	O60292	Signal-induced proliferation-associated 1-like protein 3	SIPA1L3	RDTGQSPQKGLQRTLSDESLCSGRREPSFAS	TLSDESLCSGR		1.0924		1.3191	0.211336
Q8N3X1;Q8N3X1-2	116	Q8N3X1	Formin-binding protein 4	FNBP4	VKATGGLCLLGAYADSDDDDNDVSEKLAQSK	ATGGLCLLGAYADSDDDDNDVSEK	0.852079		0.950209		0.211352
H0Y4F4;F8W6D9;Q9GZR1-2;Q9GZR1	350	H0Y4F4	Sentrin-specific protease 6	SENP6	SSDDDDDNDRTNRRESISPQPADSACSSPAP	ESISPQPADSACSSPAPSTGK		0.68856		0.88777	0.211364
B1AKC8;F8WAI8;Q9NUA8-2;Q9NUA8	192	B1AKC8	Zinc finger and BTB domain-containing protein 40	ZBTB40	EAAHSVSQEMSVNSPTAQESQRNAETPAETP	AETEEAAHSVSQEMSVNSPTAQESQR		1.0899		1.31	0.211429
P51116	598	P51116	Fragile X mental retardation syndrome-related protein 2	FXR2	QRRNRSRRRRNRGNRTDGSISGDRQPVTVAD	TDGSISGDRQPVTVADYISR	0.609273	0.77153	0.899119	1.1367	0.211546
Q9BW85	211	Q9BW85	Coiled-coil domain-containing protein 94	CCDC94	AALLEEARKRRLLEDSDSEDEAAPSPLQPAL	LLEDSDSEDEAAPSPLQPALR		0.56471	0.833959		0.211758
Q9BW85	213	Q9BW85	Coiled-coil domain-containing protein 94	CCDC94	LLEEARKRRLLEDSDSEDEAAPSPLQPALRP	LLEDSDSEDEAAPSPLQPALR		0.56471	0.833959		0.211758
Q96T23-3;Q96T23-2;Q96T23;H0YER1;H0YCN2	629	Q96T23-3	Remodeling and spacing factor 1	RSF1	TLESEKPGSPEAAETSPPSNIIDHCEKLASE	STLESEKPGSPEAAETSPPSNIIDHCEK		1.1752	1.66406		0.211987
Q6MZP7-3;Q6MZP7	310	Q6MZP7-3	Protein lin-54 homolog	LIN54	STLNSTTQTPNKIAISPLKSPNKAVKSTVQT	IAISPLKSPNK		1.1418		1.5209	0.21222
O75151	654	O75151	Lysine-specific demethylase PHF2	PHF2	FSNKKLLGSKALRPPTSPGVFGALQNFKEDK	ALRPPTSPGVFGALQNFK	3.52572	1.4872			0.212619
Q03164-2;Q03164;Q03164-3	1684	Q03164-2	Histone-lysine N-methyltransferase 2A;MLL cleavage product N320;MLL cleavage product C180	KMT2A	PPDLNPETEESIPSRSSPEGPDPPVLTEVSK	SSPEGPDPPVLTEVSK	2.80026		1.42676	0.85566	0.213078
E9PIQ6;Q14181	152	E9PIQ6	DNA polymerase alpha subunit B	POLA2	VSTRSPHQLLSPSSFSPSATPSQKYNSRSNR	SPHQLLSPSSFSPSATPSQK	1.07126	0.5773	1.01334	0.69702	0.213329
Q9UKJ3-2;Q9UKJ3	1107	Q9UKJ3-2	G patch domain-containing protein 8	GPATCH8	LLLEKIQSRKVERKPSVSEEVQATPNKAGPK	KPSVSEEVQATPNK	1.49855	1.0153	1.30436	0.93042	0.213398
A0A087WV66;P46013;P46013-2	1937	A0A087WV66	Antigen KI-67	MKI67	GTPVEKLDLLGNLPGSKRRPQTPKEKAKALE	LDLLGNLPGSK	1.23957	0.85002	1.22876	1.4484	0.213815
Q9H307;G3V5F0;G3V579	66	Q9H307	Pinin	PNN	GGGRGRGSLLLRRGFSDSGGGPPAKQRDLEG	GFSDSGGGPPAK	1.09918	0.92832	0.746269	0.46048	0.214202
E9PKI2;C9J1B1;E9PNW0;E9PJJ2;E9PS34;E9PNJ7;E9PP22;E9PKT8;C9J6D1;C9JZI7;Q99733;Q99733-2	7	E9PKI2	Nucleosome assembly protein 1-like 4	NAP1L4	_________MADHSFSDGVPSDSVEAAKNAS	ADHSFSDGVPSDSVEAAK	0.911411		1.03652	0.69212	0.214534
A8MQ02;J3KN01;P55196;P55196-5;P55196-3;P55196-1;Q5TIG5;P55196-2;P55196-6	1141;1189;1182;1181;1165;1165;1182;1166;1182	A8MQ02	Afadin	MLLT4	RADHRSSPNVANQPPSPGGKSAYASGTTAKI	SSPNVANQPPSPGGK	1.59905	0.76872	2.1042	1.2641	0.214726
Q52LR7	538	Q52LR7	Enhancer of polycomb homolog 2	EPC2	CRLQCFQPRLLNLQDSDSEECTSRKPGQTVN	LLNLQDSDSEECTSR	0.670556	1.1771	0.891504	0.67908	0.215101
G5E972;P42167;H0YJH7;P42167-2	345;385;220;276	G5E972	Lamina-associated polypeptide 2, isoforms beta/gamma;Thymopoietin;Thymopentin	TMPO	AAGRPLELSDFRMEESFSSKYVPKYVPLADV	MEESFSSK	0.855798	1.6028	1.08227	1.5524	0.21511
Q9BRK4;S4R3W7;B1AL11;B1AL12;B1AL13	102	Q9BRK4	Leucine zipper putative tumor suppressor 2	LZTS2	SFTYINEDFRTESPPSPSSDVEDAREQRAHN	TESPPSPSSDVEDAR	0.793651	0.9738	0.998602		0.215153
Q9UQ35	2044	Q9UQ35	Serine/arginine repetitive matrix protein 2	SRRM2	RSRSRTPLLPRKRSRSRSPLAIRRRSRSRTP	SRSRSPLAIR	0.868734	1.0207	0.876501	0.40314	0.215211
Q9UQ35	2046	Q9UQ35	Serine/arginine repetitive matrix protein 2	SRRM2	RSRTPLLPRKRSRSRSPLAIRRRSRSRTPRT	SRSRSPLAIR	0.868734	1.0207	0.876501	0.40314	0.215211
J3KQ96;E7ETY2;Q13428-6;Q13428-7;Q13428-5;Q13428;Q13428-3;Q13428-4;Q13428-2;Q13428-8	503	J3KQ96;Q13428	Treacle protein	TCOF1	ALAAMNAAQVKPLGKSPQVKPASTMGMGPLG	SPQVKPASTMGMGPLGK	0.479134	0.79798			0.215227
Q9ULJ3-2;Q9ULJ3	435	Q9ULJ3-2	Zinc finger and BTB domain-containing protein 21	ZBTB21	GASPVTEVRIKTEPSSPLSDPSDIIRVTVGD	IKTEPSSPLSDPSDIIR	2.56154		1.33071		0.216176
H7C280;A0A0A0MQU4;Q96I15-2;Q96I15	129	H7C280	Selenocysteine lyase	SCLY	FHANQTSKGHTGGHHSPVKGAKPHFITSSVE	GHTGGHHSPVK	0.81493			0.50973	0.216193
A0A0A0MTG4;P82094;P82094-2	928	A0A0A0MTG4	TATA element modulatory factor	TMF1	QETIKEKERKPFSVSSTPTMSRSSSISGVDM	KPFSVSSTPTMSR	0.647836	0.71558	1.01786	1.0646	0.216284
Q02880-2;Q02880	1552	Q02880-2	DNA topoisomerase 2-beta	TOP2B	PKGKGRGAKKRKASGSENEGDYNPGRKTSKT	ASGSENEGDYNPGR	0.943841	1.1947	1.03646	1.1454	0.21638
F8W7U0;CON__ENSEMBL:ENSBTAP00000001528;Q15811-6;Q15811-12;Q15811-11;Q15811-3;Q15811-10;Q15811-7;Q15811-2;Q15811-4;Q15811-9;Q15811-8;Q15811	904	F8W7U0	Intersectin-1	ITSN1	QRSAFTPATATGSSPSPVLGQGEKVEGLQAQ	SAFTPATATGSSPSPVLGQGEK	1.2135	0.82734	2.01645	1.3604	0.216399
Q9UHR4	354	Q9UHR4	Brain-specific angiogenesis inhibitor 1-associated protein 2-like protein 1	BAIAP2L1	MKKQKVKTIFPHTAGSNKTLLSFAQGDVITL	TIFPHTAGSNK		1.2856		2.3063	0.217182
A0A0A0MRM9;Q14978;Q14978-3;Q14978-2	643	A0A0A0MRM9	Nucleolar and coiled-body phosphoprotein 1	NOLC1	VREEEIEVDSRVADNSFDAKRGAAGDWGERA	VADNSFDAK			0.454669	0.78951	0.217436
E9PQN2;E9PKI6;E9PK91;Q9NYF8-3;Q9NYF8-2;Q9NYF8;E9PK09	512	E9PQN2	Bcl-2-associated transcription factor 1	BCLAF1	PEQVKSEKLKDLFDYSPPLHKNLDAREKSTF	LKDLFDYSPPLHK	1.11955	1.1605	0.922594	1.1078	0.217461
S4R3H4;E7EQT4;Q9UKV3-5;Q9UKV3	482	S4R3H4	Apoptotic chromatin condensation inducer in the nucleus	ACIN1	SQHTVQLVGGLSPLSSPSDTKAESPAEKVPE	ELLVSQHTVQLVGGLSPLSSPSDTK	0.80289		0.936593		0.217915
Q8NI08-4;Q8NI08-3;Q8NI08-7;Q8NI08-2;Q8NI08	208	Q8NI08-4	Nuclear receptor coactivator 7	NCOA7	ADLARKALKPIERVLSSTSEEDEPGVVKFLK	VLSSTSEEDEPGVVK	1.17043		1.69555		0.218027
Q9UQ35;Q9UQ35-2;I3L4D8;I3L182	974	Q9UQ35	Serine/arginine repetitive matrix protein 2	SRRM2	VESRLLPRYSHSGSSSPDTKVKPETPPRQSH	YSHSGSSSPDTK	0.798722	0.46922			0.218365
Q8TBA6-2;Q8TBA6	116	Q8TBA6-2	Golgin subfamily A member 5	GOLGA5	ASVPRPSSHFVRRKKSEPDDELLFDFLNSSQ	KKSEPDDELLFDFLNSSQK	1.2396			1.0657	0.218614
A0A087WV66;P46013;P46013-2	2708	A0A087WV66	Antigen KI-67	MKI67	QESLTAGKATKIPCESPPLEVVDTTASTKRH	IPCESPPLEVVDTTASTK	1.68825	0.93226	1.16992		0.218744
Q3KQU3-2;Q3KQU3-4;Q3KQU3;E9PLH3;C9JIR3	118	Q3KQU3-2	MAP7 domain-containing protein 1	MAP7D1	PRDARPPRRSSQPSPTAVPASDSPPTKQEVK	SSQPSPTAVPASDSPPTK		1.275	2.27355		0.218765
G3XAM7;P35221-3;P35221;P35221-2	634	G3XAM7	Catenin alpha-1	CTNNA1	YDGIRDIRKAVLMIRTPEELDDSDFETEDFD	TPEELDDSDFETEDFDVR	1.11178		1.43145		0.21889
O95696-2	905	O95696-2	Bromodomain-containing protein 1	BRD1	SVSPPKSAKNTETQPTSPQLGTKTFLSVVLP	NTETQPTSPQLGTK	0.924642		0.766871		0.218969
B9EGQ5;M0QXA7;O95785-4;O95785-3;O95785;O95785-2	1134	B9EGQ5	Protein Wiz	WIZ	PGSSLEARSPSDLHISPLAKKLPPPPGSPLG	SPSDLHISPLAK	0.83257	0.53742			0.218999
P35612	592	P35612	Beta-adducin	ADD2	LELDGEKETAPEEPGSPAKSAPASPVQSPAK	ETAPEEPGSPAKSAPASPVQSPAK	2.91324	0.77982	1.69494		0.219163
P35612	596	P35612	Beta-adducin	ADD2	GEKETAPEEPGSPAKSAPASPVQSPAKEAET	ETAPEEPGSPAKSAPASPVQSPAK	2.91324	0.77982	1.69494		0.219163
P35612	600	P35612	Beta-adducin	ADD2	TAPEEPGSPAKSAPASPVQSPAKEAETKSPL	ETAPEEPGSPAKSAPASPVQSPAK	2.91324	0.77982	1.69494		0.219163
J3QSG7;J3QQW3;C9JL75;Q12767;Q12767-2;J3QRT7	143;166;525;515;515;51	J3QSG7	Uncharacterized protein KIAA0195	KIAA0195	YSHHKAHGRSKHPSGSNVSFSRDTEGGEEEP	SKHPSGSNVSFSR	1.11806	1.4614			0.219312
Q09666	5731	Q09666	Neuroblast differentiation-associated protein AHNAK	AHNAK	KFNFSKPKGKGGVTGSPEASISGSKGDLKSS	GGVTGSPEASISGSK	0.655652	0.80838	0.945358	1.0938	0.219325
A6NNK5;Q12888;Q12888-2;Q12888-3;C9JXV0	380	A6NNK5	Tumor suppressor p53-binding protein 1	TP53BP1	PSPDAFRSTPFIVPSSPTEQEGRQDKPMDTS	STPFIVPSSPTEQEGR	1.4686	0.9929		1.0529	0.219997
M0R0Q7;P18858-2;P18858-3;P18858;B4E135;M0QY71;M0R1G7;F5GZ28	66	M0R0Q7	DNA ligase;DNA ligase 1	LIG1	SPVKRPGRKAARVLGSEGEEEDEALSPAKGQ	VLGSEGEEEDEALSPAK			1.98495	1.221	0.220271
V9GYZ0;Q9BZ23-3;Q9BZ23-4;Q9BZ23	189	V9GYZ0	Pantothenate kinase 2, mitochondrial	PANK2	AVGASAEGTRRDRLGSYSGPTSVSRQRVESL	LGSYSGPTSVSR	1.18548	1.7938			0.220289
P49792;Q7Z3J3;J3KNE0;A6NKT7;F8VYC4;P0DJD0;P0DJD1	2293	P49792	E3 SUMO-protein ligase RanBP2;RanBP2-like and GRIP domain-containing protein 4;RanBP2-like and GRIP domain-containing protein 3;RANBP2-like and GRIP domain-containing protein 1;RANBP2-like and GRIP domain-containing protein 2	RANBP2;RGPD4;RGPD3;RGPD1;RGPD2	SKSPAKLNQSGTSVGTDEESDVTQEEERDGQ	LNQSGTSVGTDEESDVTQEEER	0.598946	0.86143			0.22035
Q9UQ35;Q9UQ35-2	1451	Q9UQ35	Serine/arginine repetitive matrix protein 2	SRRM2	SRRSRSGSSPGLRDGSGTPSRHSLSGSSPGM	DGSGTPSRHSLSGSSPGMK	1.02135	0.80019	0.949127		0.220443
Q9UQ35;Q9UQ35-2	1731	Q9UQ35	Serine/arginine repetitive matrix protein 2	SRRM2	TRSRTPPRHRRSPSVSSPEPAEKSRSSRRRR	RSPSVSSPEPAEK		1.1223		1.4872	0.220447
J3QRU8;Q9Y2X7;Q9Y2X7-3	362	J3QRU8	ARF GTPase-activating protein GIT1	GIT1	ILSEAKRRQQGKSLSSPTDNLELSLRSQSDL	SLSSPTDNLELSLR	1.31738		1.08267		0.221296
Q16514-2;Q16514	51	Q16514-2	Transcription initiation factor TFIID subunit 12	TAF12	AVVKIPGTPGAGGRLSPENNQVLTKKKLQDL	IPGTPGAGGRLSPENNQVLTK	1.41549		1.10529		0.221319
A2A3K4-2;A0A087WTF0	7	A2A3K4-2	0	PTPDC1	_________MQVQDATRRPSAVRFLSSFLQG	QVQDATRR		5.5714	1.63961		0.221396
G3V5E1;O75909-1;O75909;O75909-4	324	G3V5E1	Cyclin-K	CCNK	QPAQQQQPAQQPKKPSPQPSSPRQVKRAVVV	KPSPQPSSPR	1.88002	1.0173	1.1637	1.0037	0.221444
D6R9S4;Q09GN1;Q71F23-3;Q71F23	108	D6R9S4	Centromere protein U	CENPU;MLF1IP	LSLSSTPPGKEAKRSSDTSGNEASEIESVKI	RSSDTSGNEASEIESVK	0.801667	0.9808	0.995718		0.221702
F8WE91;Q9Y6K1;Q9Y6K1-2	260	F8WE91	DNA (cytosine-5)-methyltransferase 3A	DNMT3A	PAVQQPTDPASPTVATTPEPVGSDAGDKNAT	VEEASPPAVQQPTDPASPTVATTPEPVGSDAGDK		1.146		1.6081	0.221733
Q14690	1362	Q14690	Protein RRP5 homolog	PDCD11	VVGLARYSHVSQHSPSKKALYNKHLPEGKLL	YSHVSQHSPSKK	0.709371			0.3021	0.221734
G3V1L9;Q07157;A0A087X0K9;G5E9E7;Q07157-2	617	G3V1L9	Tight junction protein ZO-1	TJP1	WRFRGLRSSKRNLRKSREDLSAQPVQTKFPA	SREDLSAQPVQTK		0.81199	0.942152		0.221986
D6REC6;D6R9G1;D6RAD4;P50613	170	D6REC6	Cyclin-dependent kinase 7	CDK7	DFGLAKSFGSPNRAYTHQVVTRWYRAPELLF	AYTHQVVTR	1.11571	1.4689			0.222447
Q7Z5K2;Q7Z5K2-2;Q7Z5K2-3	226	Q7Z5K2	Wings apart-like protein homolog	WAPAL	WNSQFGKRPESPSEISPIKGSVRTGLFEWDN	RPESPSEISPIK	1.21343	0.85594	1.46246	1.2093	0.222533
J3QSG7;J3QQW3;C9JL75;Q12767;Q12767-2;J3QRT7	141;164;523;513;513;49	J3QSG7	Uncharacterized protein KIAA0195	KIAA0195	EPYSHHKAHGRSKHPSGSNVSFSRDTEGGEE	HPSGSNVSFSR	1.16446			1.7102	0.222792
F5H1K3;Q86TN4-2;Q86TN4;Q86TN4-4	97;190;239;241	F5H1K3	tRNA 2'-phosphotransferase 1	TRPT1	RKPLSLAGDEETECQSSPKHSSRERRRIQQ_	KPLSLAGDEETECQSSPK	1.00614	0.85636		0.25052	0.222884
Q9BQG0;Q9BQG0-2;I3L1L3	1163	Q9BQG0	Myb-binding protein 1A	MYBBP1A	KLEKKDAKEIPSATQSPISKKRKKKGFLPET	EIPSATQSPISK	0.887705		0.655222		0.223469
A0A087WV66;P46013;P46013-2	1864	A0A087WV66	Antigen KI-67	MKI67	TDEKTTKKILCKSPQSDPADTPTNTKQRPKR	ILCKSPQSDPADTPTNTK	1.42929	1.1058			0.223529
H3BTK3;I3L3X8;H3BSW7;H3BUY4;H3BPY5;H3BNU9;Q9Y2V2	52	H3BTK3	Calcium-regulated heat stable protein 1	CARHSP1	NVVPSPLPTRRTRTFSATVRASQGPVYKGVC	TFSATVR	0.51198	0.83682	0.95048	1.0411	0.223685
Q8TAQ2;F8VXC8;Q8TAQ2-2;Q8TAQ2-3	306	Q8TAQ2	SWI/SNF complex subunit SMARCC2	SMARCC2	KKGGNYKKRKRSPSPSPTPEAKKKNAKKGPS	KRSPSPSPTPEAK			2.12022	1.2351	0.223734
F8W930;Q9Y6M1-5;Q9Y6M1-6;Q9Y6M1-3;Q9Y6M1-4;Q9Y6M1-1;Q9Y6M1	164	F8W930	Insulin-like growth factor 2 mRNA-binding protein 2	IGF2BP2	SFKISYIPDEEVSSPSPPQRAQRGDHSSREQ	ISYIPDEEVSSPSPPQR	1.35895	0.87912	1.34338	1.0891	0.223813
Q9H7S9	185	Q9H7S9	Zinc finger protein 703	ZNF703	SGSSSVSSTSSSSSSSPGDKAGFRVPSAACP	KDSGSSSVSSTSSSSSSSPGDK	1.30974	1.0785			0.224041
U3KQ26;A4D1Z4;P85037-2;P85037	223	U3KQ26	Forkhead box protein K1	FOXK1;KIAA0415	EEAPASPLRPLYPQISPLKIHIPEPDLRSMV	EEAPASPLRPLYPQISPLK		0.55357		0.84739	0.224058
Q99575	367	Q99575	Ribonucleases P/MRP protein subunit POP1	POP1	PIKSAVCIADPLPTPSQEKSQTELPDEKIGK	SAVCIADPLPTPSQEK	2.12314		1.23461		0.224089
H0YBW3;Q9NVR2	231	H0YBW3	Integrator complex subunit 10	INTS10	IENQHQGAQDTSDLMSPSKRSSQKYIIEGLT	STQIENQHQGAQDTSDLMSPSKR		1.1954		1.0512	0.224146
Q8TEK3-2;Q8TEK3	1104	Q8TEK3-2	Histone-lysine N-methyltransferase, H3 lysine-79 specific	DOT1L	RKRASAGTPSLSAGVSPKRRALPSVAGLFTQ	ASAGTPSLSAGVSPK		1.1065	1.0287		0.2242
Q92614-2;Q92614	1970	Q92614-2	Unconventional myosin-XVIIIa	MYO18A	MVTKYQKRKNKLEGDSDVDSELEDRVDGVKS	NKLEGDSDVDSELEDRVDGVK		1.1316	1.55785		0.224447
F6RY50;Q96FS4	884	F6RY50	Signal-induced proliferation-associated protein 1	SIPA1	PSADSETPLTQDRPGSPSGSEDKGNPAPELR	PSVPSADSETPLTQDRPGSPSGSEDK			2.05592	1.2216	0.224847
O75152;E9PBY7;E9PQ61	108	O75152	Zinc finger CCCH domain-containing protein 11A	ZC3H11A	LFLPPSKTVLPTVPESPEEEVKASQLSVQQN	TVLPTVPESPEEEVK			0.862292	0.58653	0.224855
Q5VZS7;Q53EL6-2;Q53EL6	94	Q5VZS7	Programmed cell death protein 4	PDCD4	DSGSDALRSGLTVPTSPKGRLLDRRSRSGKG	SGLTVPTSPK	2.14758	1.4742	1.30371	0.76661	0.224997
U3KQU7;Q9UP83-3;Q9UP83;Q9UP83-2	166;197;197;197	U3KQU7	Conserved oligomeric Golgi complex subunit 5	COG5	ILNLSKRLQGQLQGGSREITKAAQSLNEL__	LQGQLQGGSR	0.827952		0.949037		0.225078
G3XAC6;Q14498-2;Q14498;Q5QP22;Q5QP23;H0Y4X3;Q14498-3	136	G3XAC6	RNA-binding protein 39	RBM39	SRRRSRSKSPFRKDKSPVREPIDNLTPEERD	DKSPVREPIDNLTPEER	1.71928	0.94334	1.25386	1.0168	0.225154
Q99569-2;Q99569	314	Q99569-2	Plakophilin-4	PKP4	PNGPTPQYQTTARVGSPLTLTDAQTRVASPS	VGSPLTLTDAQTR		12.506	2.00904		0.225384
F5H8D7;P18887;M0QYS5	266	F5H8D7;M0QYS5	DNA repair protein XRCC1	XRCC1	NQEEKKTPSKPPAQLSPSVPKRPKLPAPTRT	KTPSKPPAQLSPSVPK	1.38598	0.49531		0.33565	0.225407
O96013;M0R1R1;O96013-2;O96013-3;O96013-4	474	O96013	Serine/threonine-protein kinase PAK 4	PAK4	FGFCAQVSKEVPRRKSLVGTPYWMAPELISR	SLVGTPYWMAPELISR			1.52043	1.1226	0.225437
F8WED6;F8WCX8;F8WED7;F8WET6;Q9HC62	34	F8WED6	Sentrin-specific protease 2	SENP2	SVPPARALLKRRRSDSTLFSTVDTDEIPAKR	SDSTLFSTVDTDEIPAK	1.11049	1.0293			0.225598
B4DP62;P53007	156	B4DP62	Tricarboxylate transport protein, mitochondrial	SLC25A1	CPMETIKVKFIHDQTSPNPKYRGFFHGVREI	FIHDQTSPNPK	1.62496	1.1426			0.225933
P46821	1298	P46821	Microtubule-associated protein 1B;MAP1B heavy chain;MAP1 light chain LC1	MAP1B	PNEIKVSAEAEVAPVSPEVTQEVVEEHCASP	VSAEAEVAPVSPEVTQEVVEEHCASPEDK	1.24908		2.24947		0.226018
Q99569-2;Q99569	281	Q99569-2	Plakophilin-4	PKP4	LPAARAASPYSQRPASPTAIRRIGSVTSRQT	PASPTAIR	1.09297		0.976849	1.0493	0.226485
O94806;O94806-2;C9JKP8	216	O94806	Serine/threonine-protein kinase D3	PRKD3	PNNCSGVRKRRLSNVSLPGPGLSVPRPLQPE	RLSNVSLPGPGLSVPR	1.78228	0.76534	1.90107	1.1967	0.226517
E9PIQ6;Q14181	141	E9PIQ6	DNA polymerase alpha subunit B	POLA2	STPETPLTKRSVSTRSPHQLLSPSSFSPSAT	SPHQLLSPSSFSPSATPSQK	1.75171	0.76344	2.27273	1.1856	0.226637
P49736;F8WDM3;C9J013;C9JZ21	40	P49736	DNA replication licensing factor MCM2	MCM2	TSSPGRSSRRTDALTSSPGRDLPPFEDESEG	RTDALTSSPGR	1.29303	1.0724			0.226835
E9PHI6;Q9Y6G9	400;516	E9PHI6	Cytoplasmic dynein 1 light intermediate chain 1	DYNC1LI1	RITRKPVTVSPTTPTSPTEGEAS________	KPVTVSPTTPTSPTEGEAS	2.62681	1.0156	1.64734	0.87318	0.226854
Q92797	1175	Q92797	Symplekin	SYMPK	KPGGVGAPSSSSPSPSPSARPGPPPSEEAMD	LKPGGVGAPSSSSPSPSPSAR	1.61241	1.0068	1.25453	0.9434	0.226883
J3KN10;P42356	265	J3KN10	Phosphatidylinositol 4-kinase alpha	PI4KA	TLKRKTSSVSSISQVSPERGMPPPSSPGGSA	TSSVSSISQVSPER	0.4537	0.80677			0.226945
D6R9P3;D6RD18;D6RBZ0;A0A087WZV1;Q99729-3;Q99729-2;Q99729-4;Q99729	242	D6R9P3	Heterogeneous nuclear ribonucleoprotein A/B	HNRNPAB	KVAQPKEVYQQQQYGSGGRGNRNRGNRGSGG	EVYQQQQYGSGGR	0.560412		1.01358	0.92973	0.227177
P35658-2;P35658-4;P35658;P35658-3;P35658-5	433	P35658-2	Nuclear pore complex protein Nup214	NUP214	ERLSLEGERQPKSPGSTPTTPTSSQAPQKLD	SPGSTPTTPTSSQAPQK	1.71239	1.4491	0.956846	0.94344	0.227223
Q5T757;Q05519-2;Q05519;Q5T760	207	Q5T757;Q5T760	Serine/arginine-rich splicing factor 11	SRSF11	STVDPKLNHVAAGLVSPSLKSDTSSKEIEEA	LNHVAAGLVSPSLK		0.91092	0.708065		0.227443
Q96JM3	214	Q96JM3	Chromosome alignment-maintaining phosphoprotein 1	CHAMP1	LAPVPSPEPQKPAPVSPESVKATLSNPKPQK	LAPVPSPEPQKPAPVSPESVK	2.44511	0.91492	1.77208	0.93293	0.227994
Q5JTD0-4;Q5JTD0-2;Q5JTD0	300	Q5JTD0-4	Tight junction-associated protein 1	TJAP1	PQPNGECHSLGTARGSPEEELPLPAFEKLNP	GSPEEELPLPAFEK	2.08433	0.86394	1.85182	0.98376	0.228207
Q8WYQ5-3;Q8WYQ5;C9JSD5;Q8WYQ5-2	95	Q8WYQ5-3	Microprocessor complex subunit DGCR8	DGCR8	FSKGRLLIDPNCSGHSPRTARHAPAVRKFSP	LLIDPNCSGHSPR	0.787402		0.938438		0.229009
O95696-2;O95696	128	O95696-2	Bromodomain-containing protein 1	BRD1	SASALPEPKVRIVEYSPPSAPRRPPVYYKFI	IVEYSPPSAPR	0.547825	0.79287	1.06285	0.9814	0.229994
A0A087WZH7;P29966	27	A0A087WZH7	Myristoylated alanine-rich C-kinase substrate	MARCKS	GEAAAERPGEAAVASSPSKANGQENGHVKVN	PGEAAVASSPSK	0.785114	0.67404	1.2436	0.72901	0.230025
A0A087WW66;Q99460-2;Q99460	311	A0A087WW66	26S proteasome non-ATPase regulatory subunit 1	PSMD1	SMETEEKTSSAFVGKTPEASPEPKDQTLKMI	TSSAFVGKTPEASPEPK		1.0641	2.00864	1.0028	0.230115
F5H629;B8ZZU6;E9PBF9;P15336-2;P15336-4;P15336-5;P15336	328	F5H629	Cyclic AMP-dependent transcription factor ATF-2	ATF2	QSLQQPATSTTETPASPAHTTPQTQSTSGRR	PQSLQQPATSTTETPASPAHTTPQTQSTSGR	3.13686		1.35027		0.23013
F5H1Y0;H0YGT5;Q96B01-3;Q96B01-2;Q96B01	120	F5H1Y0	RAD51-associated protein 1	RAD51AP1	LSVKELPTVTTNVQNSQDKSIEKHGSSKIET	ELPTVTTNVQNSQDK	1.07777	0.63985	1.03016	0.68264	0.230577
A6NNN6;E7ETA6;Q15154-2;Q15154	872	A6NNN6	Pericentriolar material 1 protein	PCM1	AETASPVAVSLRSDGSENLCTPQQSRTEKTM	SDGSENLCTPQQSR	1.40031	0.89279	1.28182		0.230593
F8WD88;P49450-2;P49450	21	F8WD88	Histone H3-like centromeric protein A	CENPA	RSRKPEAPRRRSPSPTPTPGPSRRGPSLGAS	RRSPSPTPTPGPSR	3.12276	1.1262		0.98816	0.230617
F8WDB4;Q9UFC0	212	F8WDB4	Leucine-rich repeat and WD repeat-containing protein 1	LRWD1	EELVAASRTQVQKANSPEKPPEAGAAHKPRA	ANSPEKPPEAGAAHKPR	1.83915	0.81253	1.57995		0.230622
Q9BUH6	148	Q9BUH6	Protein PAXX	C9orf142	WSLERRLAAAEETAVSPRKSPRPAGPQLFLP	LAAAEETAVSPR	1.11773	0.738	0.946342	0.47658	0.230861
A0A087WUE1;Q9HCD6;Q9HCD6-2	1442	A0A087WUE1	Protein TANC2	TANC2	LQTEARPSQGLPVIQSPPSSPPHRDSAYISS	PSQGLPVIQSPPSSPPHR		0.96633		0.99112	0.230941
A0A087WUE1;Q9HCD6;Q9HCD6-2	1446	A0A087WUE1	Protein TANC2	TANC2	ARPSQGLPVIQSPPSSPPHRDSAYISSSPLG	PSQGLPVIQSPPSSPPHR		0.96633		0.99112	0.230941
Q9ULU4-5;Q9ULU4-20;Q9ULU4;Q9ULU4-10;Q9ULU4-11;Q9ULU4-7;Q9ULU4-19;H7C4X9;A0A0A0MRQ3;Q9ULU4-4;Q9ULU4-3;Q9ULU4-6;Q9ULU4-23;Q9ULU4-21;Q9ULU4-14;Q9ULU4-12;Q9ULU4-22;Q9ULU4-16;Q9ULU4-9;Q9ULU4-13;A0A087WV57;A0A087WYS3;A0A0A0MTK7;Q9ULU4-17;Q9ULU4-8;Q9ULU4-18;Q9ULU4-15;Q9ULU4-2	655	Q9ULU4-5	Protein kinase C-binding protein 1	ZMYND8	NPVEIKEELKSTSPASEKADPGAVKDKASPE	STSPASEKADPGAVK	1.15145	1.6744	0.937734	1.0722	0.23105
F5GXQ6;Q6NZY4-2;Q6NZY4	598	F5GXQ6	Zinc finger CCHC domain-containing protein 8	ZCCHC8	VPEIFTKKSEAGHASSPDSEVTSLCQKEKAE	SEAGHASSPDSEVTSLCQK	1.04297			1.1762	0.231367
Q15648	1207	Q15648	Mediator of RNA polymerase II transcription subunit 1	MED1	SPSHSRPPGGSDKLASPMKPVPGTPPSSKAK	LASPMKPVPGTPPSSK	1.22639	0.55336		0.63785	0.231541
O95155-2;O95155;O95155-4	105	O95155-2	Ubiquitin conjugation factor E4 B	UBE4B	SNSLETQSQSLSRSQSMDIDGVSCEKSMSQV	SQSMDIDGVSCEK		1.0812	1.35254		0.231627
C9JFV4;Q8IZL8;E7EV54	1043	C9JFV4	Proline-, glutamic acid- and leucine-rich protein 1	PELP1	PEALPSQGEVEREGESPAAGPPPQELVEEEP	EGESPAAGPPPQELVEEEPSAPPTLLEEETEDGSDK	4.04957		1.43556		0.231633
Q92547	888	Q92547	DNA topoisomerase 2-binding protein 1	TOPBP1	LALANSSRNAVALSASPQLKEAQSEKEEAPK	NAVALSASPQLK	1.01486	0.52647	0.927816		0.231723
Q3KQU3-2;Q3KQU3-4;Q3KQU3;E9PLH3;C9JIR3	113	Q3KQU3-2	MAP7 domain-containing protein 1	MAP7D1	PPAMGPRDARPPRRSSQPSPTAVPASDSPPT	RSSQPSPTAVPASDSPPTK	1.24766	1.1099	2.27355	0.90784	0.23203
Q96JM3	204	Q96JM3	Chromosome alignment-maintaining phosphoprotein 1	CHAMP1	KSVPVCESQKLAPVPSPEPQKPAPVSPESVK	LAPVPSPEPQKPAPVSPESVK	2.44511	0.91492	1.68836	0.94141	0.232041
P35658-2;P35658-4;P35658;P35658-3;P35658-5	434	P35658-2	Nuclear pore complex protein Nup214	NUP214	RLSLEGERQPKSPGSTPTTPTSSQAPQKLDA	SPGSTPTTPTSSQAPQK		1.4491	0.825968	3.4096	0.232143
Q6PID6	197	Q6PID6	Tetratricopeptide repeat protein 33	TTC33	QRIKKSEAPAEVTHFSPKSIPDYDFESDEIV	SEAPAEVTHFSPK	1.61072		1.12991		0.232466
Q13428;Q13428-3;Q13428-4;J3KQ96;E7ETY2;Q13428-2;Q13428-8;Q13428-6;Q13428-7;Q13428-5	679	Q13428	Treacle protein	TCOF1	QAPRKAGTATSPAGSSPAVAGGTQRPAEDSS	AGTATSPAGSSPAVAGGTQR			0.898553	0.65802	0.232694
P0C7H9	499	P0C7H9	Inactive ubiquitin carboxyl-terminal hydrolase 17-like protein 7	USP17L7	SSLLNLSSTKPTDQESMNTGTLASLQGSTRR	PTDQESMNTGTLASLQGSTR		1.1883	1.04504		0.232776
P0C7H9	511	P0C7H9	Inactive ubiquitin carboxyl-terminal hydrolase 17-like protein 7	USP17L7	DQESMNTGTLASLQGSTRRSKGNNKHSKRSL	PTDQESMNTGTLASLQGSTR		1.1883	1.04504		0.232776
P0C7H9	512	P0C7H9	Inactive ubiquitin carboxyl-terminal hydrolase 17-like protein 7	USP17L7	QESMNTGTLASLQGSTRRSKGNNKHSKRSLL	PTDQESMNTGTLASLQGSTR		1.1883	1.04504		0.232776
E7EX40;Q6WKZ4-2;Q6WKZ4-3;Q6WKZ4;Q7L804;Q7L804-2	8	E7EX40	Rab11 family-interacting protein 1;Rab11 family-interacting protein 2	RAB11FIP1;RAB11FIP2	________MRNNMTASMFDLSMKDKSRNPFG	NNMTASMFDLSMK	1.17929	1.623	0.916926		0.233033
F8WDB4;Q9UFC0	243	F8WDB4	Leucine-rich repeat and WD repeat-containing protein 1	LRWD1	RLAALKRPDDVPLSLSPSKRACASPSAQVEG	RPDDVPLSLSPSK	1.03758	0.67563	1.0436	0.76263	0.233081
G5E972;P42167;P42167-2;P42167-3;P42166	67	G5E972;P42166	Lamina-associated polypeptide 2, isoforms beta/gamma;Thymopoietin;Thymopentin;Lamina-associated polypeptide 2, isoform alpha;Thymopoietin;Thymopentin	TMPO	PLPAGTNSKGPPDFSSDEEREPTPVLGSGAA	GPPDFSSDEEREPTPVLGSGAAAAGR	1.51197	0.80619	2.47752		0.233299
P78527-2;P78527	3205	P78527-2	DNA-dependent protein kinase catalytic subunit	PRKDC	LSKIEEKLTPLPEDNSMNVDQDGDPSDRMEV	LTPLPEDNSMNVDQDGDPSDR	2.80875	0.96968	1.13361		0.233519
Q8IY26	26	Q8IY26	Presqualene diphosphate phosphatase	PPAPDC2	RPLGVSASSSSSSPGSPAHGGGGGGSRFEFQ	PLGVSASSSSSSPGSPAHGGGGGGSR	0.862069		0.963113		0.233556
Q9NYV4-2;J3QSD7;Q9NYV4-3;Q9NYV4	276	Q9NYV4-2	Cyclin-dependent kinase 12	CDK12	SYKKSPGSTSRRQSVSPPYKEPSAYQSSTRS	RQSVSPPYKEPSAYQSSTR	1.96144		1.18454		0.234234
P62805	48	P62805	Histone H4	HIST1H4A	PAIRRLARRGGVKRISGLIYEETRGVLKVFL	RISGLIYEETR	0.740192		1.82312	2.8123	0.234447
O60832	451	O60832	H/ACA ribonucleoprotein complex subunit 4	DKC1	QVVAEAAKTAKRKRESESESDETPPAAPQLI	KRESESESDETPPAAPQLIK	1.93907	0.96762	1.30412	0.97112	0.235751
I1E4Y6;Q6Y7W6-4;Q6Y7W6-5;Q6Y7W6;Q6Y7W6-3;C9JHW1;E7ESB6;C9JW88;F8WCD5;C9JPV7;C9JXQ0;C9J0V6;C9JHT0;C9JRZ2	26	I1E4Y6	PERQ amino acid-rich with GYF domain-containing protein 2	GIGYF2	GPEWLRALSSGGSITSPPLSPALPKYKLADY	ALSSGGSITSPPLSPALPK	1.06128		1.27246		0.235922
Q8N8E2-2;Q8N8E2;C9JT52	85	Q8N8E2-2	Zinc finger protein 513	ZNF513	EGDSLGARPGLPYGLSDDESGGGRALSAESE	PGLPYGLSDDESGGGR	0.934667	1.1591	1.20678		0.235986
E9PFQ8;Q9BRS2	21	E9PFQ8	Serine/threonine-protein kinase RIO1	RIOK1	LLMSRVVPGQFDDADSSDSENRDLKTVKEKD	VVPGQFDDADSSDSENR	0.484731	0.83658			0.236082
O00308-4;O00308-2;O00308	211	O00308-4	NEDD4-like E3 ubiquitin-protein ligase WWP2	WWP2	HSGASARTTPATGEQSPGARSRHRQPVKNSG	TTPATGEQSPGAR	0.486879			0.83838	0.236632
Q96L73-2;Q96L73-3;Q96L73	483	Q96L73-2	Histone-lysine N-methyltransferase, H3 lysine-36 and H4 lysine-20 specific	NSD1	HDLLLNGCLKSLAFDSEHSADEKEKPCAKSR	SLAFDSEHSADEK	0.861995	1.422	1.14689	1.2391	0.236756
Q96L73-2;Q96L73-3;Q96L73	486	Q96L73-2	Histone-lysine N-methyltransferase, H3 lysine-36 and H4 lysine-20 specific	NSD1	LLNGCLKSLAFDSEHSADEKEKPCAKSRARK	SLAFDSEHSADEK	0.861995	1.422	1.14689	1.2391	0.236756
Q9UQ35	2132	Q9UQ35	Serine/arginine repetitive matrix protein 2	SRRM2	FSRPSMSPTPLDRCRSPGMLEPLGSSRTPMS	SPGMLEPLGSSR	1.26413	0.81261	0.679532	0.63373	0.236888
Q96N66-3;Q96N66-2;Q96N66	284	Q96N66-3	Lysophospholipid acyltransferase 7	MBOAT7	KARAGGGPTLQCPPPSSPEKAASLEYDYETI	AGGGPTLQCPPPSSPEK		0.97078		0.88562	0.236926
P49790-2;P49790;P49790-3	633	P49790-2	Nuclear pore complex protein Nup153	NUP153	ASPKIDSVAAQPTATSPVVYTRPAISSFSSS	IDSVAAQPTATSPVVYTR		1.2724	0.627195	0.42489	0.237253
F8WF16;B7Z8L1;F8W6A0;F8W0Q9;Q8NEY8-5;Q8NEY8-6;Q8NEY8-9;Q8NEY8-8;Q8NEY8-2;Q8NEY8-3;Q8NEY8;Q8NEY8-7	134;146;81;219;153;153;182;201;208;146;201;17	F8WF16	Periphilin-1	PPHLN1	SQHRNKERPVQSLKTSRDTSPSSGSAVSSSK	TSRDTSPSSGSAVSSSK	0.988924	1.3625	1.03804		0.237791
G3V5T8;Q52LA3	17	G3V5T8	Protein lin-52 homolog	LIN52	GWKMASPTDGTDLEASLLSFEKLDRASPDLW	MASPTDGTDLEASLLSFEK		0.8248		0.95464	0.238107
Q7Z5J4-3;Q7Z5J4-2;Q7Z5J4	1126	Q7Z5J4-3	Retinoic acid-induced protein 1	RAI1	NPAALPVASDSSPMGSKTKETDSPSTPGKDQ	AASSPSNPAALPVASDSSPMGSK		0.8594		0.96419	0.238233
P35580;P35580-5;P35580-2;P35580-3;P35580-4	1956	P35580	Myosin-10	MYH10	SGRRQLHLEGASLELSDDDTESKTSDVNETQ	QLHLEGASLELSDDDTESK	0.821355	0.9677	1.01476		0.238789
Q9UGU5	512	Q9UGU5	HMG domain-containing protein 4	HMGXB4	SPQKKSPPTTMLLPASPAKAPETEPIDVAAH	SPPTTMLLPASPAK	1.55523	1.0631	1.1104	0.94917	0.238978
P46821;D6RA40;D6RA32	541	P46821	Microtubule-associated protein 1B;MAP1B heavy chain;MAP1 light chain LC1	MAP1B	PTPVVKQTKLKQRADSRESLKPAAKPLPSKS	ADSRESLKPAAK	0.826515	0.44981			0.239059
P25325-2	15	P25325-2	0	0	_MAEPGSRESETRARSPSVAAMASPQLCRAL	ARSPSVAAMASPQLCR			0.920132	0.7052	0.239126
Q13111	772	Q13111	Chromatin assembly factor 1 subunit A	CHAF1A	FQEHCRRGLLSNHTGSPRSPSTTYLHTPTPS	GLLSNHTGSPR	0.752332		0.734484	1.1312	0.239129
Q8WUA4;H0Y4Q6	893	Q8WUA4	General transcription factor 3C polypeptide 2	GTF3C2	QLESRAHFNAMFQPSSPTRRPGFSPTSHRLL	AHFNAMFQPSSPTR	1.27835	1.0473	1.13525	0.93163	0.2398
Q6UB99	834	Q6UB99	Ankyrin repeat domain-containing protein 11	ANKRD11	NKNQFLENEDTKFSLSDDQRDRWFSDLSDSS	FSLSDDQR	0.619118			0.89294	0.239943
J3KQ96;E7ETY2;Q13428-6;Q13428-7;Q13428;Q13428-3;Q13428-4;Q13428-2;Q13428-8	1378	J3KQ96;Q13428	Treacle protein	TCOF1	KKKKLGAGEGGEASVSPEKTSTTSKGKAKRD	KLGAGEGGEASVSPEK	0.805477	1.0074	0.949307	0.99308	0.240022
Q9UQ35;Q9UQ35-2	1398	Q9UQ35	Serine/arginine repetitive matrix protein 2	SRRM2	SSELSPDAVEKAGMSSNQSISSPVLDAVPRT	AGMSSNQSISSPVLDAVPR	0.811952	1.1695	0.847745	0.73799	0.240211
O94806;O94806-2;C9JKP8	213	O94806	Serine/threonine-protein kinase D3	PRKD3	FKIPNNCSGVRKRRLSNVSLPGPGLSVPRPL	RLSNVSLPGPGLSVPR	1.66683	0.76534	1.81977	1.1967	0.240829
Q13523;H0YDJ3	849	Q13523	Serine/threonine-protein kinase PRP4 homolog	PRPF4B	DFGSASHVADNDITPYLVSRFYRAPEIIIGK	LCDFGSASHVADNDITPYLVSR	0.695314			0.91854	0.240843
Q13283	149	Q13283	Ras GTPase-activating protein-binding protein 1	G3BP1	QDEVFGGFVTEPQEESEEEVEEPEERQQTPE	YQDEVFGGFVTEPQEESEEEVEEPEER	0.828706		0.957029		0.240868
Q6PL18;Q6PL18-2	342	Q6PL18	ATPase family AAA domain-containing protein 2	ATAD2	SPARPRYRLSSAGPRSPYCKRMNRRRHAIHS	LSSAGPRSPYCK		2.3103	1.2156		0.241102
Q8WWQ0	1281	Q8WWQ0	PH-interacting protein	PHIP	YNIIPLYNSMKKKVLSDSEDEEKDADVPGTS	VLSDSEDEEKDADVPGTSTR	0.905879	1.2112	1.09445	1.1634	0.241194
Q8WWQ0	1283	Q8WWQ0	PH-interacting protein	PHIP	IIPLYNSMKKKVLSDSEDEEKDADVPGTSTR	VLSDSEDEEKDADVPGTSTR	0.905879	1.2112	1.09445	1.1634	0.241194
O14523;O14523-2	660	O14523	C2 domain-containing protein 2-like	C2CD2L	KLIFRRRPRQKEAGLSQSHDDLSNATATPSV	EAGLSQSHDDLSNATATPSVR	1.08017	1.394			0.241484
H0Y7A3;H3BLT1;H7C2S1;H0Y4M6;H7BYP9;O15068-5;O15068-4;O15068-3;O15068-2;O15068-6;O15068-8;O15068-10;O15068-9;O15068	975	H0Y7A3	Guanine nucleotide exchange factor DBS	MCF2L	LEQSQSLPLPAPTSTSPSRGNSRNIKKLEER	ALEQSQSLPLPAPTSTSPSR		0.92697		0.72116	0.241552
Q92890;Q92890-1	299;335	Q92890	Ubiquitin fusion degradation protein 1 homolog	UFD1L	DEAGGRFVAFSGEGQSLRKKGRKP_______	FVAFSGEGQSLR			0.372162	0.79513	0.241571
Q15773	238	Q15773	Myeloid leukemia factor 2	MLF2	RAEGPPRLAIQGPEDSPSRQSRRYDW_____	LAIQGPEDSPSR	1.03679		1.16863		0.241618
O15014	576	O15014	Zinc finger protein 609	ZNF609	PARSATPKVRLVEPHSPSPSSKFSTKGLCKK	LVEPHSPSPSSK	2.12807	0.88547	2.06088	0.91463	0.241734
Q9H7N4	500	Q9H7N4	Splicing factor, arginine/serine-rich 19	SCAF1	KILTQRRERYRQRSPSPAPAPAPAAAAGPPT	SPSPAPAPAPAAAAGPPTR	2.76052	0.86215	1.5988	1.0168	0.2422
Q9UHR4	257	Q9UHR4	Brain-specific angiogenesis inhibitor 1-associated protein 2-like protein 1	BAIAP2L1	MIEEIKTPASTPVSGTPQASPMIERSNVVRK	TPASTPVSGTPQASPMIER	1.34329	0.7063	1.72079	2.0701	0.242295
D6RAF8;Q14103-3;Q14103;D6RD83	87	D6RAF8	Heterogeneous nuclear ribonucleoprotein D0	HNRNPD	KNEEDEGHSNSSPRHSEAATAQREEWKMFIG	NEEDEGHSNSSPRHSEAATAQR		1.6857	1.12693		0.242772
Q5T200-2;Q5T200	316	Q5T200-2	Zinc finger CCCH domain-containing protein 13	ZC3H13	GRDFERQREKRDKPRSTSPAGQHHSPISSRH	STSPAGQHHSPISSR	1.22956	1.0484			0.242819
A2ABF8;A2ABF9;Q96KQ7-3;Q96KQ7-2;Q96KQ7	140	A2ABF8	Histone-lysine N-methyltransferase EHMT2	EHMT2	SCPSRAKMSMTGAGKSPPSVQSLAMRLLSMP	MSMTGAGKSPPSVQSLAMR	1.10474	1.7567	0.950299		0.244371
P08047;P08047-2;H3BVI2	59	P08047	Transcription factor Sp1	SP1	GSSSSTGGGGQESQPSPLALLAATCSRIESP	SSSTGSSSSTGGGGQESQPSPLALLAATCSR	1.4373			1.0849	0.244416
Q9NYV4;Q9NYV4-2	343	Q9NYV4;Q9NYV4-2	Cyclin-dependent kinase 12	CDK12	GRRRSSSPFLSKRSLSRSPLPSRKSMKSRSR	SLSRSPLPSR			0.834237	0.9603	0.244854
Q9NYV4;Q9NYV4-2	345	Q9NYV4;Q9NYV4-2	Cyclin-dependent kinase 12	CDK12	RRSSSPFLSKRSLSRSPLPSRKSMKSRSRSP	SLSRSPLPSR			0.834237	0.9603	0.244854
P35251-2;P35251;D6RAD2	156	P35251-2	Replication factor C subunit 1	RFC1	MKKNEENTKTKNKPLSPIKLTPTSVLDYFGT	NKPLSPIK		0.82568	0.958222		0.245138
Q86X95	202	Q86X95	Corepressor interacting with RBPJ 1	CIR1	GRNLTANDPSQEYVASEGEEDPEVEFLKSLT	NLTANDPSQEYVASEGEEDPEVEFLK	1.39835		1.07742		0.24529
G3XAM7;P35221-3;P35221;P35221-2;A0A0A0MTJ6;A0A0A0MRI5;P26232-4;P26232-6;P26232-3;P26232-2;P26232-5;P26232	658	G3XAM7	Catenin alpha-1;Catenin alpha-2	CTNNA1;CTNNA2	FETEDFDVRSRTSVQTEDDQLIAGQSARAIM	SRTSVQTEDDQLIAGQSAR	0.874508	1.3397	1.21362	1.1247	0.245296
E7EPN9;Q9Y520-2;Q9Y520-3;Q9Y520-6;Q9Y520-4;Q9Y520-5;Q9Y520;Q9Y520-7;H7C5N8	2105	E7EPN9	Protein PRRC2C	PRRC2C	QPRAGPIKAQKLPDLSPVENKEHKPGPIGKE	LPDLSPVENK			0.84168	0.45844	0.245853
P49792	1160	P49792	E3 SUMO-protein ligase RanBP2	RANBP2	PTLETANKNHETDGGSAHGDDDDDGPHFEPV	NHETDGGSAHGDDDDDGPHFEPVVPLPDK	1.7408		1.13028		0.245883
P49006	104	P49006	MARCKS-related protein	MARCKSL1	KKKFSFKKPFKLSGLSFKRNRKEGGGDSSAS	LSGLSFK	0.696573		0.923532		0.246243
D6R9S4;Q09GN1;Q71F23-3;Q71F23	110	D6R9S4	Centromere protein U	CENPU;MLF1IP	LSSTPPGKEAKRSSDTSGNEASEIESVKISA	RSSDTSGNEASEIESVK	0.689132	0.9808	0.995718		0.246485
Q09666	490	Q09666	Neuroblast differentiation-associated protein AHNAK	AHNAK	ATGGLEGKMKGTKVKTPEMIIQKPKISMQDV	VKTPEMIIQKPK	0.73373	0.68404	1.15766		0.246684
G3V5D0;G3V290;G3V553;Q9NWQ4-1;Q9NWQ4-4;Q9NWQ4	86	G3V5D0	G patch domain-containing protein 2-like	GPATCH2L	EATKDCREVAPVTNFSDSDDTMVAKRHPALN	EVAPVTNFSDSDDTMVAK	1.60756		1.10849		0.247455
G3V5D0;G3V290;G3V553;Q9NWQ4-1;Q9NWQ4-4;Q9NWQ4	88	G3V5D0	G patch domain-containing protein 2-like	GPATCH2L	TKDCREVAPVTNFSDSDDTMVAKRHPALNAI	EVAPVTNFSDSDDTMVAK	1.60756		1.10849		0.247455
A6NNK5;Q12888;Q12888-2;Q12888-3;C9JXV0;H7C3N7	831	A6NNK5	Tumor suppressor p53-binding protein 1	TP53BP1	LKSGTAETEPVEQDSSQPSLPLVRADDPLRL	SGTAETEPVEQDSSQPSLPLVR	1.74706		1.15562	0.91869	0.247537
Q3KQU3-2;Q3KQU3-4;Q3KQU3;E9PLH3;C9JIR3	116	Q3KQU3-2	MAP7 domain-containing protein 1	MAP7D1	MGPRDARPPRRSSQPSPTAVPASDSPPTKQE	RSSQPSPTAVPASDSPPTK	2.81754	0.84504	2.24105	0.90784	0.247812
O95696-2	906	O95696-2	Bromodomain-containing protein 1	BRD1	VSPPKSAKNTETQPTSPQLGTKTFLSVVLPR	NTETQPTSPQLGTK	0.924642	0.89252	0.766871	1.0911	0.248049
Q15678	314	Q15678	Tyrosine-protein phosphatase non-receptor type 14	PTPN14	HKFYKQNKICTEQSNSPPPIRRQPTWSRSSL	ICTEQSNSPPPIR	1.28358	0.91354	1.19897		0.248196
P11171-7;P11171-5;P11171-2;P11171	151	P11171-7	Protein 4.1	EPB41	EPELKTDPSLDLHSLSSAETQPAQEELREDP	TDPSLDLHSLSSAETQPAQEELR	1.0673		1.35472		0.248423
Q9UQ35;Q9UQ35-2	1401	Q9UQ35	Serine/arginine repetitive matrix protein 2	SRRM2	LSPDAVEKAGMSSNQSISSPVLDAVPRTPSR	AGMSSNQSISSPVLDAVPR	0.963855	1.0027	0.788706	0.98634	0.249551
Q9UQ35;Q9UQ35-2	1099	Q9UQ35	Serine/arginine repetitive matrix protein 2	SRRM2	PSLQSKSQTSPKGGRSRSSSPVTELASRSPI	SRSSSPVTELASR	0.920556	0.90915	0.425876	1.0089	0.249682
Q96QC0	313	Q96QC0	Serine/threonine-protein phosphatase 1 regulatory subunit 10	PPP1R10	APVPGIKIKKKKKVLSPTAAKPSPFEGKTST	VLSPTAAK	1.09127			1.0186	0.249861
Q9UQ35;Q9UQ35-2;I3L4D8;I3L182	950	Q9UQ35	Serine/arginine repetitive matrix protein 2	SRRM2	SPSPSRVTSRTTPRRSRSVSPCSNVESRLLP	SRSVSPCSNVESR	1.04353	0.92233	0.977613	0.83096	0.250083
P46821	1965	P46821	Microtubule-associated protein 1B;MAP1B heavy chain;MAP1 light chain LC1	MAP1B	PEEGGYSYDISEKTTSPPEVSGYSYEKTERS	TTSPPEVSGYSYEK	0.920302	0.67389			0.250089
P37275-3;P37275-4;P37275-5;P37275;P37275-2	642	P37275-3	Zinc finger E-box-binding homeobox 1	ZEB1	KWFEKMQAGQISVQSSEPSSPEPGKVNIPAK	MQAGQISVQSSEPSSPEPGK	1.29031		1.03256	0.985	0.250102
A0A087WWN8;A0A087WZV0;O43314-2;O43314	1006	A0A087WWN8	Inositol hexakisphosphate and diphosphoinositol-pentakisphosphate kinase 2	PPIP5K2	LHYTSGVGTGRRRRRSGEQITSSPVSPKSLA	SGEQITSSPVSPK	1.49087			1.0876	0.250153
O14497-2;O14497;O14497-3;A0A087WUV6	772	O14497-2	AT-rich interactive domain-containing protein 1A	ARID1A	PQMPQYSSPQPGSALSPRQPSGGQIHTGMGS	NPQMPQYSSPQPGSALSPR	1.73807	1.0558	1.46591	0.84603	0.250592
H3BP52;H3BTF4;Q8IWI9-3;Q8IWI9;Q8IWI9-4	607	H3BP52	MAX gene-associated protein	MGA	KIATAAKVVNANQNASPNVPGKRGRPRKLKL	VVNANQNASPNVPGK	0.913993		0.647962		0.251382
Q9H501	153	Q9H501	ESF1 homolog	ESF1	KKMKTSCKFKIDSNISPKKDSKEFTQKNKKE	IDSNISPK		0.88947		0.56715	0.251679
Q5H909;Q9UNF1-2;Q9UNF1	247	Q5H909	Melanoma-associated antigen D2	MAGED2	TRLAAWARRALLSLRSPKARRGKARRRAAKL	ALLSLRSPK	0.540015		0.880592		0.251741
Q14004-2;Q14004	397	Q14004-2	Cyclin-dependent kinase 13	CDK13	VSPSPYSSSSWRRSRSPYSPVLRRSGKSRSR	SRSPYSPVLR	1.13814	1.027			0.251936
Q96JM3	427	Q96JM3	Chromosome alignment-maintaining phosphoprotein 1	CHAMP1	VPPVSPELRKPGPPLSPEIRSPAGSPELRKP	KPGPPLSPEIRSPAGSPELR	3.0385		1.25677		0.252042
Q5JT35;P55197-1;P55197	348;705;689	Q5JT35	Protein AF-10	MLLT10	LVGRGSSPRGSLSPRSPVSSLQIRYDQPG__	SPVSSLQIR	1.31673		0.921744	1.1551	0.252746
Q6VMQ6-2;Q6VMQ6-5;Q6VMQ6;Q6VMQ6-4	673	Q6VMQ6-2	Activating transcription factor 7-interacting protein 1	ATF7IP	EDLKKRHEHPPNPPVSPGKTVNDVNSNNNMS	RHEHPPNPPVSPGK	3.05344	0.69125	1.98051		0.252864
H7C2H2;Q86X27-3;Q86X27	329	H7C2H2	Ras-specific guanine nucleotide-releasing factor RalGPS2	RALGPS2	KSVAAEGALLPQTPPSPRNLIPHGHRKCHSL	SVAAEGALLPQTPPSPR			1.40066	1.0708	0.253122
Q05193-5;Q05193-3;Q05193-2;Q05193	778	Q05193-5	Dynamin-1	DNM1	LQVQSVPAGRRSPTSSPTPQRRAPAVPPARP	RSPTSSPTPQR	2.77886	1.2277			0.254075
A0A0A0MSK5;J3KN66;Q5JTV8-2;Q5JTV8;Q5JTV8-3;H0YDU3;H0YD16	14	A0A0A0MSK5	Torsin-1A-interacting protein 1	TOR1AIP1	__MKTRRTTRLQQQHSEQPPLQPSPVMTRRG	LQQQHSEQPPLQPSPVMTR	1.85584	1.7636	0.768167		0.25519
G3V4R5;G3V411;H0YJA2;Q6PJT7-5;Q6PJT7-9;Q6PJT7-2;Q6PJT7	192;217;431;490;515;515;515	G3V4R5	Zinc finger CCCH domain-containing protein 14	ZC3H14	HLMQTRDLVQPDKPASPKFIVTLDGVPSPP_	DLVQPDKPASPK	1.32438	1.006	1.09013	0.97392	0.255305
E9PEK8;H7C2N6;B8ZZU6;E9PBF9;P15336-3;P15336-7;P15336-5;P15336	69	E9PEK8	Cyclic AMP-dependent transcription factor ATF-2	ATF2	KFGPARNDSVIVADQTPTPTRFLKNCEEVGL	NDSVIVADQTPTPTR		1.2954	0.648971	0.36906	0.255347
Q7Z5L9-2;Q7Z5L9	344;360	Q7Z5L9-2	Interferon regulatory factor 2-binding protein 2	IRF2BP2	PALTAVARTARKRKPSPEPEGEVGPPKINGE	KPSPEPEGEVGPPK	2.73045	0.7204	3.76308	0.98899	0.255599
P51116	603	P51116	Fragile X mental retardation syndrome-related protein 2	FXR2	SRRRRNRGNRTDGSISGDRQPVTVADYISRA	TDGSISGDRQPVTVADYISR	0.772201	0.95156	0.83696	1.1011	0.255816
P51531-2;P51531;F6XE55;A0A0A0MSS5;F6UH26;B1ALG1;F6T8Q0;B1ALG2;F6XG14;B1ALF6	1377	P51531-2	Probable global transcription activator SNF2L2	SMARCA2	EKAKKRRGRPPAEKLSPNPPKLTKQMNAIID	GRPPAEKLSPNPPK	2.52685	0.69368	2.08659		0.255872
H0YDE2;E9PKC0;Q6IQ23-3;Q6IQ23;Q6IQ23-2	545	H0YDE2	Pleckstrin homology domain-containing family A member 7	PLEKHA7	QQFRHGSPTAPICLGSPEFTDQGRSRSMLEV	HGSPTAPICLGSPEFTDQGR	1.09087	2.6834		0.96465	0.255921
Q8NI08-4;Q8NI08-3;Q8NI08-7;Q8NI08-2;Q8NI08	211	Q8NI08-4	Nuclear receptor coactivator 7	NCOA7	ARKALKPIERVLSSTSEEDEPGVVKFLKMNC	VLSSTSEEDEPGVVK	1.10851		1.69555		0.256418
A0A087WT18;Q96A73-2;Q96A73	183	A0A087WT18	Putative monooxygenase p33MONOX	KIAA1191	QPASAQSTPSTTPHSSPKQRPRGWFTSGSST	QPASAQSTPSTTPHSSPK	1.67591		1.1055		0.256785
J3KQ96;E7ETY2;Q13428-6;Q13428-7;Q13428-5;Q13428;Q13428-3;Q13428-4;Q13428-2;Q13428-8	674	J3KQ96;Q13428	Treacle protein	TCOF1	VRVGTQAPRKAGTATSPAGSSPAVAGGTQRP	AGTATSPAGSSPAVAGGTQR	1.09521	0.96798	0.780457	0.81791	0.257459
Q9P244	648	Q9P244	Leucine-rich repeat and fibronectin type III domain-containing protein 1	LRFN1	AEPEVVLGRSLGGSATSLCLLPSEETSGEES	SLGGSATSLCLLPSEETSGEESR	0.939585	0.72324			0.25759
O14979-3;O14979-2;A0A087WUK2;O14979	241	O14979-3	Heterogeneous nuclear ribonucleoprotein D-like	HNRNPDL	LKGKEPPKKVFVGGLSPDTSEEQIKEYFGAF	VFVGGLSPDTSEEQIK	1.05303	1.1944		0.96743	0.257775
Q96T23-3;Q96T23-2;Q96T23	1305	Q96T23-3	Remodeling and spacing factor 1	RSF1	EEEGKPSRKRLHRIETDEEESCDNAHGDANQ	IETDEEESCDNAHGDANQPAR	1.06506		1.39817		0.259398
A0A087WV66;P46013;P46013-2	2828	A0A087WV66	Antigen KI-67	MKI67	ESMTDDKTTKIPCKSSPELEDTATSSKRRPR	IPCKSSPELEDTATSSK	0.963577	0.8209			0.259429
A0A087WUT6;O60841	182	A0A087WUT6	Eukaryotic translation initiation factor 5B	EIF5B	DEDNSKKIKERSRINSSGESGDESDEFLQSR	INSSGESGDESDEFLQSR			1.04408	1.2589	0.259704
A0A087WUT6;O60841	190	A0A087WUT6	Eukaryotic translation initiation factor 5B	EIF5B	KERSRINSSGESGDESDEFLQSRKGQKKNQK	INSSGESGDESDEFLQSR			1.04408	1.2589	0.259704
F5H5U2;Q8NHQ9-2;Q8NHQ9	544	F5H5U2	ATP-dependent RNA helicase DDX55	DDX55	EKKKKMNEKRKREEGSDIEDEDMEELLNDTR	KREEGSDIEDEDMEELLNDTR	0.939055		0.713827		0.26006
Q5VW31;A0A0A0MRX8;Q5VW27;Q5VW30;Q5VW26;O00712-6;O00712;O00712-4;O00712-5	328	Q5VW31	Nuclear factor 1;Nuclear factor 1 B-type	NFIB	PTTMKKPEKPLFSSASPQDSSPRLSTFPQHH	KPEKPLFSSASPQDSSPR	1.59063		1.09011		0.260333
C9JFV4;Q8IZL8;E7EV54	477	C9JFV4	Proline-, glutamic acid- and leucine-rich protein 1	PELP1	LLSDISPPADALKLRSPRGSPDGSLQTGKPS	LRSPRGSPDGSLQTGK	1.31185		1.04453	0.97264	0.260463
C9JFV4;Q8IZL8;E7EV54	485	C9JFV4	Proline-, glutamic acid- and leucine-rich protein 1	PELP1	ADALKLRSPRGSPDGSLQTGKPSAPKKLKLD	LRSPRGSPDGSLQTGK	1.31185		1.04453	0.97264	0.260463
E9PEK8;H7C2N6;B8ZZU6;E9PBF9;P15336-3;P15336-7;P15336-5;P15336	71	E9PEK8	Cyclic AMP-dependent transcription factor ATF-2	ATF2	GPARNDSVIVADQTPTPTRFLKNCEEVGLFN	NDSVIVADQTPTPTR		1.2954	0.648971	0.41247	0.260572
Q14160-2;Q14160;Q14160-3	502	Q14160-2	Protein scribble homolog	SCRIB	SIEGRRSEACPCQPDSGSPLPAEEEKRLSAE	RSEACPCQPDSGSPLPAEEEK			1.38433	1.0615	0.261353
P32519-2;P32519	167	P32519-2	ETS-related transcription factor Elf-1	ELF1	ETQQVQEKYADSPGASSPEQPKRKKGRKTKP	YADSPGASSPEQPK	3.24055		1.23951		0.261739
H0YM23;O75179-4;O75179-6;O75179-7;O75179-2;O75179	2047	H0YM23	Ankyrin repeat domain-containing protein 17	ANKRD17	PTAKEHYPVSSPSSPSPPAQPGGVSRNSPLD	EHYPVSSPSSPSPPAQPGGVSR	1.58215		1.08694		0.262129
Q02952-3;Q02952-2;Q02952	598	Q02952-3	A-kinase anchor protein 12	AKAP12	LAEVQQDGEAEEGATSDGEKKREGVTPWASF	GLAEVQQDGEAEEGATSDGEK	0.568699	0.63109	1.13249	1.0414	0.262598
H3BQ52;H3BTD3;H3BMD8;A6NMQ3;Q5T5H1;P56211-2;P56211;O43768-6;O43768-5;O43768-2;O43768;O43768-9;O43768-7;O43768-3;O43768-4	21;46;81;90;83;46;62;63;63;67;67;83;79;83;90	H3BQ52	cAMP-regulated phosphoprotein 19;Alpha-endosulfine	ARPP19;ENSA	PEAASAEEQKQKYFDSGDYNMAKAKMKNKQL	YFDSGDYNMAK	1.0102	1.0114	1.80229		0.262668
Q5T200-2;Q5T200;A0A087WX14	207	Q5T200-2	Zinc finger CCCH domain-containing protein 13	ZC3H13	IIKKEVSPEVVRSKLSPSPSLRKSSKSPKRK	SKLSPSPSLR	1.00672	1.3533	0.905059	1.3417	0.262898
Q99856	81	Q99856	AT-rich interactive domain-containing protein 3A	ARID3A	RAAAAGLGHPASPGGSEDGPPGSEEEDAARE	AAAAGLGHPASPGGSEDGPPGSEEEDAAR		1.2685	1.27282	0.89555	0.263361
O95218-2;O95218	188	O95218-2	Zinc finger Ran-binding domain-containing protein 2	ZRANB2	EDEDDADLSKYNLDASEEEDSNKKKSNRRSR	YNLDASEEEDSNKK			0.971157	0.84846	0.263703
Q5JSD2;Q5JSD1;A0A0A0MR02;P45880-2;P45880;P45880-1	113	Q5JSD2	Voltage-dependent anion-selective channel protein 2	VDAC2	IEDQICQGLKLTFDTTFSPNTGKKSGKIKSS	LTFDTTFSPNTGKK			1.09284	1.6536	0.264397
E9PGC8;P78559;P78559-2	1797	E9PGC8	Microtubule-associated protein 1A;MAP1A heavy chain;MAP1 light chain LC2	MAP1A	PEEEDKLTRSPFEIISPPASPPEMVGQRVPS	SPFEIISPPASPPEMVGQR	1.7075	0.74459	2.22385		0.264537
E9PGC8;P78559;P78559-2	1801	E9PGC8	Microtubule-associated protein 1A;MAP1A heavy chain;MAP1 light chain LC2	MAP1A	DKLTRSPFEIISPPASPPEMVGQRVPSAPGQ	SPFEIISPPASPPEMVGQR	1.7075	0.74459	2.22385		0.264537
Q9NY61	316	Q9NY61	Protein AATF	AATF	PDTRYLVDGTKPNAGSEEISSEDDELVEEKK	YLVDGTKPNAGSEEISSEDDELVEEK	0.930925		0.665203		0.264806
Q13283	230	Q13283	Ras GTPase-activating protein-binding protein 1	G3BP1	PEPVLEETAPEDAQKSSSPAPADIAQTVQED	SSSPAPADIAQTVQEDLR	0.717463		0.943574		0.265093
Q13283	231	Q13283	Ras GTPase-activating protein-binding protein 1	G3BP1	EPVLEETAPEDAQKSSSPAPADIAQTVQEDL	SSSPAPADIAQTVQEDLR	0.717463		0.943574		0.265093
Q13283	232	Q13283	Ras GTPase-activating protein-binding protein 1	G3BP1	PVLEETAPEDAQKSSSPAPADIAQTVQEDLR	SSSPAPADIAQTVQEDLR	0.717463		0.943574		0.265093
P19634	703	P19634	Sodium/hydrogen exchanger 1	SLC9A1	AHKLDSPTMSRARIGSDPLAYEPKEDLPVIT	IGSDPLAYEPK	1.22611			3.2163	0.265284
P78310-7;P78310-2;P78310-6;P78310	332	P78310-7	Coxsackievirus and adenovirus receptor	CXADR	QYNQVPSEDFERTPQSPTLPPAKVAAPNLSR	TPQSPTLPPAK		0.89799	2.27025	1.1688	0.265385
Q9NRY4	1179	Q9NRY4	Rho GTPase-activating protein 35	ARHGAP35	RLGRFASYRTSFSVGSDDELGPIRKKEEDQA	TSFSVGSDDELGPIR	0.643791		0.99226	0.99367	0.265395
A0A087WVA8;Q8IWB9;Q8IWB9-2	266	A0A087WVA8	Testis-expressed sequence 2 protein	TEX2	TQPRNTGGDSKTAPSSPLTSPSDTRSFFKVP	TAPSSPLTSPSDTR		1.1077	0.932053	1.8064	0.265586
A0A087WVA8;Q8IWB9;Q8IWB9-2	270	A0A087WVA8	Testis-expressed sequence 2 protein	TEX2	NTGGDSKTAPSSPLTSPSDTRSFFKVPEMEA	TAPSSPLTSPSDTR		1.1077		1.8064	0.265951
E9PCT1;A9Z1X7;Q8IYB3;Q8IYB3-2;M0R088	414	E9PCT1;M0R088	Serine/arginine repetitive matrix protein 1	SRRM1	HRPSPPATPPPKTRHSPTPQQSNRTRKSRVS	TRHSPTPQQSNR	1.12979		2.34577	0.92049	0.266118
A0A087WV66;P46013;P46013-2	1861	A0A087WV66	Antigen KI-67	MKI67	NPTTDEKTTKKILCKSPQSDPADTPTNTKQR	ILCKSPQSDPADTPTNTK	1.53179	0.96665	1.43713	0.90714	0.266148
Q8WXI9	486	Q8WXI9	Transcriptional repressor p66-beta	GATAD2B	QEQEIEQRLQQQAALSPTTAPAVSSVSKQET	LQQQAALSPTTAPAVSSVSK	1.2085	0.7879	0.862813	0.51812	0.2664
P20700;E9PBF6	23	P20700	Lamin-B1	LMNB1	PPRMGSRAGGPTTPLSPTRLSRLQEKEELRE	AGGPTTPLSPTR	0.572639			0.90909	0.26684
P18583-6;P18583-2;P18583-10;P18583-3;P18583-4;P18583-7;P18583;P18583-5;P18583-9;P18583-8	152	P18583-6	Protein SON	SON	ESKTKSHDDGNIDLESDSFLKFDSEPSAVAL	SHDDGNIDLESDSFLK	0.922339		0.808342	1.0545	0.267014
K7ESM2;K7ELS4;K7EJA3;K7ERG7;Q96MH2;K7EIM4	29	K7ESM2	Protein HEXIM2	HEXIM2	SPVALEEAKTSGAPGSPQTPPERHDSGGSLP	TSGAPGSPQTPPER	1.65437		1.08953		0.267124
J3KQ96;E7ETY2;Q13428-6;Q13428-7;Q13428;Q13428-3;Q13428-4;Q13428-2;Q13428-8	1410	J3KQ96;Q13428	Treacle protein	TCOF1	ASGDVKEKKGKGSLGSQGAKDEPEEELQKGM	GSLGSQGAKDEPEEELQK	1.48774		1.06985		0.267283
A0A075B730;A0A087X1U6;P58107	2718	A0A075B730	Epiplakin	EPPK1	ERLSKVSFRGLRRQVSASELHTSGILGPETL	QVSASELHTSGILGPETLR	4.26185			1.2786	0.267476
Q92922	335	Q92922	SWI/SNF complex subunit SMARCC1	SMARCC1	ANARKRKHSPSPPPPTPTESRKKSGKKGQAS	KHSPSPPPPTPTESR	2.32699		1.49454	0.77832	0.267539
H7BZL0;C9J808;Q9BYG3	234	H7BZL0	MKI67 FHA domain-interacting nucleolar phosphoprotein	NIFK	GTLDTPEKTVDSQGPTPVCTPTFLERRKSQV	TVDSQGPTPVCTPTFLER	0.860659	1.1032	0.681153		0.267553
C9JDW7;C9JHZ6;F8W6G1;Q9UHY1	2	C9JDW7	Nuclear receptor-binding protein	NRBP1	______________MSEGESQTVLSSGSDPK	SEGESQTVLSSGSDPK	1.06296	0.86149	1.75503	1.3046	0.268102
V9GZ75;F8WEU3;Q9Y383	17;17;17	V9GZ75	Putative RNA-binding protein Luc7-like 2	C7orf55-LUC7L2;LUC7L2	SAQAQMRAMLDQLMGTSRDGSMYLCLPTSIC	AMLDQLMGTSR	0.974659	1.0429		1.6696	0.268326
J3KPG5;F8VU39;Q9UIF9-2;Q9UIF9-3;Q9UIF9;H0YHQ7	496	J3KPG5	Bromodomain adjacent to zinc finger domain protein 2A	BAZ2A	SLEVPLTASVTSPKASPVTSPAAAFPTASPA	ASPVTSPAAAFPTASPANK	1.67163	1.0895			0.268676
Q5T200-2;Q5T200	993	Q5T200-2	Zinc finger CCCH domain-containing protein 13	ZC3H13	ERGNIETTSEDGQVFSPKKGQKKKSIEKKRK	GNIETTSEDGQVFSPK	1.03824	1.1287	0.964506	1.0348	0.268912
Q9H1E3	14	Q9H1E3	Nuclear ubiquitous casein and cyclin-dependent kinase substrate 1	NUCKS1	__MSRPVRNRKVVDYSQFQESDDADEDYGRD	KVVDYSQFQESDDADEDYGR	1.05941		1.03216	0.9811	0.269311
Q9Y2W1	406	Q9Y2W1	Thyroid hormone receptor-associated protein 3	THRAP3	DSFAPKTDSEKPFRGSQSPKRYKLRDDFEKK	TDSEKPFRGSQSPK	1.60878	1.2294	1.09635	0.86417	0.269509
Q9Y2W1	408	Q9Y2W1	Thyroid hormone receptor-associated protein 3	THRAP3	FAPKTDSEKPFRGSQSPKRYKLRDDFEKKMA	TDSEKPFRGSQSPK	1.60878	1.2294	1.09635	0.86417	0.269509
M0QZ79;M0QXD7;M0R025;M0QYG0;M0QYA8;Q8IV63-2;Q8IV63	82	M0QZ79	Inactive serine/threonine-protein kinase VRK3	VRK3	STVTSPRLSLFSDGDSSESEDTLSSSERSKG	LSLFSDGDSSESEDTLSSSER	0.916254	1.065	0.658068		0.269642
P57682;P57682-2	101	P57682	Krueppel-like factor 3	KLF3	SSHRRASPGLSMPSSSPPIKKYSPPSPGVQP	RASPGLSMPSSSPPIKK		1.0833	1.62586		0.269667
S4R3H4;E7EQT4;Q9UKV3-5;Q9UKV3;G3V3B0;Q9UKV3-3;Q9UKV3-2	1004	S4R3H4	Apoptotic chromatin condensation inducer in the nucleus	ACIN1	VSITIDDPVRTAQVPSPPRGKISNIVHISNL	TAQVPSPPR	1.5174	1.1901	0.992654	0.94185	0.269808
Q7Z6Z7-2;Q7Z6Z7-3;Q7Z6Z7	1907	Q7Z6Z7-2	E3 ubiquitin-protein ligase HUWE1	HUWE1	CIRIALPAPRGSGTASDDEFENLRIKGPNAV	GSGTASDDEFENLR	0.918949		1.05669	0.81771	0.270058
M0QXD6;P35269	391	M0QXD6	General transcription factor IIF subunit 1	GTF2F1	PSGGSSRGNSRPGTPSAEGGSTSSTLRAAAS	GNSRPGTPSAEGGSTSSTLR	1.09698		1.76675		0.270559
Q9Y5Q9-2;Q9Y5Q9	43	Q9Y5Q9-2	General transcription factor 3C polypeptide 3	GTF3C3	RKTREKKSLQEKGKLSAEENPDDSEVPSSSG	GKLSAEENPDDSEVPSSSGINSTK		0.82582	0.969556		0.271051
A0A087WXW6;Q9BXA9-3;Q9BXA9-4;Q9BXA9-2;Q9BXA9	940	A0A087WXW6	Sal-like protein 3	SALL3	PEEPQEIPLKTERPDSPAAAPGSGGAPGRAG	TERPDSPAAAPGSGGAPGR		1.5623		16.128	0.271545
Q99590-2;A0A0A0MTP7;F8VXG7;Q99590	802	Q99590-2	Protein SCAF11	SCAF11	PRTRRSRFHSPSTTWSPNKDTPQEKKRPQSP	FHSPSTTWSPNK	1.02063	1.1373			0.272345
Q9UQ35;Q9UQ35-2	1970	Q9UQ35	Serine/arginine repetitive matrix protein 2	SRRM2	RRRSRSRTPPVTRRRSRSRTSPITRRRSRSR	SRSRTSPITR	0.930925	1.0366	0.983381	0.92926	0.272422
A6NNK5;Q12888;Q12888-2;Q12888-3;C9JXV0;H7C3N7	830	A6NNK5	Tumor suppressor p53-binding protein 1	TP53BP1	DLKSGTAETEPVEQDSSQPSLPLVRADDPLR	SGTAETEPVEQDSSQPSLPLVR	1.97691	1.2499	1.00746	0.91784	0.272528
J3KQ96;E7ETY2;Q13428-6;Q13428-7;Q13428-5;Q13428;Q13428-3;Q13428-4;Q13428-2;Q13428-8	582	J3KQ96;Q13428	Treacle protein	TCOF1	AQEKSLGNILQAKPTSSPAKGPPQKAGPVAV	PTSSPAKGPPQK	1.76947		1.16973	0.89304	0.273121
X6RJY0;Q9BVJ6-2;Q9BVJ6-3;Q9BVJ6	451	X6RJY0	U3 small nucleolar RNA-associated protein 14 homolog A	UTP14A	LSQDAEPAGSQETKDSGSQEVLSELRVLSQK	DSGSQEVLSELR	0.896539		0.498504		0.273169
P62995;H7BXF3;P62995-3;H7C2L4	203	P62995	Transformer-2 protein homolog beta	TRA2B	RIRVDFSITKRPHTPTPGIYMGRPTYGSSRR	RPHTPTPGIYMGR	1.75024		0.924471	1.1096	0.27395
A0A087WWP4;Q96T37-4;Q96T37-2;Q96T37-3;Q96T37	292	A0A087WWP4	Putative RNA-binding protein 15	RBM15	VGGHRHPPGGGGGQRSLSPGGAALGYRDYRL	SLSPGGAALGYR		1.8002	0.831739	1.3351	0.2742
H3BSS4;Q15366-6;Q15366-3;Q15366;Q15366-2	18;183;183;187;187	H3BSS4	Poly(rC)-binding protein 2	PCBP2	ESPPKGVTIPYRPKPSSSPVIFAGGQDRYST	PSSSPVIFAGGQDR	0.728863	0.74307	1.00795	1.1029	0.27446
Q8IXT5;B9ZVT1	278	Q8IXT5	RNA-binding protein 12B	RBM12B	HFRKRSHSKSPRRTRSRSPLGFYVHLKNLSL	SRSPLGFYVHLK	0.937295	1.5063	1.01006	1.158	0.274847
P46821	1782	P46821	Microtubule-associated protein 1B;MAP1B heavy chain;MAP1 light chain LC1	MAP1B	SEKVQSLEGEKLSPKSDISPLTPRESSPLYS	VQSLEGEKLSPKSDISPLTPR	1.10344		1.90967		0.275339
P11171-7;P11171-5;P11171-2;P11171	144	P11171-7	Protein 4.1	EPB41	KAPIAAPEPELKTDPSLDLHSLSSAETQPAQ	TDPSLDLHSLSSAETQPAQEELR	1.04719		1.35472		0.275467
A0A087WV66;P46013;P46013-2	1376	A0A087WV66	Antigen KI-67	MKI67	EAVAAGKTTKMPCESSPPESADTPTSTRRQP	MPCESSPPESADTPTSTR	1.78594	0.9882	1.26921	0.91743	0.276016
P51812	715	P51812	Ribosomal protein S6 kinase alpha-3	RPS6KA3	KGAMAATYSALNRNQSPVLEPVGRSTLAQRR	NQSPVLEPVGR	1.17592	0.53214		0.79227	0.27641
C9JQV3;Q8N1F8	761	C9JQV3	Serine/threonine-protein kinase 11-interacting protein	STK11IP	CHPPGHGDHLDRAKNSPPQAPSTRDHGSWSL	AKNSPPQAPSTR	1.06018	0.84798	0.861698	0.99411	0.276571
P18206-2;P18206	288	P18206-2	Vinculin	VCL	IDSKLNQAKGWLRDPSASPGDAGEQAIRQIL	DPSASPGDAGEQAIR		1.1273	2.22941		0.276581
S4R3H4;E7EQT4;Q9UKV3-5;Q9UKV3	408	S4R3H4	Apoptotic chromatin condensation inducer in the nucleus	ACIN1	TEDRKKASLVALPEQTASEEETPPPLLTKEA	ASLVALPEQTASEEETPPPLLTK		0.74402	0.956938		0.276857
A0A087WV66;P46013;P46013-2	1375	A0A087WV66	Antigen KI-67	MKI67	EEAVAAGKTTKMPCESSPPESADTPTSTRRQ	MPCESSPPESADTPTSTR			1.22145	1.0302	0.276915
Q9BUA3	308	Q9BUA3	Uncharacterized protein C11orf84	C11orf84	PKDREVAEGGLPRAESPSPAPPPGLRGTLDL	AESPSPAPPPGLR	2.51048	0.99044	1.62536	0.82377	0.277033
C9JAT7;O94888	280	C9JAT7	UBX domain-containing protein 7	UBXN7	DGLSSSPPKKCARSESLIDASEDSQLEAAIR	SESLIDASEDSQLEAAIR	1.10635		1.97668		0.277107
F8W7U3;E7ESD2;Q641Q2-2;Q641Q2;A0A087WYF6;Q5SNT6	966;992;1033;1054;958;966	F8W7U3	WASH complex subunit FAM21A;WASH complex subunit FAM21B	FAM21A;FAM21B	RPQTRAARRLAAQESSETEDMSVPRGPIAQW	LAAQESSETEDMSVPR		1.4686		1.0585	0.277288
Q8WUM9	265	Q8WUM9	Sodium-dependent phosphate transporter 1	SLC20A1	VCPRMKRKIEREIKCSPSESPLMEKKNSLKE	EIKCSPSESPLMEK	0.839701	0.99904	0.998702		0.277363
Q8WUM9	269	Q8WUM9	Sodium-dependent phosphate transporter 1	SLC20A1	MKRKIEREIKCSPSESPLMEKKNSLKEDHEE	EIKCSPSESPLMEK	0.839701	0.99904	0.998702		0.277363
P49736;F8WDM3;C9J013;C9JZ21	39	P49736	DNA replication licensing factor MCM2	MCM2	LTSSPGRSSRRTDALTSSPGRDLPPFEDESE	RTDALTSSPGR		1.0724		1.6066	0.277523
Q8IXM2-2	36	Q8IXM2-2	Chromatin complexes subunit BAP18	BAP18	KLGELTMQLHPVADSSPAGAQIKATVKRKVY	LGELTMQLHPVADSSPAGAQIK	0.934056	1.0523	0.776277		0.277694
J3KP36;A0A0A0MR88;A0A096LPC5;Q9Y4E1-3;Q9Y4E1-6;Q9Y4E1-2;Q9Y4E1;Q9Y4E1-4;Q9Y4E1-5	451;539;539;484;539;531;539;539;515	J3KP36	WASH complex subunit FAM21C	FAM21C	NLKPSSETKTQKGLFSDEEDSEDLFSSQSAS	GLFSDEEDSEDLFSSQSASNLK	1.18596	0.89294	1.05862	1.4407	0.277729
Q9UDY2-3;Q9UDY2;Q9UDY2-7;Q9UDY2-6;U3KQJ2;B1AN86;Q9UDY2-5;Q9UDY2-4;Q9UDY2-2	130	Q9UDY2-3	Tight junction protein ZO-2	TJP2	VVKRPRKVQVAALQASPPLDQDDRAFEVMDE	VQVAALQASPPLDQDDR	0.807689	1.0575	1.6021	1.6916	0.277828
H0YHH6;E7ERY9;P20020-6;P20020-3;P20020-4;P20020	1203	H0YHH6	Calcium-transporting ATPase;Plasma membrane calcium-transporting ATPase 1	ATP2B1	FRIEDSEPHIPLIDDTDAEDDAPTKRNSSPP	IEDSEPHIPLIDDTDAEDDAPTK	2.06902		1.11224		0.278048
H0YJN0;Q9UI08-3;Q9UI08;Q9UI08-2	148;337;331;333	H0YJN0	Ena/VASP-like protein	EVL	PNSSEAGRKPWERSNSVEKPVSSILSRMKPA	SNSVEKPVSSILSR	1.04573	0.98416	1.01754	1.3643	0.278397
E7ER32;A0A087X287;B0QY83;A0A087WU73;W0Z7M9;Q969V6	454	E7ER32	MKL/myocardin-like protein 1	MKL1;mkl1	SGVVKFGSTGSTPPVSPTPSERSLLSTGDEN	FGSTGSTPPVSPTPSER	1.63044	0.73692	2.41063		0.278535
E9PN66;E9PNB3;E9PKN9;E9PS55;E9PMY0;E9PMW4;E9PQ46;E9PIN5;E9PIK4;U3KQ32;E9PKZ4;E9PPM1;O14683	14	E9PN66	Tumor protein p53-inducible protein 11	TP53I11	__MAAKQPPPLMKKHSQTDLVSRLKTRKILG	KHSQTDLVSR	1.26373	1.6703	0.919625	0.9828	0.278995
A0A0A0MRA8;Q9Y2J2-2;Q9Y2J2-4;Q9Y2J2-3;Q9Y2J2;B2RB02;J3KT37	478;478;478;478;460;369;135	A0A0A0MRA8	Band 4.1-like protein 3;Band 4.1-like protein 3, N-terminally processed	EPB41L3	AAEVGTGQYATTKGISQTNLITTVTPEKKAE	GISQTNLITTVTPEK	0.948137	1.3779	1.47132	0.92673	0.279743
P80723-2;P80723	176	P80723-2	Brain acid soluble protein 1	BASP1	ETKSDGAPASDSKPGSSEAAPSSKETPAATE	SDGAPASDSKPGSSEAAPSSK		1.1101		2.0803	0.279783
J3KP36;A0A0A0MR88;A0A096LPC5;Q9Y4E1-3;Q9Y4E1-6;Q9Y4E1-2;Q9Y4E1;Q9Y4E1-4;F8W7U3;E7ESD2;Q641Q2-2;Q641Q2	245;333;333;278;333;325;333;333;245;333;333;333	J3KP36;F8W7U3	WASH complex subunit FAM21C;WASH complex subunit FAM21A	FAM21C;FAM21A	KPRKTLKEKKERRTPSDDEEDNLFAPPKLTD	ERRTPSDDEEDNLFAPPK	0.730514	0.66431	1.25526	0.8439	0.280098
Q92797	1171	Q92797	Symplekin	SYMPK	EQKLKPGGVGAPSSSSPSPSPSARPGPPPSE	LKPGGVGAPSSSSPSPSPSAR	1.82615	1.0888			0.280403
Q03164-2;Q03164;Q03164-3	1685	Q03164-2	Histone-lysine N-methyltransferase 2A;MLL cleavage product N320;MLL cleavage product C180	KMT2A	PDLNPETEESIPSRSSPEGPDPPVLTEVSKQ	SSPEGPDPPVLTEVSK	2.80026	1.2135		0.85566	0.280722
Q8TEK3-2;Q8TEK3	900	Q8TEK3-2	Histone-lysine N-methyltransferase, H3 lysine-79 specific	DOT1L	LASVVLPSRAERARSTPSPVLQPRDPSSTLE	STPSPVLQPR			1.40677	1.049	0.280925
Q8TEK3-2;Q8TEK3	902	Q8TEK3-2	Histone-lysine N-methyltransferase, H3 lysine-79 specific	DOT1L	SVVLPSRAERARSTPSPVLQPRDPSSTLEKQ	STPSPVLQPR			1.40677	1.049	0.280925
H0YDE2;E9PKC0;Q6IQ23-3;Q6IQ23;Q6IQ23-2	534;903;477;903;903	H0YDE2	Pleckstrin homology domain-containing family A member 7	PLEKHA7	YVPYRPHPPQLRKVTSPLQSPTKAKPKVQED	KVTSPLQSPTK	1.19632	1.1739	1.37236	0.84485	0.280984
C9JEJ2;P49585	315	C9JEJ2	Choline-phosphate cytidylyltransferase A	PCYT1A	KHMLKEGKGRMLQAISPKQSPSSSPTRERSP	MLQAISPKQSPSSSPTR		0.73118	0.957213		0.281159
C9JEJ2;P49585	319	C9JEJ2	Choline-phosphate cytidylyltransferase A	PCYT1A	KEGKGRMLQAISPKQSPSSSPTRERSPSPSF	MLQAISPKQSPSSSPTR		0.73118	0.957213		0.281159
E7EWD6;Q76L83	139	E7EWD6	Putative Polycomb group protein ASXL2	ASXL2	KEGKKSRWKRKVSSSSPQSGCPSPTIPAGKV	KVSSSSPQSGCPSPTIPAGK		1.0487	1.40598		0.281212
Q9UQ35;Q9UQ35-2	1122	Q9UQ35	Serine/arginine repetitive matrix protein 2	SRRM2	ELASRSPIRQDRGEFSASPMLKSGMSPEQSR	GEFSASPMLK	1.17224	0.94595	0.615726	0.75855	0.281243
Q5VUA4;Q5VUA4-2	527	Q5VUA4	Zinc finger protein 318	ZNF318	SMLADSTSTQEKRRRSFPDIEDEEKFLYGDE	SFPDIEDEEK	0.948497	1.0653	1.53723		0.281871
F8W0B5;H0YH87;F8WB06;F8VQP2;V9GY86;Q99700-2;Q99700-5;Q99700-4;Q99700	772	F8W0B5	Ataxin-2	ATXN2	NSPAGNKENIKPNETSPSFSKAENKGISPVV	ENIKPNETSPSFSK		0.43264		0.89112	0.282145
Q9BU76	220	Q9BU76	Multiple myeloma tumor-associated protein 2	MMTAG2	DKEHRRPAEATSSPTSPERPRHHHHDSDSNS	RPAEATSSPTSPERPR	1.88665		1.42562	0.79898	0.282218
H0YBG3;A0A0B4J1R1;H0YBT0;A0A087WUS5;P01106;P01106-2;P04198	58	H0YBG3	Myc proto-oncogene protein;N-myc proto-oncogene protein	MYC;MYCN	PAPSEDIWKKFELLPTPPLSPSRRSGLCSPS	KFELLPTPPLSPSR		1.2498	5.08854		0.282398
H0YBG3;A0A0B4J1R1;H0YBT0;A0A087WUS5;P01106;P01106-2;P04198	62	H0YBG3	Myc proto-oncogene protein;N-myc proto-oncogene protein	MYC;MYCN	EDIWKKFELLPTPPLSPSRRSGLCSPSYVAV	KFELLPTPPLSPSR		1.2498	5.08854		0.282398
V9GYT7	61	V9GYT7	0	PSIP1	EKRIQVEQTRDEDLDTDSLD___________	IQVEQTRDEDLDTDSLD	0.784806	1.3041	0.422048	0.77879	0.282598
Q9BYW2;H7BZ93;C9JG86;H7BXT4;Q9BYW2-3;Q9BYW2-2	321	Q9BYW2	Histone-lysine N-methyltransferase SETD2	SETD2	GSKKKSSQSEGIFLGSESDEDSVRTSSSQRS	SSQSEGIFLGSESDEDSVR	0.777061	0.94338	1.0206	0.99774	0.28273
Q9BYW2;H7BZ93;C9JG86;H7BXT4;Q9BYW2-3;Q9BYW2-2	323	Q9BYW2	Histone-lysine N-methyltransferase SETD2	SETD2	KKKSSQSEGIFLGSESDEDSVRTSSSQRSHD	SSQSEGIFLGSESDEDSVR	0.777061	0.94338	1.0206	0.99774	0.28273
A6NNK5;Q12888;Q12888-2;Q12888-3	1381;1426;1431;1431	A6NNK5	Tumor suppressor p53-binding protein 1	TP53BP1	LRETAVPGPLGIEDISPNLSPDDKSFSRVVP	ETAVPGPLGIEDISPNLSPDDK	1.35367	0.60977	0.837942	0.57328	0.283785
P46821	704	P46821	Microtubule-associated protein 1B;MAP1B heavy chain;MAP1 light chain LC1	MAP1B	KKEEKKEPKKEVKKETPPKEVKKEVKKEEKK	KETPPKEVK	1.08864		1.88484		0.283857
Q9UQ35;Q9UQ35-2	1972	Q9UQ35	Serine/arginine repetitive matrix protein 2	SRRM2	RSRSRTPPVTRRRSRSRTSPITRRRSRSRTS	SRTSPITR	0.702543	1.0366	0.983381	0.92926	0.284638
Q5VUA4;Q5VUA4-2	79	Q5VUA4	Zinc finger protein 318	ZNF318	RGRRASPSPPRGRRVSPSPPRARRGSPSPPR	RVSPSPPR	1.03593		1.30755		0.284988
Q5VUA4;Q5VUA4-2	81	Q5VUA4	Zinc finger protein 318	ZNF318	RRASPSPPRGRRVSPSPPRARRGSPSPPRGR	RVSPSPPR	1.03593		1.30755		0.284988
Q9P266	770	Q9P266	Junctional protein associated with coronary artery disease	KIAA1462	SLSPSSNSAFSRTSLSVDQAPTPKAGRSQPC	TSLSVDQAPTPK	2.57102			1.1317	0.285279
J3KQ96;E7ETY2;Q13428-6;Q13428-7;Q13428;Q13428-3;Q13428-4;Q13428-2;Q13428-8	1257	J3KQ96;Q13428	Treacle protein	TCOF1	DGKQEAKPQQAAGMLSPKTGGKEAASGTTPQ	PQQAAGMLSPK	1.08806		1.33964	0.93659	0.285638
H0Y2V6;Q5SW79-2;Q5SW79-3;Q5SW79	928	H0Y2V6	Centrosomal protein of 170 kDa	CEP170	KTDEGPDTPSYNRDNSISPESDVDTASTISL	DNSISPESDVDTASTISLVTGETER	0.946342		0.992851		0.285728
H0Y2V6;Q5SW79-2;Q5SW79-3;Q5SW79	933	H0Y2V6	Centrosomal protein of 170 kDa	CEP170	PDTPSYNRDNSISPESDVDTASTISLVTGET	DNSISPESDVDTASTISLVTGETER	0.946342		0.992851		0.285728
Q13177	141	Q13177	Serine/threonine-protein kinase PAK 2;PAK-2p27;PAK-2p34	PAK2	VLKFYDSNTVKQKYLSFTPPEKDGFPSGTPA	YLSFTPPEK	1.37684	0.86511		1.303	0.285752
J3KRA9;Q96Q15-4;Q96Q15-3;Q96Q15-2;Q96Q15	3570	J3KRA9	Serine/threonine-protein kinase SMG1	SMG1	MSQNARKLIQKNLATSADTPPSTVPGTGKSV	NLATSADTPPSTVPGTGK		0.55024	0.925326		0.285811
J3KRA9;Q96Q15-4;Q96Q15-3;Q96Q15-2;Q96Q15	3576	J3KRA9	Serine/threonine-protein kinase SMG1	SMG1	KLIQKNLATSADTPPSTVPGTGKSVACSPKK	NLATSADTPPSTVPGTGK		0.55024	0.925326		0.285811
H9KVB4;O15417-3;O15417-2;O15417	1136	H9KVB4	Trinucleotide repeat-containing gene 18 protein	TNRC18	PERLALSPEDKPIRLSPSKITEPLREGPEEE	LALSPEDKPIRLSPSK	1.81212			1.0801	0.285955
Q6MZP7-3;Q6MZP7	314	Q6MZP7-3	Protein lin-54 homolog	LIN54	STTQTPNKIAISPLKSPNKAVKSTVQTITVG	IAISPLKSPNK	1.82103	0.85342	1.51076	0.98101	0.286138
H9KVB4;O15417-3;O15417-2;O15417	1127	H9KVB4	Trinucleotide repeat-containing gene 18 protein	TNRC18	PDVPLPADGPERLALSPEDKPIRLSPSKITE	LALSPEDKPIRLSPSK	1.82555			1.0801	0.286722
Q9UQR0;H0Y6S1	511	Q9UQR0	Sex comb on midleg-like protein 2	SCML2	TKRSPQQTVPYVVPLSPKLPKTKEYASEGEP	SPQQTVPYVVPLSPK	1.59872	1.0214	1.25186	0.88858	0.287211
Q13523	366	Q13523	Serine/threonine-protein kinase PRP4 homolog	PRPF4B	KRRSLSPKPRDKSRRSRSPLLNDRRSKQSKS	SRSPLLNDR	0.830979	1.0073		0.99295	0.287237
Q13523	368	Q13523	Serine/threonine-protein kinase PRP4 homolog	PRPF4B	RSLSPKPRDKSRRSRSPLLNDRRSKQSKSPS	SRSPLLNDR	0.830979	1.0073		0.99295	0.287237
C9JTT8;Q68DU7;H7C1N3;O15155-2;O15155	50	C9JTT8	BET1 homolog	BET1;DKFZp781C0425	LTESLRSKVTAIKSLSIEIGHEVKTQNKLLA	SLSIEIGHEVK	0.861772	1.0777	0.861846		0.287385
C9K0M5;B4DF95;Q15735	150	C9K0M5	Phosphatidylinositol 4,5-bisphosphate 5-phosphatase A	INPP5J	PTSLGLVMPASAGPRSPPVTLGPNLAPTSRD	SPPVTLGPNLAPTSR			0.941265	0.61696	0.288024
Q96DF8	391	Q96DF8	Protein DGCR14	DGCR14	RRVTENLASLTPKGLSPAMSPALQRLVSRTA	GLSPAMSPALQR	0.884956	1.0129	1.44388	1.3069	0.288182
Q96DF8	395	Q96DF8	Protein DGCR14	DGCR14	ENLASLTPKGLSPAMSPALQRLVSRTASKYT	GLSPAMSPALQR	0.884956	1.0129	1.44388	1.3069	0.288182
H3BUM4;B4E2E0;O43237-2;O43237	194	H3BUM4	Cytoplasmic dynein 1 light intermediate chain 2	DYNC1LI2	KDFQDYMEPEEGCQGSPQRRGPLTSGSDEEN	DFQDYMEPEEGCQGSPQR	1.0457		1.43182		0.288437
A0A087X055;Q92766-5;Q92766-3;Q92766;Q92766-2	1174	A0A087X055	Ras-responsive element-binding protein 1	RREB1	MRSRPRANSGGVDLDSSGEFASIEKMLATTD	ANSGGVDLDSSGEFASIEK	1.21518		1.02432		0.289024
A0A087X055;Q92766-5;Q92766-3;Q92766;Q92766-2	1175	A0A087X055	Ras-responsive element-binding protein 1	RREB1	RSRPRANSGGVDLDSSGEFASIEKMLATTDT	ANSGGVDLDSSGEFASIEK	1.21518		1.02432		0.289024
J9JID7;Q03252	422	J9JID7	Lamin-B2	LMNB2	SPSSRVTVSRATSSSSGSLSATGRLGRSKRK	ATSSSSGSLSATGR			0.674536	0.95267	0.289088
J3KQ96;E7ETY2;Q13428-6;Q13428-7;Q13428-5;Q13428;Q13428-3;Q13428-4;Q13428-2;Q13428-8	381	J3KQ96;Q13428	Treacle protein	TCOF1	GKTSQVGAASAPAKESPRKGAAPAPPGKTGP	TSQVGAASAPAKESPR	1.20107	1.1802	0.969744	0.96302	0.289423
A6NNN6;E7ETA6;Q15154-2;Q15154	1186	A6NNN6	Pericentriolar material 1 protein	PCM1	SGKTEYMAFPKPFESSSSIGAEKPRNKKLPE	PFESSSSIGAEKPR	2.06684		1.09282		0.289519
A0A088AWN2;Q8TBZ3-4;Q8TBZ3-5;Q8TBZ3-6;Q8TBZ3;Q8TBZ3-2;Q8TBZ3-7	434	A0A088AWN2	WD repeat-containing protein 20	WDR20	TTPGNSVPPPLPRSNSLPHSAVSNAGSKSSV	SNSLPHSAVSNAGSK	1.03727		1.34891		0.289522
P35251-2;P35251;E0CX09;D6RAD2	73	P35251-2	Replication factor C subunit 1	RFC1	QPSKKKRIIYDSDSESEETLQVKNAKKPPEK	IIYDSDSESEETLQVK	0.980008	0.20221	1.03073		0.289797
E9PJ24;F8WEF5;Q9P1Y6-2;Q9P1Y6-3;Q9P1Y6	1229	E9PJ24	PHD and RING finger domain-containing protein 1	PHRF1	EDLPTRLPALGEAHVSPEVATADKAPLQAPP	LPALGEAHVSPEVATADK	0.973331	0.9303	0.778756	1.0536	0.289799
H0Y2V6;Q5SW79-2;Q5SW79-3;Q5SW79	930	H0Y2V6	Centrosomal protein of 170 kDa	CEP170	DEGPDTPSYNRDNSISPESDVDTASTISLVT	DNSISPESDVDTASTISLVTGETER	0.942596		0.992851		0.289963
O60779	223	O60779	Thiamine transporter 1	SLC19A2	LPMPQKSLFFHHIPSTCQRVNGIKVQNGGIV	SLFFHHIPSTCQR	2.25555	1.1035			0.290097
Q8NDT2	267	Q8NDT2	Putative RNA-binding protein 15B	RBM15B	YLPLHGGYQYKQRSLSPVAAPPLREPRARHA	SLSPVAAPPLREPR	1.2847	0.91686	1.26299	0.99577	0.2905
Q12923-3;Q12923;Q12923-4	908	Q12923-3	Tyrosine-protein phosphatase non-receptor type 13	PTPN13	LQAESVRGFNMGRAISTGSLASSTLNKLAVR	AISTGSLASSTLNK	0.705617	0.98922	1.0133		0.290733
A8MQ02;J3KN01;P55196;P55196-5;P55196-3;P55196-1;Q5TIG5;P55196-2;P55196-6	1066;1114;1107;1106;1090;1090;1107;1091;1107	A8MQ02	Afadin	MLLT4	QGAIYHGLATLLNQPSPMMQRISDRRGSGKP	QGAIYHGLATLLNQPSPMMQR	0.956023	0.68304			0.291621
E7ETK5;H0Y4R1;P12268	160	E7ETK5	Inosine-5'-monophosphate dehydrogenase 2	IMPDH2	TDTGRMGSRLVGIISSRDIDFLKEEEHDCFL	LVGIISSR	1.31287	1.4796		0.84833	0.292104
P53999;D6RC37;D6R970	17	P53999	Activated RNA polymerase II transcriptional coactivator p15	SUB1	PKSKELVSSSSSGSDSDSEVDKKLKRKKQVA	ELVSSSSSGSDSDSEVDKK	0.550025	0.72268	1.24154		0.292492
Q86YS7;Q86YS7-3;H0YFE9;Q86YS7-2;Q86YS7-4;Q86YS7-5	260	Q86YS7	C2 domain-containing protein 5	C2CD5	LDKLSSPAAFLPACNSPSKEMKEIPFNEDPN	LSSPAAFLPACNSPSK	1.44204	0.83853	1.32406	1.0881	0.292855
P18583-6;P18583-2;P18583-10;P18583-3;P18583-4;P18583-7;P18583;P18583-5;P18583-9;H7C1M2	1697	P18583-6	Protein SON	SON	PLPVKESDQTLAALLSPKESSGGEKEVPPPP	ESDQTLAALLSPK	0.759359	0.97737	0.889521	1.0759	0.293053
Q9NQS7-2;Q9NQS7	214	Q9NQS7-2	Inner centromere protein	INCENP	TPASATAPTSQGIPTSDEESTPKKSKARILE	TLSPTPASATAPTSQGIPTSDEESTPKK	1.18336	0.81953		0.44704	0.293551
E9PCT1;A9Z1X7;Q8IYB3;Q8IYB3-2;M0R088	683	E9PCT1;M0R088	Serine/arginine repetitive matrix protein 1	SRRM1	RSTREARSPQPNKRHSPSPRPRAPQTSSSPP	RHSPSPRPR	1.29559		10.6385	0.77081	0.293562
E9PCT1;A9Z1X7;Q8IYB3;Q8IYB3-2;M0R088	685	E9PCT1;M0R088	Serine/arginine repetitive matrix protein 1	SRRM1	TREARSPQPNKRHSPSPRPRAPQTSSSPPPV	RHSPSPRPR	1.29559		10.6385	0.77081	0.293562
P17096;P17096-2	103;92	P17096;P17096-2	High mobility group protein HMG-I/HMG-Y	HMGA1	KKLEKEEEEGISQESSEEEQ___________	KLEKEEEEGISQESSEEEQ	0.958681	1.2416	0.477418	0.67586	0.294125
Q8ND56-2;Q8ND56;Q8ND56-3	192	Q8ND56-2	Protein LSM14 homolog A	LSM14A	LSQGRSSPQLDPLRKSPTMEQAVQTASAHLP	KSPTMEQAVQTASAHLPAPAAVGR	1.75012	1.0651			0.294239
Q9UHB7	1055	Q9UHB7	AF4/FMR2 family member 4	AFF4	QAPSPGLGSKAVGMPSPVSPKLSPGNSGNYS	AVGMPSPVSPK	1.76485	1.0658			0.294491
Q9UQ35;Q9UQ35-2	1383	Q9UQ35	Serine/arginine repetitive matrix protein 2	SRRM2	SLDMKEQSTRSSGHSSSELSPDAVEKAGMSS	SSGHSSSELSPDAVEK	0.776217	0.97204			0.294608
C9JFV4;Q8IZL8	1033	C9JFV4	Proline-, glutamic acid- and leucine-rich protein 1	PELP1	RGADTAPTLAPEALPSQGEVEREGESPAAGP	GADTAPTLAPEALPSQGEVER	1.1248	1.0458	0.721137	0.48147	0.294755
O00443;O00443-2	259	O00443	Phosphatidylinositol 4-phosphate 3-kinase C2 domain-containing subunit alpha	PIK3C2A	TDLEITDSKVSNLQVSPKSEDISKFDWLDLD	VSNLQVSPK			1.16861	1.0174	0.295222
Q9NSI6-3;Q9NSI6-2;Q9NSI6	1904	Q9NSI6-3	Bromodomain and WD repeat-containing protein 1	BRWD1	QDNGLSRKISRKRVCSSDSDSSLQVVKKSSK	VCSSDSDSSLQVVK	0.910249	1.3361		1.1398	0.295238
Q9NSI6-3;Q9NSI6-2;Q9NSI6	1905	Q9NSI6-3	Bromodomain and WD repeat-containing protein 1	BRWD1	DNGLSRKISRKRVCSSDSDSSLQVVKKSSKA	VCSSDSDSSLQVVK	0.910249	1.3361		1.1398	0.295238
Q9NSI6-3;Q9NSI6-2;Q9NSI6	1907	Q9NSI6-3	Bromodomain and WD repeat-containing protein 1	BRWD1	GLSRKISRKRVCSSDSDSSLQVVKKSSKART	VCSSDSDSSLQVVK	0.910249	1.3361		1.1398	0.295238
G5E972;P42167;P42167-2;P42167-3;P42166	74	G5E972;P42166	Lamina-associated polypeptide 2, isoforms beta/gamma;Thymopoietin;Thymopentin;Lamina-associated polypeptide 2, isoform alpha;Thymopoietin;Thymopentin	TMPO	SKGPPDFSSDEEREPTPVLGSGAAAAGRSRA	GPPDFSSDEEREPTPVLGSGAAAAGR	1.98961		1.07893		0.29536
A2AB15;O60231	106	A2AB15	Putative pre-mRNA-splicing factor ATP-dependent RNA helicase DHX16	DHX16	LEKNRSYRLLEDSEESSEETVSRAGSSLQKK	LLEDSEESSEETVSR		0.63544	0.951203		0.295413
Q14676-2;Q14676;Q14676-3;Q14676-4	376	Q14676-2	Mediator of DNA damage checkpoint protein 1	MDC1	PGAPGLAHLQESQAGSDTDVEEGKAPQAVPL	GPGAPGLAHLQESQAGSDTDVEEGK	1.11196	0.91017	1.13327	1.1024	0.296052
P46821	828	P46821	Microtubule-associated protein 1B;MAP1B heavy chain;MAP1 light chain LC1	MAP1B	GIAAIGPAKELEAERSLMSSPEDLTKDFEEL	ELEAERSLMSSPEDLTK	0.820008		1.51016	1.429	0.296157
Q09666	212	Q09666	Neuroblast differentiation-associated protein AHNAK	AHNAK	VETQSGKTVIRLPSGSGAASPTGSAVDIRAG	LPSGSGAASPTGSAVDIR	0.516556	0.61708	1.33627		0.296383
Q9GZT3-2;Q9GZT3	100;102	Q9GZT3-2	SRA stem-loop-interacting RNA-binding protein, mitochondrial	SLIRP	DGVKVHTRRPKLPQTSDDEKKDF________	LPQTSDDEKKDF			1.05865	1.6933	0.296472
H0YA82;Q4G0J3;Q4G0J3-3;D6RFF0	257	H0YA82	La-related protein 7	LARP7	DTSNTSISKMKRSRPTSEGSDIESTEPQKQC	SRPTSEGSDIESTEPQK		0.8136		0.97798	0.296611
Q14004-2;Q14004	400	Q14004-2	Cyclin-dependent kinase 13	CDK13	SPYSSSSWRRSRSPYSPVLRRSGKSRSRSPY	SRSPYSPVLR	1.28172	1.027			0.296911
Q9Y2U8	141	Q9Y2U8	Inner nuclear membrane protein Man1	LEMD3	SAAPAAGSKVLLGFSSDESDVEASPRDQAGG	VLLGFSSDESDVEASPR	1.33547	1.4619	0.922424	0.94909	0.297073
A6NDB9	303	A6NDB9	Paralemmin-3	PALM3	AMGEIGRVPEVVQTSSPRLQERLEAAASIEG	VPEVVQTSSPR		1.1268	0.81586	0.76926	0.297199
Q9NYV4-2;J3QSD7;Q9NYV4-3;Q9NYV4	1083	Q9NYV4-2	Cyclin-dependent kinase 12	CDK12	KETTSGTSTEPVKNSSPAPPQPAPGKVESGA	NSSPAPPQPAPGK	2.92381	0.92544	1.69745	0.82671	0.297935
Q8WXI9	134	Q8WXI9	Transcriptional repressor p66-beta	GATAD2B	LTPSPDIIVLSDNEASSPRSSSRMEERLKAA	GRLTPSPDIIVLSDNEASSPR		0.9185	1.08355	0.62419	0.2982
H0YKH0;H0YLW9;H0YLI3;F5H7D6;H0YNT2;H0YKT5;H0YKN8;H0YL70;Q04726-2;Q04726-7;Q04726-3;Q04726-6;Q04726-5;Q04726-4;Q04726	245	H0YKH0	Transducin-like enhancer protein 3	TLE3	EEKDSLSRYDSDGDKSDDLVVDVSNEDPATP	YDSDGDKSDDLVVDVSNEDPATPR			2.02102	1.076	0.298538
H7BZL0;C9J808;Q9BYG3	238	H7BZL0	MKI67 FHA domain-interacting nucleolar phosphoprotein	NIFK	TPEKTVDSQGPTPVCTPTFLERRKSQVAELN	TVDSQGPTPVCTPTFLER	0.887075	1.1032	0.681153		0.298757
C9JW01;A0A0A0MR59;Q8TB72-2;Q8TB72-4;Q8TB72-3;Q8TB72	136	C9JW01	Pumilio homolog 2	PUM2	AETDGPEKGDQKGKASPFEEDQNRDLKQGDD	GKASPFEEDQNR	0.957396	0.99807	1.09637	1.209	0.299041
Q13111;Q13111-3;Q13111-2;K7EPA1	307	Q13111	Chromatin assembly factor 1 subunit A	CHAF1A	STSSPEGPPAPPKQHSSTSPFPTSTPLRRIT	QHSSTSPFPTSTPLR		1.0342	1.38723		0.29923
P12270	2155	P12270	Nucleoprotein TPR	TPR	LVVPHRTDGFAEAIHSPQVAGVPRFRFGPPE	TDGFAEAIHSPQVAGVPR	1.51651		1.04348		0.299496
Q99442	335	Q99442	Translocation protein SEC62	SEC62	DEEGKVGPGNHGTEGSGGERHSDTDSDRRED	VGPGNHGTEGSGGER	0.939408	1.4383	0.998004	1.1381	0.299832
A0A087WZH7;P29966	120	A0A087WZH7	Myristoylated alanine-rich C-kinase substrate	MARCKS	KEAPAEGEAAEPGSPTAAEGEAASAASSTSS	EAPAEGEAAEPGSPTAAEGEAASAASSTSSPK	1.5802	0.84976	1.25997		0.299946
O60293-2;O60293	809	O60293-2	Zinc finger C3H1 domain-containing protein	ZFC3H1	IKSDQLKTSSSSPANSDVEIDGIGRIAMVTK	TSSSSPANSDVEIDGIGR	0.112419		0.802568		0.300299
Q5T200-2;Q5T200	328	Q5T200-2	Zinc finger CCCH domain-containing protein 13	ZC3H13	KPRSTSPAGQHHSPISSRHHSSSSQSGSSIQ	STSPAGQHHSPISSR		1.0635	1.86268		0.301142
H0Y7Y8;Q4LE39-4;Q4LE39-3;Q4LE39-2;Q4LE39;H7C5R6	790	H0Y7Y8	AT-rich interactive domain-containing protein 4B	ARID4B	VSKSPERLRKDIEVLSEDTDYEEDEVTKKRK	KDIEVLSEDTDYEEDEVTK	1.05632	1.7887	1.02628	0.97758	0.301448
Q2KHR3-2;Q2KHR3;H0YCQ7	1207	Q2KHR3-2	Glutamine and serine-rich protein 1	QSER1	LPKPSSTTPTPLVSETGGNSPSDKVDNELKN	PSSTTPTPLVSETGGNSPSDKVDNELK	1.92827			1.0666	0.301542
S4R403;Q9Y2D8-2;Q9Y2D8-3;Q9Y2D8	312	S4R403	Afadin- and alpha-actinin-binding protein	SSX2IP	KKPRERVDDSTGTVISDVEEDAGELSRESMW	VDDSTGTVISDVEEDAGELSR	1.05055		1.65267		0.301558
Q86TV6;Q86TV6-2;H0YK02;H0YJS2	682	Q86TV6	Tetratricopeptide repeat protein 7B	TTC7B	RVEQALSEVASSLQSSAPKQGPLHPWMTLAQ	VEQALSEVASSLQSSAPK	1.3128	1.6598	0.827609		0.302455
Q9Y4A0	460	Q9Y4A0	Jerky protein homolog-like	JRKL	TDSEIIRRAQGQADESSENEEEEIELIPEKH	AQGQADESSENEEEEIELIPEK	1.64747		1.04912		0.302639
Q9Y4A0	461	Q9Y4A0	Jerky protein homolog-like	JRKL	DSEIIRRAQGQADESSENEEEEIELIPEKHI	AQGQADESSENEEEEIELIPEK	1.64747		1.04912		0.302639
Q9H1E3;Q9H1E3-2	214	Q9H1E3	Nuclear ubiquitous casein and cyclin-dependent kinase substrate 1	NUCKS1	KEKTPSPKEEDEEPESPPEKKTSTSPPPEKS	TPSPKEEDEEPESPPEKK	2.85242		2.28535	0.61196	0.303136
Q09666	5110	Q09666	Neuroblast differentiation-associated protein AHNAK	AHNAK	FDIKSPKFKAEAPLPSPKLEGELQAPDLELS	AEAPLPSPK	1.36186	0.87422	1.27341	1.0382	0.303396
[truncated: 7,123 more rows]
[truncated: 3 more columns]
