# Supplementary material for: Global phosphoproteomic analysis reveals ARMC10 as an AMPK substrate that regulates mitochondrial dynamics
Source: Nat Commun. 2019 Jan 10;10:104. doi: 10.1038/s41467-018-08004-0 (PMC6328551; doi:10.1038/s41467-018-08004-0)
Supplement: Supplementary file 3 — Supplementary Data 2 [file 41467_2018_8004_MOESM3_ESM.xlsx]

## Sheet: Higher phospho-level in WT
Proteins	Leading proteins	Protein names	Gene names	Positions within proteins	Sequence window	Peptide	Exp. 01	Exp. 02	Exp. 03	Exp. 04	P-value
A2A2G5;Q9UJ14-5;Q9UJ14	A2A2G5	Gamma-glutamyltransferase 7;Gamma-glutamyltransferase 7 heavy chain;Gamma-glutamyltransferase 7 light chain	GGT7	72	DPDSFLKSARLQRLPSSSSEMGSQDGSPLRE	LQRLPSSSSE	2.31777	2.2608	2.22074		6.21473e-09		CGN	134	SHSQASLAGP
Q8N2F6-6;Q8N2F6-4;Q8N2F6-5;Q8N2F6-2	Q8N2F6-6	Armadillo repeat-containing protein 10	ARMC10	45	GRRRGDRELGIRSSKSAEDLTDGSYDDVLNA	IRSSKSAEDL	2.79494	3.1405	3.01969	3.0645	9.64126e-09		CTNNB1	552	TQRRTSMGGT
O75151;E7ET14;A0A087WW48	O75151	Lysine-specific demethylase PHF2	PHF2	882	DACFKDSDYVYPSLESDEDNPIFKSRSKKRK	YPSLESDEDN	2.02873	1.9265	1.9586	1.1459	4.44231e-08		AGPAT9	68	LKNSASVGII
F8W8M4;A0A0A0MRL6;O14639-3;O14639-5;O14639-2;O14639-6;O14639;J3QSX6;H0Y3K7;O14639-4;H0Y7N6;F6XFR5	F8W8M4	Actin-binding LIM protein 1	ABLIM1	435	RQSLGESPRTLSPTPSAEGYQDVRDRMIHRS	LSPTPSAEGY	1.39935	1.7149	1.83932	1.7524	4.87682e-07		MFF	172	LVRNDSLPVL
B8QGS9;Q99959-2;Q99959	B8QGS9	Plakophilin-2	PKP2	154	RSLRHPLRRLEISPDSSPERAHYTHSDYQYS	EISPDSSPER	1.55666		1.59785	1.6737	1.35101e-06
S4R3V8;Q86X29-6;Q86X29-5;Q86X29-2;Q86X29-3;Q86X29-4;Q86X29	S4R3V8	Lipolysis-stimulated lipoprotein receptor	LSR	493	EQAGGGWRARRPRARSVDALDDLTPPSTAES	RPRARSVDAL	2.20449	2.1017	1.933		3.0568e-06		EML3	176	SRKAISSANL
E9PRL8;E9PQ71;E9PIP9;E9PJ54;E9PM00;Q9UBM7	E9PRL8	7-dehydrocholesterol reductase	DHCR7	14	__MAAKSQPNIPKAKSLDGVTNDRTASQGQW	IPKAKSLDGV		2.1446	2.18446	2.4686	3.53075e-06		KLC4	590	MKRAASLNYL
Q86W71;E7EVX2;Q13439-3;Q13439-4;Q13439;Q13439-5	Q86W71	Golgin subfamily A member 4	GOLGA4	71	GDTQSFAQKLQLRVPSVESLFRSPIKESLFR	QLRVPSVESL	1.20863	1.8958	2.1582	1.9074	6.74205e-06		SMCR8	498	LTVPLSPQVV
O15173;O15173-2	O15173	Membrane-associated progesterone receptor component 2	PGRMC2	104	ESPATSLPRMKKRDFSLEQLRQYDGSRNPRI	KKRDFSLEQL	38.0807	30.669	1.26924	18.354	8.81903e-06		GOLGA4	71	QLRVPSVESL
E7EUL7;E9PHV5;P28290-2;P28290-3;P28290	E7EUL7	Sperm-specific antigen 2	SSFA2	739	RYLFAKAGYPLRRSQSLPTTLLSPVRVVSSV	LRRSQSLPTT	1.73232	1.7949	1.4958	1.7408	1.39232e-05
O75151;E7ET14;A0A087WW48	O75151	Lysine-specific demethylase PHF2	PHF2	625	PDSLLKMEEEQKLEKSPLAGNKDNKFSFSFS	QKLEKSPLAG	2.49682	2.3098	3.10049	3.2267	1.6473e-05		NUMA1	1969	TLRRASMQPI
Q6P0Q8-2;Q6P0Q8	Q6P0Q8-2	Microtubule-associated serine/threonine-protein kinase 2	MAST2	74	QDVVTGVSPLLFRKLSNPDIFSSTGKVKLQR	LFRKLSNPDI	1.86438		2.21024	1.942	1.6569e-05		MTFR1L	238	LSKASSFADM
F8W8M4;A0A0A0MRL6;O14639-3;O14639-5;O14639-2;O14639-6;O14639;J3QSX6;H0Y3K7;O14639-4;H0Y7N6;F6XFR5	F8W8M4	Actin-binding LIM protein 1	ABLIM1	706	LPDGHMPAMRMDRGVSMPNMLEPKIFPYEML	MDRGVSMPNM	1.71618	1.6425	1.88182	2.0426	1.80102e-05		AHNAK	5749	KSSKASLGSL
Q8TEV9-2;Q8TEV9	Q8TEV9-2	Smith-Magenis syndrome chromosomal region candidate gene 8 protein	SMCR8	498	VLSKSDSQASLTVPLSPQVVRSKAVSHRTIS	LTVPLSPQVV	1.08605	3.863	3.21605	2.8039	2.20558e-05		ABLIM1	435	LSPTPSAEGY
M0R201;M0QY29;Q05469-2;Q05469	M0R201	Hormone-sensitive lipase	LIPE	855	GLSALPLSEPMRRSVSEAALAQPQGPLGTDS	MRRSVSEAAL	1.92127	1.7041	2.23874	1.888	2.38641e-05
Q09666	Q09666	Neuroblast differentiation-associated protein AHNAK	AHNAK	5749	ASISGSKGDLKSSKASLGSLEGEAEAEASSP	KSSKASLGSL	2.68572	1.0789	2.59632	2.1133	3.00284e-05
Q9NSK0-5;Q9NSK0;Q9NSK0-3	Q9NSK0-5	Kinesin light chain 4	KLC4	590	GTEPRPSSSNMKRAASLNYLNQPSAAPLQVS	MKRAASLNYL	1.50261	1.0096	1.7204	1.6991	3.78376e-05
B0QY67;B0QY64;Q9UH99-3;Q9UH99;Q9UH99-2	B0QY67	SUN domain-containing protein 2	SUN2	110	WGEDLRVRRRRGTGGSESSRASGLVGRKATE	RGTGGSESSR	1.79276	2.0308		1.6897	4.20828e-05
B0QY67;B0QY64;Q9UH99-3;Q9UH99;Q9UH99-2	B0QY67	SUN domain-containing protein 2	SUN2	112	EDLRVRRRRGTGGSESSRASGLVGRKATEDF	TGGSESSRAS	1.79276	2.0308		1.6897	4.20828e-05
B0QY67;B0QY64;Q9UH99-3;Q9UH99;Q9UH99-2	B0QY67	SUN domain-containing protein 2	SUN2	116	VRRRRGTGGSESSRASGLVGRKATEDFLGSS	ESSRASGLVG	1.79276	2.0308		1.6897	4.20828e-05
Q53EU6	Q53EU6	Glycerol-3-phosphate acyltransferase 3	AGPAT9	68	IEKGTPKESILKNSASVGIIQRDESPMEKGL	LKNSASVGII	15.8153	33.908		14.304	4.6645e-05
H7BXI1;A0A087WXU3;A0FGR8-5;A0FGR8-2;A0FGR8;A0FGR8-6	H7BXI1	Extended synaptotagmin-2	ESYT2	738	PEAGPQGLHDLGRSSSSLLASPGHISVKEPT	LGRSSSSLLA	4.47968	3.1764	3.33045	2.5477	4.83804e-05
Q15149-7;Q15149-8;Q15149-9;Q15149-5;Q15149-4;Q15149-6;Q15149-3;Q15149-2;Q15149	Q15149-7	Plectin	PLEC	4389	SGNAGGFRSRSSSVGSSSSYPISPAVSRTQL	SSSVGSSSSY	1.71916	2.3945	2.0061	2.1681	4.85034e-05
H7BXI1;A0A087WXU3;A0FGR8-5;A0FGR8-2;A0FGR8;A0FGR8-6	H7BXI1	Extended synaptotagmin-2	ESYT2	737	PPEAGPQGLHDLGRSSSSLLASPGHISVKEP	DLGRSSSSLL	4.75443	3.1764	3.33045		6.38007e-05
B8QGS9;Q99959-2;Q99959	B8QGS9	Plakophilin-2	PKP2	151	VEERSLRHPLRRLEISPDSSPERAHYTHSDY	RRLEISPDSS	1.54543	1.3565	1.69532	1.4994	9.86202e-05
Q9H8G2-2;Q9H8G2	Q9H8G2-2	Caspase activity and apoptosis inhibitor 1	CAAP1	312	DIEKSVNEILGLAESSPNEPKAATLAVPPPE	GLAESSPNEP	1.54775	1.3188	1.6219	1.6074	0.000129068
Q6KC79-2;Q6KC79;Q6KC79-3	Q6KC79-2	Nipped-B-like protein	NIPBL	284	SFPLRSPQPVCSPAGSEGTPKGSRPPLILQS	CSPAGSEGTP	1.60133	1.5251	2.04207	1.7528	0.000150138
F8VZY9;P05783	F8VZY9	Keratin, type I cytoskeletal 18	KRT18	34	VQAPSYGARPVSSAASVYAGAGGSGSRISVS	VSSAASVYAG	1.9846		2.62226	2.7942	0.000159102
H7BXI1;A0A087WXU3;A0FGR8-5;A0FGR8-2;A0FGR8;A0FGR8-6	H7BXI1	Extended synaptotagmin-2	ESYT2	761	HISVKEPTPSIASDISLPIATQELRQRLRQL	IASDISLPIA	2.18972	1.7476	1.7125		0.000217624
O94880;O94880-2	O94880	PHD finger protein 14	PHF14	835	KKIPIRNTRTRGRKRSFVPEEEKHEERVPRE	RGRKRSFVPE	1.63956	2.0014	2.1675		0.000228045
Q9UQ35;Q9UQ35-2	Q9UQ35	Serine/arginine repetitive matrix protein 2	SRRM2	424	PEKLPQSSSSESSPPSPQPTKVSRHASSSPE	ESSPPSPQPT	1.72512	0.58025	2.06437	2.3569	0.000232888
P02545-3;P02545;P02545-5;P02545-4;Q3BDU5;P02545-2;P02545-6;Q5TCI8	P02545-3	Prelamin-A/C;Lamin-A/C	LMNA	407	SPTSQRSRGRASSHSSQTQGGGSVTKKRKLE	ASSHSSQTQG	1.77566	2.8523	2.20245	2.8006	0.000256274
J3KQ45;F8W8W7;O43493-2;O43493-5;O43493-3;O43493;O43493-4	J3KQ45	Trans-Golgi network integral membrane protein 2	TGOLN2	70	KSHPEPQTPKDSPSKSSAEAQTPEDTPNKSG	DSPSKSSAEA	1.64198	1.7778		1.4347	0.000265776
P16403	P16403	Histone H1.2	HIST1H1C	2	______________MSETAPAAPAAAPPAEK	____MSETAP	0.993246	1.5477	1.86986	1.529	0.00026896
Q9HBD4;A0A0A0MT49;P51532-5;P51532-2;P51532-3;P51532-4;P51532;K7EP28	Q9HBD4	Transcription activator BRG1	SMARCA4	610	QTPAIGPDGEPLDETSQMSDLPVKVIHVESG	PLDETSQMSD	2.47408	2.0701	1.63217	1.7942	0.000296447
P46100-4;P46100;P46100-2;P46100-5;P46100-3;A0A096LNW1;A0A096LNL9;P46100-6	P46100-4	Transcriptional regulator ATRX	ATRX	677	TPLRRPTETNPVTSNSDEECNETVKEKQKLS	PVTSNSDEEC	2.06262	1.5455	1.59076	1.5372	0.000344273
H0YA82;Q4G0J3;Q4G0J3-3	H0YA82	La-related protein 7	LARP7	300	SSLPEVRTGKRKRSSSEDAESLAPRSKVKKI	RKRSSSEDAE	1.50623	1.8983	1.68965	1.3889	0.000428917
Q15149-7;Q15149-8;Q15149-9;Q15149-5;Q15149-4;Q15149-6;Q15149-3;Q15149-2;Q15149	Q15149-7	Plectin	PLEC	4623	TKGYYSPYSVSGSGSTAGSRTGSRTGSRAGS	SGSGSTAGSR	1.01486	1.5711	1.76261	2.1089	0.000436894
O75151;E7ET14;A0A087WW48	O75151	Lysine-specific demethylase PHF2	PHF2	899	EDNPIFKSRSKKRKGSDDAPYSPTARVGPSV	KKRKGSDDAP		2.2569	3.97314	3.0618	0.000471737
A2RU67	A2RU67	Uncharacterized protein KIAA1467	KIAA1467	62	VKNGKSPLGEAPEPDSDAEVAEAAKPHLSEV	APEPDSDAEV	2.63797	0.7423	1.81146	2.6391	0.000477309
C9JJX6;E9PDC3;O00192-2;O00192	C9JJX6	Armadillo repeat protein deleted in velo-cardio-facial syndrome	ARVCF	642	KAKGKKDGEMDRNFDTLDLPKRTEAAKGFEL	DRNFDTLDLP	1.34557	1.8967	1.69799	1.8516	0.000558713
B0QY67;B0QY64;Q9UH99-3;Q9UH99;Q9UH99-2	B0QY67	SUN domain-containing protein 2	SUN2	107	DANWGEDLRVRRRRGTGGSESSRASGLVGRK	RRRRGTGGSE	1.79276	2.3429		1.6897	0.000566536
F8W897;E7EUF7;Q9H902-2;Q9H902;Q9H902-3	F8W897	Receptor expression-enhancing protein;Receptor expression-enhancing protein 1	REEP1	152	ASKGQGALSERLRSFSMQDLTTIRGDGAPAP	RLRSFSMQDL	2.06919	3.4103	1.8843	2.2025	0.00067352
A0A087WV88;B4DE60;Q9BRK0;Q9BRK0-2	A0A087WV88	Receptor expression-enhancing protein;Receptor expression-enhancing protein 2	REEP2	150	AAKGQGVLSEKLRSFSMQDLTLIRDEDALPL	KLRSFSMQDL	2.20882	2.5334	1.65541	1.6585	0.000678904
A0A087WTQ7;A0A087WV56;A0A087WW71;A0A087X0X5;Q92466-3;Q92466-2;Q92466-5;Q92466-4;Q92466	A0A087WTQ7	DNA damage-binding protein 2	DDB2	26	KTSEIVLRPRNKRSRSPLELEPEAKKLCAKG	NKRSRSPLEL	2.11829	1.4954	1.92667	1.5066	0.000740475
Q96T23-3;Q96T23-2;Q96T23;H0YER1;H0YCN2	Q96T23-3	Remodeling and spacing factor 1	RSF1	622	PEEVPKSTLESEKPGSPEAAETSPPSNIIDH	SEKPGSPEAA	1.58687	1.1752	1.66406	2.1646	0.000808525
Q6KC79-2;Q6KC79;Q6KC79-3	Q6KC79-2	Nipped-B-like protein	NIPBL	274	GDSSTMRNAASFPLRSPQPVCSPAGSEGTPK	SFPLRSPQPV	2.68579	1.8114	2.94066		0.000843447
A6PVU7;Q9P2M7-2;Q9P2M7	A6PVU7	Cingulin	CGN	134	GAYWNGKLLRSHSQASLAGPGPVDPSNRSNS	SHSQASLAGP	2.42301	2.0782	1.61692		0.000866083
E7EPK0;E9PDJ9;H0Y8P3;G5EA03;Q9UPQ0-9;Q9UPQ0-8;Q9UPQ0-6;Q9UPQ0-5;Q9UPQ0-10;Q9UPQ0-2;Q9UPQ0-4;Q9UPQ0;Q9UPQ0-3;D6R8Y0;D6RJ93;Q6NVB9;D6RD46;Q9UPQ0-7	E7EPK0	LIM and calponin homology domains-containing protein 1	LIMCH1	217	FDSLDSFGSRSRQTPSPDVVLRGSSDGRGSD	SRQTPSPDVV	1.50761		1.94133	1.4939	0.00101483
E7EPK0;E9PDJ9;H0Y8P3;G5EA03;Q9UPQ0-9;Q9UPQ0-8;Q9UPQ0-6;Q9UPQ0-5;Q9UPQ0-10;Q9UPQ0-2;Q9UPQ0-4;Q9UPQ0;Q9UPQ0-3;D6R8Y0;D6RJ93;Q6NVB9;D6RD46;Q9UPQ0-7	E7EPK0	LIM and calponin homology domains-containing protein 1	LIMCH1	215	DSFDSLDSFGSRSRQTPSPDVVLRGSSDGRG	SRSRQTPSPD	1.50761		1.94133	1.4939	0.00101483
P02545-3;P02545;P02545-5;P02545-4;Q3BDU5;P02545-2;P02545-6;Q5TCI8	P02545-3	Prelamin-A/C;Lamin-A/C	LMNA	404	LSPSPTSQRSRGRASSHSSQTQGGGSVTKKR	RGRASSHSSQ	1.64274	1.7711	2.4046	2.8006	0.0010507
O14686;O14686-3	O14686	Histone-lysine N-methyltransferase 2D	KMT2D	654	PEESPMSPPPEVSRLSPLPVVSRLSPPPEES	EVSRLSPLPV	1.79498	1.382	1.48262		0.0011662
Q7Z417	Q7Z417	Nuclear fragile X mental retardation-interacting protein 2	NUFIP2	652	SAKEQRYQRGLERNDSWGSFDLRAAIVYHTK	LERNDSWGSF	1.49961	1.3291	1.71783		0.00118636
H7BXQ8;C9J5N7;Q8N2F6-3;Q8N2F6	H7BXQ8	Armadillo repeat-containing protein 10	ARMC10	45	GRRRGDRELGIRSSKSAGALEEGTSEGQLCG	IRSSKSAGAL	3.40878	11.069		7.7722	0.00129872
A6NNN6;E7ETA6;Q15154-2;Q15154;E9PGW9;E7EV93;Q15154-3;E5RGQ4	A6NNN6	Pericentriolar material 1 protein	PCM1	65	KKFGVESDKRVTNDISPESSPGVGRRRTKTP	VTNDISPESS	1.9835	1.2878	1.78734	1.7417	0.00140112
A0A075B7F8;A8CG34	A0A075B7F8	Nuclear envelope pore membrane protein POM 121C	POM121C	81	WWGLSREPRGSRPLSSFVQKARHRRTLFASP	SRPLSSFVQK	5.90319	4.5241	1.42974	2.3824	0.00165975
Q9HBD4;A0A0A0MT49;P51532-5;P51532-2;P51532-3;P51532-4;P51532;K7EP28	Q9HBD4	Transcription activator BRG1	SMARCA4	613	AIGPDGEPLDETSQMSDLPVKVIHVESGKIL	ETSQMSDLPV	2.05698	2.0701	1.44659		0.00169329
H0YA82;Q4G0J3;Q4G0J3-3	Q4G0J3	La-related protein 7	LARP7	298	EASSLPEVRTGKRKRSSSEDAESLAPRSKVK	GKRKRSSSED	2.96833	1.8983	1.66251	1.7762	0.00173021
F8W8M4;A0A0A0MRL6;O14639-3;O14639-5;O14639-2;O14639-6;O14639;J3QSX6;H0Y3K7;O14639-4;H0Y7N6;F6XFR5	F8W8M4	Actin-binding LIM protein 1	ABLIM1	455	QDVRDRMIHRSTSQGSINSPVYSRHSYTPTT	STSQGSINSP	1.32331	1.5505	2.05952	2.4778	0.0017858
Q7Z3T8	Q7Z3T8	Zinc finger FYVE domain-containing protein 16	ZFYVE16	946	ITRNEIIQSPISQVPSVEKLSMNTGNEGLPT	ISQVPSVEKL	1.02893	2.831	7.95418	4.2008	0.00181556
Q9Y2F5	Q9Y2F5	Little elongation complex subunit 1	ICE1	1903	SCSSPAVSAVSQLPLSPKETVESHDKAIANA	SQLPLSPKET	1.84362	1.4704	2.54401	2.5757	0.00181693
F5H7R9;F5GXR3;P20962	F5H7R9	Parathymosin	PTMS	2	______________MSEKSVEAAAELSAKDL	____MSEKSV	2.42848	1.5137	1.96017	0.9946	0.00221882
F5H7R9;F5GXR3;P20962	F5H7R9	Parathymosin	PTMS	5	___________MSEKSVEAAAELSAKDLKEK	_MSEKSVEAA	2.42848	1.5137	1.96017	0.9946	0.00221882
Q9GZY8-5	Q9GZY8-5	Mitochondrial fission factor	MFF	172	SENAVRQNGQLVRNDSLPVLRGGSAAATSNP	LVRNDSLPVL	5.16582	3.4161	1.74657	4.7233	0.00229681
F8W8M4;A0A0A0MRL6;O14639-3;O14639-5;O14639-2;O14639-6;O14639;J3QSX6;H0Y3K7;O14639-4;H0Y7N6;F6XFR5	F8W8M4	Actin-binding LIM protein 1	ABLIM1	431	DKQERQSLGESPRTLSPTPSAEGYQDVRDRM	SPRTLSPTPS	1.27081	1.7149	2.68291	1.7524	0.00230695
Q86Y91-2;Q86Y91-3;Q86Y91;Q86Y91-4	Q86Y91-2	Kinesin-like protein KIF18B	KIF18B	674	TKRQRQSFLPCLRRGSLPDTQPSQGPSTPKG	CLRRGSLPDT	2.06735	1.0635	4.49256	2.7366	0.0023546
B5MBX0;Q96FF9;H0YCL8	B5MBX0	Sororin	CDCA5	75	LKRIVAHAVEVPAVQSPRRSPRISFFLEKEN	VPAVQSPRRS	2.25571	1.3622	1.78731	1.56	0.00246959
Q6KC79-2;Q6KC79;Q6KC79-3	Q6KC79-2	Nipped-B-like protein	NIPBL	280	RNAASFPLRSPQPVCSPAGSEGTPKGSRPPL	PQPVCSPAGS	1.60133	1.1968	1.77066	1.7528	0.0027949
C9JRZ6;F8WAR4;Q9NX63	C9JRZ6	MICOS complex subunit MIC19	CHCHD3	50	RMKESSPSGSKSQRYSGAYGASVSDEELKRR	KSQRYSGAYG	0.789702	1.6332	1.8032	2.7006	0.00301282
A0A087WTQ7;A0A087WV56;A0A087WW71;A0A087X0X5;Q92466-3;Q92466-2;Q92466-5;Q92466-4;Q92466	A0A087WTQ7	DNA damage-binding protein 2	DDB2	24	TQKTSEIVLRPRNKRSRSPLELEPEAKKLCA	PRNKRSRSPL	2.25489	1.6538	1.64117	1.3264	0.00302289
Q9NV56	Q9NV56	MRG/MORF4L-binding protein	MRGBP	191	KRKRSRVTDKVLTANSNPSSPSAAKRRRT__	VLTANSNPSS	1.48697	1.3356	1.39673	1.9909	0.00314594
Q05193-5;Q05193-3;Q05193-2;Q05193	Q05193-5	Dynamin-1	DNM1	774	DDSWLQVQSVPAGRRSPTSSPTPQRRAPAVP	PAGRRSPTSS	2.77886	1.5555	2.49426	0.78995	0.00314668
P57682	P57682	Krueppel-like factor 3	KLF3	250	PSVIVQPGKRPLPVESPDTQRKRRIHRCDYD	PLPVESPDTQ	2.31868	1.461	1.75765	1.1988	0.00320247
Q14160;Q14160-2;Q14160-3;H0YCG0	Q14160	Protein scribble homolog	SCRIB	1475	TAKAERRHQERLRVQSPEPPAPERALSPAEL	RLRVQSPEPP	2.39395	1.4558	1.94526	0.98577	0.00322757
P02545-3;P02545;P02545-5;P02545-4;Q3BDU5;P02545-2;P02545-6;Q5TCI8	P02545-3	Prelamin-A/C;Lamin-A/C	LMNA	403	RLSPSPTSQRSRGRASSHSSQTQGGGSVTKK	SRGRASSHSS	1.92411	3.4405	1.60344	2.0569	0.00328713
G3XAC1;Q86YZ4;Q9BXS9-5;Q9BXS9-7;Q9BXS9-4;Q9BXS9-2;Q9BXS9-3;Q9BXS9	G3XAC1	Solute carrier family 26 member 6	SLC26A6	754	TFALQHPRPVPDSPVSVTRL___________	PDSPVSVTRL	1.38669	1.4285	1.90756		0.00344642
C9JPC9;Q9H9J4-2;Q9H9J4	C9JPC9	Ubiquitin carboxyl-terminal hydrolase 42	USP42	1181	SVENSDSHVEKKARRSEQKDPLEEPKAKKHK	KKARRSEQKD	2.54712	1.5268	1.7972	1.2968	0.00367002
H0YA82;Q4G0J3;Q4G0J3-3	H0YA82	La-related protein 7	LARP7	299	ASSLPEVRTGKRKRSSSEDAESLAPRSKVKK	KRKRSSSEDA	2.96833	1.8983	1.6358	1.5707	0.00375389
J3KQ45;F8W8W7;O43493-2;O43493-5;O43493-3;O43493;O43493-4	J3KQ45	Trans-Golgi network integral membrane protein 2	TGOLN2	71	SHPEPQTPKDSPSKSSAEAQTPEDTPNKSGA	SPSKSSAEAQ	1.64198	1.4277	2.525	1.6341	0.00378227
P16403	P16403	Histone H1.2	HIST1H1C	4	____________MSETAPAAPAAAPPAEKAP	__MSETAPAA	2.3551	1.4282	1.86958		0.00387157
P10071	P10071	Transcriptional activator GLI3;Transcriptional repressor GLI3R	GLI3	445	MHNKRSKIKPDEDLPSPGARGQQEQPEGTTL	DEDLPSPGAR		1.2659	1.72055	1.7584	0.0039588
G3V1D0;B7WPE2;H0Y3M3;Q32P44;Q32P44-2	G3V1D0	Echinoderm microtubule-associated protein-like 3	EML3	176	SPSERPRQKLSRKAISSANLLVRSGSTESRG	SRKAISSANL	2.42101	1.5264	2.83358		0.00396404
Q6KC79-2;Q6KC79;Q6KC79-3	Q6KC79-2	Nipped-B-like protein	NIPBL	2658	TNARNKAITSLLGGGSPKNNTAAETEDDESD	LLGGGSPKNN	1.30376	1.6334	1.68299	2.3094	0.00413489
H7C0T1;H7C2R9;C9JQV0;Q9BRJ6	H7C0T1	Uncharacterized protein C7orf50	C7orf50	175	VQKAEALMRELDEEGSDPPLPGRAQRIRQVL	LDEEGSDPPL	1.81584	0.7931	2.81254	1.6171	0.00413525
H3BMT0;H3BTV5;H3BU16;A6NGP5;H3BMV3;Q9H910-2;Q9H910;Q9H910-3	H3BMT0	Hematological and neurological expressed 1-like protein	HN1L	53	PQNIPKRTNPPGGKGSGIFDESTPVQTRQHL	PGGKGSGIFD	1.87825		1.97262	3.5986	0.00433454
Q9HCD5	Q9HCD5	Nuclear receptor coactivator 5	NCOA5	381	YLRERKERLMRSSTDSLPGPISRQPLGATSG	RSSTDSLPGP	1.29995	1.8396	1.2868	1.767	0.00458024
H7BXI1;A0A087WXU3;A0FGR8-5;A0FGR8-2;A0FGR8;A0FGR8-6	H7BXI1	Extended synaptotagmin-2	ESYT2	691	SVSKEGRKTSIKSHMSGSPGPGGSNTAPSTP	IKSHMSGSPG	1.99621	1.7331	1.31032		0.0045996
A6PVU7;Q9P2M7-2;Q9P2M7	A6PVU7	Cingulin	CGN	131	EEPGAYWNGKLLRSHSQASLAGPGPVDPSNR	LLRSHSQASL	2.7983		1.83702	1.5629	0.00496253
B4DGU4;P35222	B4DGU4	Catenin beta-1	CTNNB1	552	VQLLVRAHQDTQRRTSMGGTQQQFVEGVRME	TQRRTSMGGT	0.916674	1.5458	1.94886	2.8604	0.00496367
A0A087WY61;Q14980-2;Q14980;Q14980-5;H0YFY6	A0A087WY61	Nuclear mitotic apparatus protein 1	NUMA1	1969	EEMKTGDPQETLRRASMQPIQIAEGTGITTR	TLRRASMQPI	1.66102	2.8988	3.77872		0.0050058
Q96JN0-2;Q96JN0	Q96JN0-2	Ligand-dependent corepressor	LCOR	42	STKNQSLPKASPVTTSPTAATTQNPVLSKLL	SPVTTSPTAA	2.03075	1.6783	1.40394	1.2415	0.00600039
E7EMC7;Q13501-2;Q13501	E7EMC7	Sequestosome-1	SQSTM1	269	EVDIDVEHGGKRSRLTPVSPESSSTEEKSSS	KRSRLTPVSP	1.98555	1.4893	3.91558	2.7907	0.00600574
O14686;O14686-3	O14686	Histone-lysine N-methyltransferase 2D	KMT2D	1671	GVEHMECEIKLEGPVSPDVEPGKEETEESKK	LEGPVSPDVE	2.33258	1.4617		1.5559	0.00618007
Q9HBD4;A0A0A0MT49;P51532-5;P51532-2;P51532-3;P51532-4;P51532;K7EP28	Q9HBD4	Transcription activator BRG1	SMARCA4	609	GQTPAIGPDGEPLDETSQMSDLPVKVIHVES	EPLDETSQMS	3.8298	2.0701	1.63217	1.7942	0.00637166
O14686;O14686-3	O14686	Histone-lysine N-methyltransferase 2D	KMT2D	4738	PHLGSGRWEQEDRALSPVIPLIPRASIPVFP	EDRALSPVIP	2.07018	1.2783	2.22861	1.4854	0.00642028
Q09666	Q09666	Neuroblast differentiation-associated protein AHNAK	AHNAK	135	EYQRIYTTKIKPRLKSEDGVEGDLGETQSRT	KPRLKSEDGV	0.9994	2.5899	1.51105	3.2474	0.00661763
E9PPF9;E9PLD2;Q9H019-3;Q9H019	E9PPF9	Mitochondrial fission regulator 1-like	MTFR1L	238	SSSEEDDCVSLSKASSFADMMGILKDFHRMK	LSKASSFADM	2.79501	6.1449	3.34571	19.897	0.00735934
E7EX40;Q6WKZ4-2;Q6WKZ4-3;Q6WKZ4	E7EX40	Rab11 family-interacting protein 1	RAB11FIP1	435	TKEAKESKKPESRRSSLLSLMTGKKDVAKGS	ESRRSSLLSL	1.154	1.5739	1.95794	3.259	0.00800002
Q9Y2F5	Q9Y2F5	Little elongation complex subunit 1	ICE1	533	AQEKEAAPGKSELCSSPLGKRPLNELMESEG	SELCSSPLGK	1.39591	1.4258	2.26886	2.5696	0.00801107
C9JME2;Q9Y4F1;Q9Y4F1-2;M0QYB0;Q9Y4F1-3	C9JME2	FERM, RhoGEF and pleckstrin domain-containing protein 1	FARP1	24	TPGSRLGAPENSGISTLERGQKPPPTPSGKL	NSGISTLERG	1.27688	2.0594		1.6527	0.00818743
O14647-2;O14647;O14647-3	O14647-2	Chromodomain-helicase-DNA-binding protein 2	CHD2	132	QEPSRFNIKEEASSGSESGSPKRRGQRQLKK	EASSGSESGS	1.47817	2.1355	1.36394		0.00837086
Q09666	Q09666	Neuroblast differentiation-associated protein AHNAK	AHNAK	5746	SPEASISGSKGDLKSSKASLGSLEGEAEAEA	GDLKSSKASL	1.6484	1.2213	2.94386	1.6253	0.00845368
Q09666	Q09666	Neuroblast differentiation-associated protein AHNAK	AHNAK	5745	GSPEASISGSKGDLKSSKASLGSLEGEAEAE	KGDLKSSKAS	1.6484	0.93545	2.94386	1.6253	0.00845368
Q6PL18;Q6PL18-2	Q6PL18	ATPase family AAA domain-containing protein 2	ATAD2	327	PRHQRKPNIFYSGPASPARPRYRLSSAGPRS	YSGPASPARP	2.15156		1.44565	1.3914	0.00858431
O43933-2;O43933	O43933-2	Peroxisome biogenesis factor 1	PEX1	1211	LRADISIIKGRYRSQSGEDESMNQPGPIKTR	RYRSQSGEDE	1.27667		2.1787	1.8176	0.00922753
Q15149-7;Q15149-8;Q15149-9;Q15149-5;Q15149-4;Q15149-6;Q15149-3;Q15149-2;Q15149	Q15149-7	Plectin	PLEC	4386	DMLSGNAGGFRSRSSSVGSSSSYPISPAVSR	RSRSSSVGSS	1.70277	1.4999	2.23909	3.7816	0.00953416
A0A0A0MSR2;E7EV99;E7ENY0;P35611-5;P35611-2;P35611-6;P35611-4;P35611;P35611-3;D6RJE2;D6RAH3;D6RF25	A0A0A0MSR2	Alpha-adducin	ADD1	12	____MNGDSRAAVVTSPPPTTAPHKERYFDR	AAVVTSPPPT	2.66283	1.3486	2.25337		0.00963906
Q9NTI5-2;Q9NTI5	Q9NTI5-2	Sister chromatid cohesion protein PDS5 homolog B	PDS5B	1358	SKQHRVSRRAQQRAESPESSAIESTQSTPQK	QQRAESPESS	1.74468	2.4177	1.36145	1.351	0.00966044
A0A087WY61;Q14980-2;Q14980;Q14980-5;H0YFY6	A0A087WY61	Nuclear mitotic apparatus protein 1	NUMA1	169	APVPSTCSSTFPEELSPPSHQAKREIRFLEL	FPEELSPPSH	1.70282	1.2833	2.18909		0.00989786

## Sheet: Higher phospho-level in DKO
Proteins	Leading proteins	Protein names	Gene names	Positions within proteins	Sequence window	Peptide	Exp. 01	Exp. 02	Exp. 03	Exp. 04	P-value
E9PHV6;P23497-7;P23497-6;P23497-5;P23497-2;P23497-3;P23497;P23497-4;H7C1G8;H7C4B4	E9PHV6	Nuclear autoantigen Sp-100	SP100	409	SFKKRVIGQDHDFSESSEEEAPAEASSGALR	VIGQDHDFSESSEEEAPAEASSGALR	0.406554	0.47448	0.463328		5.73078e-06
Q9BXB4	Q9BXB4	Oxysterol-binding protein-related protein 11	OSBPL11	181	PPLKSRSFSLASSSNSPISQRRPSQNAISFF	SFSLASSSNSPISQR	0.273868	0.33482	0.471032	0.53277	0.000839691
H7BZZ6;Q16629-4;Q16629	H7BZZ6	Serine/arginine-rich splicing factor 7	SRSF7	192	RRSRSGSIKGSRYFQSPSRSRSRSRSISRPR	YFQSPSR	0.504185	0.53552	0.49527	0.44908	1.27107e-06
Q09472;Q92793-2;Q92793	Q09472;Q92793-2	Histone acetyltransferase p300;CREB-binding protein	EP300;CREBBP	2328	VPSPRPQSQPPHSSPSPRMQPQPSPHHVSPQ;VQSPRPQSQPPHSSPSPRIQPQPSPHHVSPQ	PQSQPPHSSPSPR	0.302847	0.58636	0.464641	0.8801	0.0036543
B1AMS2;Q14141-2;Q14141-4;Q14141	B1AMS2	Septin-6	SEPT9	416	TAAELLQSQGSQAGGSQTLKRDKEKKNLGFL	TAAELLQSQGSQAGGSQTLK	0.592382	0.39642	0.468626	0.41892	0.0001319
E5RJU9;Q86UE4;H0YB56	E5RJU9	Protein LYRIC	MTDH	298	GGGWNEKSVKLSSQISAGEEKWNSVSPASAG	LSSQISAGEEK	1.2062	0.34687	0.618353	0.56326	0.00534063
H3BNG6;H3BU94;H3BNE1;H3BR18;H3BM38;H3BPJ0;O00161-2;O00161	H3BNG6	Synaptosomal-associated protein;Synaptosomal-associated protein 23	SNAP23	6	__________MDNLSSEEIQQRAHQITDESL	MDNLSSEEIQQR	0.443912	0.57661	0.643211		0.00125759
A6NNK5;Q12888;Q12888-2;Q12888-3;C9JXV0	A6NNK5	Tumor suppressor p53-binding protein 1	TP53BP1	1673	RASMGVLSGKRKLITSEEERSPAKRGRKSAT	LITSEEERSPAKR	0.648256	0.62	0.493681	0.37834	0.00194034
A6NNK5;Q12888;Q12888-2;Q12888-3;C9JXV0	A6NNK5	Tumor suppressor p53-binding protein 1	TP53BP1	1678	VLSGKRKLITSEEERSPAKRGRKSATVKPGA	LITSEEERSPAKR	0.648256	0.84607	0.493681	0.37834	0.00291614
Q96ST2;B8ZZB6	Q96ST2	Protein IWS1 homolog	IWS1	235	QVSDSESEEPPRHQASDSENEELPKPRISDS	HQASDSENEELPKPR	0.6031	0.58414	0.59453	0.64837	6.09135e-07
P50914	P50914	60S ribosomal protein L14	RPL14	139	KNEVKKLQKAALLKASPKKAPGTKGTAAAAA	AALLKASPK	0.40818	0.65056	0.579744		0.00314455
P35658-2;P35658-4;P35658;P35658-3;P35658-5;A0A0A0MSW3	P35658-2	Nuclear pore complex protein Nup214	NUP214	657	SVLPSPSGRSAQGSSSPVPSMVQKSPRITPP	SAQGSSSPVPSMVQK	0.619157		0.510595	0.6512	0.000371384
Q15233-2;Q15233	Q15233-2	Non-POU domain-containing octamer-binding protein	NONO	450	FGQAATMEGIGAIGGTPPAFNRAAPGAEFAP	FGQAATMEGIGAIGGTPPAFNR	0.668181	0.59311	0.646621	0.89918	2.19049e-05
H3BUF6;Q8WWM7-6;Q8WWM7-8;Q8WWM7-5;Q8WWM7-4;Q8WWM7-9;Q8WWM7-2;Q8WWM7;Q8WWM7-3	H3BUF6	Ataxin-2-like protein	ATXN2L	594	KEKEVDGLLTSEPMGSPVSSKTESVSDKEDK	EVDGLLTSEPMGSPVSSK	0.632791	0.4553	0.673718	0.57449	0.000697098
I3L436;Q8N122-3;Q8N122	I3L436	Regulatory-associated protein of mTOR	RPTOR	859	NARPQRVLDTSSLTQSAPASPTNKGVHIHQA	VLDTSSLTQSAPASPTNK	0.537028	0.44533	0.676224		0.001834
P18583-6;P18583-2;P18583-10;P18583-3;P18583-4;P18583-7;P18583;P18583-5;P18583-9;H7C1M2;H7C2G8	P18583-6	Protein SON	SON	2013	RRRSRSVVRRRSFSISPVRLRRSRTPLRRRF	SFSISPVR	0.464037	0.64454	1.09667	0.68045	0.00318221
Q7Z417	Q7Z417	Nuclear fragile X mental retardation-interacting protein 2	NUFIP2	572	EHPVFPKAYELEKRTSPQVLGSILKSGTTSE	RTSPQVLGSILK	0.665868	0.5581	0.689132	0.68237	0.000119634
B8ZZJ0;B9A032;B8ZZN6;P63165	B8ZZJ0	Small ubiquitin-related modifier 1	SUMO1	2	______________MSDQEAKPSTEDLGDKK	SDQEAKPSTEDLGDK	0.665115	0.68995	0.58214	0.68592	3.99408e-05
P49792;Q7Z3J3	P49792	E3 SUMO-protein ligase RanBP2;RanBP2-like and GRIP domain-containing protein 4	RANBP2;RGPD4	2276	GESTTGFNFSFKSALSPSKSPAKLNQSGTSV	SALSPSKSPAK		0.69518	0.487995	0.48001	0.00186548
E9PK52;E9PHY5;O43491-4;E9PMG5;H0Y5B0;O43491;E9PMV8;Q6R5J7	E9PK52;O43491	Band 4.1-like protein 2	EPB41L2	718	RVITEEMNGKEISPGSGPGEIRKVEPVTQKD	EISPGSGPGEIR	0.624181	0.58497	0.699839		0.000143454
I3L436;Q8N122-3;Q8N122	I3L436	Regulatory-associated protein of mTOR	RPTOR	863	QRVLDTSSLTQSAPASPTNKGVHIHQAGGSP	VLDTSSLTQSAPASPTNK	0.702839	0.48532	0.654622	0.65229	0.00109572
Q9H2Y7;Q9H2Y7-2	Q9H2Y7	Zinc finger protein 106	ZNF106	1279	LKFSVEQRNTRNRENSPSSQSAGLSSINKEG	ENSPSSQSAGLSSINK	0.711187		0.577634	0.51591	0.00122111
P49792;Q7Z3J3	P49792	E3 SUMO-protein ligase RanBP2;RanBP2-like and GRIP domain-containing protein 4	RANBP2;RGPD4	2280	TGFNFSFKSALSPSKSPAKLNQSGTSVGTDE	SALSPSKSPAK	0.966744	0.69518	0.713674	0.48001	0.00661471
G1UD79;Q7Z309-4;Q7Z309-3;A0A087WV35	G1UD79	Protein FAM122B	SPACIA2;FAM122B	63	RNSTTIMSRHSLLLSSSPNRIPSSRLHQIKR	HSLLLSSSPNR	0.672224	0.46186		0.7154	0.00711475
P25054-2;P25054;B7Z2B6;E9PFT7	P25054-2	Adenomatous polyposis coli protein	APC	1861	YTPIEGTPYCFSRNDSLSSLDFDDDDVDLSR	NDSLSSLDFDDDDVDLSR	0.569573	0.71756	0.450126		0.00406817
P17096;P17096-3	P17096	High mobility group protein HMG-I/HMG-Y	HMGA1	36	TEKRGRGRPRKQPPVSPGTALVGSQKEPSEV	KQPPVSPGTALVGSQK	0.716127	0.69729	0.717978	0.53607	0.00111917
Q4KWH8-2;Q4KWH8	Q4KWH8-2	1-phosphatidylinositol 4,5-bisphosphate phosphodiesterase eta-1	PLCH1	1307	SSKAKTAALESNLPGSPNTSRGWLPKSPTKG	TAALESNLPGSPNTSR	0.597729	0.72141	0.553986		0.000770764
Q15717;Q15717-2	Q15717	ELAV-like protein 1	ELAVL1	202	PNQNKNVALLSQLYHSPARRFGGPVHHQAQR	NVALLSQLYHSPAR	0.534474	0.72612	0.443341	1.1706	0.00457028
C9JYW2;C9JLB1;C9J1H7;C9JWL1;P19338	C9JYW2	Nucleolin	NCL	69	KKAAATSAKKVVVSPTKKVAVATPAKKAAVT	KVVVSPTKK	0.612557		0.611995	0.72688	0.000274356
Q96ST2;B8ZZB6	Q96ST2	Protein IWS1 homolog	IWS1	289	SDSESEDPPRNQASDSENEELPKPRVSDSES	NQASDSENEELPKPR	0.72982	0.4583	0.560067	0.52558	0.00101936
J3KSH8;J3KT51;Q9UK76-3;Q9UK76;Q9UK76-2	J3KSH8	Hematological and neurological expressed 1 protein;Hematological and neurological expressed 1 protein, N-terminally processed	HN1	41	GGREDLESSGLQRRNSSEASSGDFLDLKGEG	RNSSEASSGDFLDLK	0.616219	0.5098		0.73301	0.00254962
P11388;P11388-2;P11388-3;P11388-4	P11388	DNA topoisomerase 2-alpha	TOP2A	1213	GKAKGKKTQMAEVLPSPRGQRVIPRITIEMK	TQMAEVLPSPR	0.737844	0.65243	0.529549	0.57122	0.000593668
Q6PD62	Q6PD62	RNA polymerase-associated protein CTR9 homolog	CTR9	1020	KGKIKSKAIISSSDDSSDEDKLKIADEGHPR	AIISSSDDSSDEDKLK		0.53729	0.513347	0.73788	0.00259167
Q6PD62	Q6PD62	RNA polymerase-associated protein CTR9 homolog	CTR9	1021	GKIKSKAIISSSDDSSDEDKLKIADEGHPRN	AIISSSDDSSDEDKLK		0.53729	0.513347	0.73788	0.00259167
H0Y589;H0Y3N9;Q9UPP1-5;Q9UPP1-4;Q9UPP1-3;Q9UPP1-2;Q9UPP1	H0Y589	Histone lysine demethylase PHF8	PHF8	804	RSSGSSSSGLGTVSNSPASQRTPGKRPIKRP	SSGSSSSGLGTVSNSPASQR	0.598767	0.73815	0.602301	0.74197	0.000527516
Q01105-3;Q01105-4;Q01105-2;Q01105	Q01105-3	Protein SET	SET	63	IDEVQNEIDRLNEQASEEILKVEQKYNKLRQ	LNEQASEEILK		0.534	0.744934	0.62725	0.00222428
Q5JSH3-2;Q5JSH3	Q5JSH3-2	WD repeat-containing protein 44	WDR44	50	TFKETENTAYKVGNESPVQELKQDVSKKIIE	VGNESPVQELK	0.635647	0.5341	0.746436		0.00239582
Q9NS91	Q9NS91	E3 ubiquitin-protein ligase RAD18	RAD18	103	ARNHLLQFALESPAKSPASSSSKNLAVKVYT	NHLLQFALESPAKSPASSSSK		0.74848	0.531604	0.59421	0.00231547
J3KP30;Q5QJE6	J3KP30	Deoxynucleotidyltransferase terminal-interacting protein 2	DNTTIP2	330	EKSSQLKNLSELQDTSLQQLVSQRHSTPQNK	NLSELQDTSLQQLVSQR	0.452571	0.7525	0.581734		0.00706025
C9JPL0;Q9UK58	C9JPL0	Cyclin-L1	CCNL1	352	ASKPSSPREVKAEEKSPISINVKTVKKEPED	AEEKSPISINVK	0.755629	0.65538	0.618162	0.59652	0.000181325
Q8NHV4-2;Q8NHV4;Q8NHV4-3	Q8NHV4-2	Protein NEDD1	NEDD1	516	AKLVTSGAESGNLNTSPSSNQTRNSEKFEKP	LVTSGAESGNLNTSPSSNQTR	0.706364	0.75942	0.527037	0.54528	0.00220893
K7EN76;Q16512-3;Q16512;Q16512-2	K7EN76	Serine/threonine-protein kinase N1	PKN1	562	DISVEKLNLGTDSDSSPQKSSRDPPSSPSSL	LNLGTDSDSSPQK	0.585446	0.60276	0.767872		0.00177733
Q9H2Y7;Q9H2Y7-2	Q9H2Y7	Zinc finger protein 106	ZNF106	1026	GQSIRKKRRATGDGSSPELPSLERKNKRRKI	ATGDGSSPELPSLER	0.768226		0.57468	0.4733	0.00681455
Q9H2Y7;Q9H2Y7-2	Q9H2Y7	Zinc finger protein 106	ZNF106	1025	DGQSIRKKRRATGDGSSPELPSLERKNKRRK	ATGDGSSPELPSLER	0.768226		0.588166	0.4733	0.0071055
Q7Z417	Q7Z417	Nuclear fragile X mental retardation-interacting protein 2	NUFIP2	629	FLSKDYEIESQNPLASPTNTLLGSAKEQRYQ	DYEIESQNPLASPTNTLLGSAK		0.65434	0.772201	0.56955	0.00243073
F5H8D7;P18887;M0QYS5	F5H8D7;M0QYS5	DNA repair protein XRCC1	XRCC1	241	SPVSRAIGSTSKPQESPKGKRKLDLNQEEKK	AIGSTSKPQESPK	0.733514	0.48629	0.780092	0.59624	0.0057841
Q9Y3T9	Q9Y3T9	Nucleolar complex protein 2 homolog	NOC2L	56	REAREAARSPDKPGGSPSASRRKGRASEHKD	EAARSPDKPGGSPSASR	0.688279	0.7839	0.656168	0.5124	0.00300925
U3KQ48;O00566	U3KQ48	U3 small nucleolar ribonucleoprotein protein MPP10	MPHOSPH10	163	MGERAENSSKSDLRKSPVFSDEDSDLDFDIS	KSPVFSDEDSDLDFDISK	0.660677	0.80895	0.510386	0.68909	0.00467966
Q13523;H0YDJ3	Q13523	Serine/threonine-protein kinase PRP4 homolog	PRPF4B	580	SEPSSPQSSTRTRSPSPDDILERVAADVKEY	TRSPSPDDILER	0.63861	0.54763	0.831117	0.67794	0.00331261
Q6ZNB6-2;Q6ZNB6	Q6ZNB6-2	NF-X1-type zinc finger protein NFXL1	NFXL1	50	GGREKGSVGAVPSGTSPGGVATTAAAGSRHS	GSVGAVPSGTSPGGVATTAAAGSR	0.482486	0.52564	0.872524	0.63821	0.000319912
O00567	O00567	Nucleolar protein 56	NOP56	569	SGSKKKRKFSKEEPVSSGPEEAVGKSSSKKK	FSKEEPVSSGPEEAVGK	0.622704	2.0732	0.559378	0.61689	1.00887e-05
