# Supplementary material for: Global phosphoproteomic analysis reveals ARMC10 as an AMPK substrate that regulates mitochondrial dynamics
Source: Nat Commun. 2019 Jan 10;10:104. doi: 10.1038/s41467-018-08004-0 (PMC6328551; doi:10.1038/s41467-018-08004-0)
Supplement: Supplementary file 4 — Supplementary Data 3 [file 41467_2018_8004_MOESM4_ESM.xlsx]

## Sheet: Function
Up Regulated With AMPK Substrate Motif (Green dots in Fig. 2C)							Up Regulated without AMPK substrate motif (Blue dots in Fig. 2C)							Down Regulated (Orange dots in Fig. 2C)
Gene Name	Function						Gene Name	Function						Gene Name	Function
ABLIM1	Structure organization						ABLIM1	Structure organization						APC	Signal transduction
AGPAT9	Glucose metabolism						ADD1	Neuronal						ATXN2L	Structure organization
AHNAK	Neuronal						AHNAK	Neuronal						CCNL1	Transcription and translation
ARMC10	Mitochondria fission						ARVCF	Cell adhesion						CTR9	Transcription and translation
C7orf50	Transcription and translation						ATAD2	Chromatin organization						DNTTIP2	Transcription and translation
CGN	Cell adhesion						ATRX	DNA repair						ELAVL1	Transcription and translation
CTNNB1	Cell adhesion						CAAP1	Apoptosis						EP300	Transcription and translation
DDB2	DNA repair						CDCA5	Cell cycle						EPB41L2	Structure organization
DHCR7	Lipid metabolism						CGN	Cell adhesion						HMGA1	DNA replication
EML3	Structure organization						CHCHD3	Transcription and translation						HN1	Cell cycle
ESYT2	Lipid metabolism						CHD2	Transcription and translation						IWS1	Transcription and translation
GGT7	Protein metabolism						DNM1	Mitochondria fission						MPHOSPH10	Transcription and translation
GOLGA4	Neuronal						ESYT2	Lipid metabolism						MTDH	Transcription and translation
KLC4	Neuronal						FARP1	Neuronal						NCL	Transcription and translation
LARP7	Transcription and translation						GLI3	Transcription and translation						NEDD1	Cell cycle
LIMCH1	Structure organization						HIST1H1C	Transcription and translation						NFXL1	Transcription and translation
LIPE	Lipid metabolism						HN1L	Cell cycle						NOC2L	Transcription and translation
LSR	Lipid metabolism						ICE1	Transcription and translation						NONO	Transcription and translation
MAST2	Structure organization						KIAA1467	Unknown						NOP56	rRNA processing
MFF	Mitochondria fission						KIF18B	Cell cycle						NUFIP2	Transcription and translation
MTFR1L	Mitochondria fission						KLF3	Transcription and translation						NUP214	Intracellular trafficking
NUFIP2	Transcription and translation						KMT2D	Transcription and translation						OSBPL11	Lipid metabolism
NUMA1	Cell cycle						LARP7	Transcription and translation						PHF8	Cell cycle
PGRMC2	Signal transduction						LCOR	Transcription and translation						PKN1	Kinase regulation
RAB11FIP1	Intracellular trafficking						LIMCH1	Structure organization						PLCH1	Lipid metabolism
REEP1	Intracellular trafficking						LMNA	Apoptosis						PRPF4B	Transcription and translation
REEP2	Intracellular trafficking						MRGBP	Transcription and translation						RAD18	DNA Repair
SMCR8	Autophagy						NCOA5	Transcription and translation						RANBP2	Intracellular trafficking
SSFA2	Structure organization						NIPBL	Transcription and translation						RPL14	rRNA processing
ZFYVE16	Signal transduction						NUMA1	Cell cycle						RPTOR	Intracellular trafficking
							PCM1	Cell cycle						SEPT6	Cell cycle
							PDS5B	DNA repair						SET	DNA replication
							PEX1	Peroxisome biogenesis						SNAP23	Neuronal
							PHF14	Transcription and translation						SON	Cell cycle
							PHF2	Transcription and translation						SP100	Transcription and translation
							PKP2	Cell adhesion						SPACIA2	Unknown
							PLEC	Cell cycle						SRSF7	Transcription and translation
							POM121C	Transcription and translation						SUMO1	SUMOylation
							PTMS	DNA Replication						TOP2A	Cell cycle
							RSF1	Chromatin organization						TP53BP1	DNA repair
							SCRIB	Neuronal						WDR44	Unknown
							SLC26A6	Cellular response						XRCC1	DNA repair
							SMARCA4	Chromatin organization						ZNF106	Signal transduction
							SQSTM1	Transcription and translation
							SRRM2	Transcription and translation
							SUN2	Structure organization
							TGOLN2	Intracellular trafficking
							USP42	Protein metabolism
