# Supplementary material for: Global phosphoproteomic analysis reveals ARMC10 as an AMPK substrate that regulates mitochondrial dynamics
Source: Nat Commun. 2019 Jan 10;10:104. doi: 10.1038/s41467-018-08004-0 (PMC6328551; doi:10.1038/s41467-018-08004-0)
Supplement: Supplementary file 5 — Supplementary Data 4 [file 41467_2018_8004_MOESM5_ESM.xlsx]

## Sheet: Sheet1
Proteins	Protein names	Gene names	Positions within proteins	Sequence window	Peptide	Exp. 01	Exp. 02	Exp. 03	Exp. 04	P-value
F8W8M4	Actin-binding LIM protein 1	ABLIM1	706	LPDGHMPAMRMDRGVSMPNMLEPKIFPYEML	MDRGVSMPNM	1.71618	1.6425	1.88182	2.0426	1.80102e-05
A0A087WY61	Nuclear mitotic apparatus protein 1	NUMA1	1969	EEMKTGDPQETLRRASMQPIQIAEGTGITTR	TLRRASMQPI	1.66102	2.8988	3.77872		0.0050058
Q09666	Neuroblast differentiation-associated protein AHNAK	AHNAK	135	EYQRIYTTKIKPRLKSEDGVEGDLGETQSRT	KPRLKSEDGV	0.9994	2.5899	1.51105	3.2474	0.00661763
E9PPF9	Mitochondrial fission regulator 1-like	MTFR1L	238	SSSEEDDCVSLSKASSFADMMGILKDFHRMK	LSKASSFADM	2.79501	6.1449	3.34571	19.897	0.00735934
A2A2G5	Gamma-glutamyltransferase 7;Gamma-glutamyltransferase 7 heavy chain;Gamma-glutamyltransferase 7 light chain	GGT7	72	DPDSFLKSARLQRLPSSSSEMGSQDGSPLRE	LQRLPSSSSE	2.31777	2.2608	2.22074		6.21473e-09
Q8N2F6-6	Armadillo repeat-containing protein 10	ARMC10	45	GRRRGDRELGIRSSKSAEDLTDGSYDDVLNA	IRSSKSAEDL	2.79494	3.1405	3.01969	3.0645	9.64126e-09
S4R3V8	Lipolysis-stimulated lipoprotein receptor	LSR	493	EQAGGGWRARRPRARSVDALDDLTPPSTAES	RPRARSVDAL	2.20449	2.1017	1.933		3.0568e-06
E9PRL8	7-dehydrocholesterol reductase	DHCR7	14	__MAAKSQPNIPKAKSLDGVTNDRTASQGQW	IPKAKSLDGV		2.1446	2.18446	2.4686	3.53075e-06
O15173	Membrane-associated progesterone receptor component 2	PGRMC2	104	ESPATSLPRMKKRDFSLEQLRQYDGSRNPRI	KKRDFSLEQL	38.0807	30.669	1.26924	18.354	8.81903e-06
E7EUL7	Sperm-specific antigen 2	SSFA2	739	RYLFAKAGYPLRRSQSLPTTLLSPVRVVSSV	LRRSQSLPTT	1.73232	1.7949	1.4958	1.7408	1.39232e-05
Q6P0Q8-2	Microtubule-associated serine/threonine-protein kinase 2	MAST2	74	QDVVTGVSPLLFRKLSNPDIFSSTGKVKLQR	LFRKLSNPDI	1.86438		2.21024	1.942	1.6569e-05
M0R201	Hormone-sensitive lipase	LIPE	855	GLSALPLSEPMRRSVSEAALAQPQGPLGTDS	MRRSVSEAAL	1.92127	1.7041	2.23874	1.888	2.38641e-05
H7BXI1	Extended synaptotagmin-2	ESYT2	738	PEAGPQGLHDLGRSSSSLLASPGHISVKEPT	LGRSSSSLLA	4.47968	3.1764	3.33045	2.5477	4.83804e-05
F8W897	Receptor expression-enhancing protein;Receptor expression-enhancing protein 1	REEP1	152	ASKGQGALSERLRSFSMQDLTTIRGDGAPAP	RLRSFSMQDL	2.06919	3.4103	1.8843	2.2025	0.00067352
A0A087WV88	Receptor expression-enhancing protein;Receptor expression-enhancing protein 2	REEP2	150	AAKGQGVLSEKLRSFSMQDLTLIRDEDALPL	KLRSFSMQDL	2.20882	2.5334	1.65541	1.6585	0.000678904
A0A087WTQ7	DNA damage-binding protein 2	DDB2	26	KTSEIVLRPRNKRSRSPLELEPEAKKLCAKG	NKRSRSPLEL	2.11829	1.4954	1.92667	1.5066	0.000740475
E7EPK0	LIM and calponin homology domains-containing protein 1	LIMCH1	217	FDSLDSFGSRSRQTPSPDVVLRGSSDGRGSD	SRQTPSPDVV	1.50761		1.94133	1.4939	0.00101483
Q7Z417	Nuclear fragile X mental retardation-interacting protein 2	NUFIP2	652	SAKEQRYQRGLERNDSWGSFDLRAAIVYHTK	LERNDSWGSF	1.49961	1.3291	1.71783		0.00118636
H7BXQ8	Armadillo repeat-containing protein 10	ARMC10	45	GRRRGDRELGIRSSKSAGALEEGTSEGQLCG	IRSSKSAGAL	3.40878	11.069	0.3627	7.7722	0.00129872
H0YA82	La-related protein 7	LARP7	298	EASSLPEVRTGKRKRSSSEDAESLAPRSKVK	GKRKRSSSED	2.96833	1.8983	1.66251	1.7762	0.00173021
Q7Z3T8	Zinc finger FYVE domain-containing protein 16	ZFYVE16	946	ITRNEIIQSPISQVPSVEKLSMNTGNEGLPT	ISQVPSVEKL	1.02893	2.831	7.95418	4.2008	0.00181556
A0A087WTQ7	DNA damage-binding protein 2	DDB2	24	TQKTSEIVLRPRNKRSRSPLELEPEAKKLCA	PRNKRSRSPL	2.25489	1.6538	1.64117	1.3264	0.00302289
H7C0T1	Uncharacterized protein C7orf50	C7orf50	175	VQKAEALMRELDEEGSDPPLPGRAQRIRQVL	LDEEGSDPPL	1.81584	0.7931	2.81254	1.6171	0.00413525
E7EX40	Rab11 family-interacting protein 1	RAB11FIP1	435	TKEAKESKKPESRRSSLLSLMTGKKDVAKGS	ESRRSSLLSL	1.154	1.5739	1.95794	3.259	0.00800002
